# Supplementary material for: Age-related proteostasis and metabolic alterations in Caspase-2-deficient mice
Source: Cell Death Dis. 2015 Jan 22;6(1):e1597–. doi: 10.1038/cddis.2014.567 (PMC4669765; doi:10.1038/cddis.2014.567)
Supplement: Supplementary Table S1 [file cddis2014567x2.xls]

## Sheet: Sheet1
Uniprot	Accession	Name	Cellular Component	Biological Process	Molecular Function
Q8C196	sp|Q8C196|CPSM_MOUSE	Carbamoyl-phosphate synthase [ammonia], mitochondrial OS=Mus musculus GN=Cps1 PE=1 SV=2	NA	P:urea cycle;P:glutamine catabolic process	F:ATP binding;F:carbamoyl-phosphate synthase (ammonia) activity
P19096	sp|P19096|FAS_MOUSE	Fatty acid synthase OS=Mus musculus GN=Fasn PE=1 SV=2	C:glycogen granule;C:melanosome;C:mitochondrion	P:fatty acid biosynthetic process	F:[acyl-carrier-protein] S-malonyltransferase activity;F:oleoyl-[acyl-carrier-protein] hydrolase activity;F:myristoyl-[acyl-carrier-protein] hydrolase activity;F:nucleotide binding;F:3-oxoacyl-[acyl-carrier-protein] synthase activity;F:3-oxoacyl-[acyl-carrier-protein] reductase (NADPH) activity;F:phosphopantetheine binding;F:enoyl-[acyl-carrier-protein] reductase (NADPH, B-specific) activity;F:co…
P19157	sp|P19157|GSTP1_MOUSE	Glutathione S-transferase P 1 OS=Mus musculus GN=Gstp1 PE=1 SV=2	C:cytosol;C:nucleus;C:plasma membrane;C:protein complex	P:response to amino acid stimulus;P:response to estradiol stimulus;P:negative regulation of nitric-oxide synthase biosynthetic process;P:glutathione metabolic process;P:cellular response to epidermal growth factor stimulus;P:negative regulation of peroxidase activity;P:organ regeneration;P:negative regulation of JUN kinase activity;P:oligodendrocyte development;P:cellular response to glucocortico…	F:glutathione transferase activity;F:drug binding;F:kinase regulator activity;F:JUN kinase binding
P24270	sp|P24270|CATA_MOUSE	Catalase OS=Mus musculus GN=Cat PE=1 SV=4	C:peroxisomal membrane	P:hydrogen peroxide catabolic process;P:triglyceride metabolic process;P:hemoglobin metabolic process;P:cholesterol metabolic process;P:positive regulation of cell division;P:positive regulation of NF-kappaB transcription factor activity;P:negative regulation of NF-kappaB transcription factor activity;P:positive regulation of phosphatidylinositol 3-kinase cascade;P:aerobic respiration	F:aminoacylase activity;F:catalase activity
P24549	sp|P24549|AL1A1_MOUSE	Retinal dehydrogenase 1 OS=Mus musculus GN=Aldh1a1 PE=1 SV=5	C:cytoplasm	P:9-cis-retinoic acid biosynthetic process;P:positive regulation of apoptotic process;P:response to drug;P:optic cup morphogenesis involved in camera-type eye development;P:retinol metabolic process	F:3-chloroallyl aldehyde dehydrogenase activity;F:retinal dehydrogenase activity
P16015	sp|P16015|CAH3_MOUSE	Carbonic anhydrase 3 OS=Mus musculus GN=Ca3 PE=1 SV=3	C:cytoplasm	P:one-carbon metabolic process	F:nickel cation binding;F:zinc ion binding;F:carbonate dehydratase activity
Q91Y97	sp|Q91Y97|ALDOB_MOUSE	Fructose-bisphosphate aldolase B OS=Mus musculus GN=Aldob PE=1 SV=3	NA	P:glycolysis	F:fructose-bisphosphate aldolase activity
Q8R0Y6	sp|Q8R0Y6|AL1L1_MOUSE	Cytosolic 10-formyltetrahydrofolate dehydrogenase OS=Mus musculus GN=Aldh1l1 PE=2 SV=1	C:mitochondrion	P:biosynthetic process;P:10-formyltetrahydrofolate catabolic process	F:cofactor binding;F:formyltetrahydrofolate dehydrogenase activity;F:hydroxymethyl-, formyl- and related transferase activity;F:methyltransferase activity;F:acyl carrier activity;F:oxidoreductase activity, acting on the aldehyde or oxo group of donors, NAD or NADP as acceptor
P10649	sp|P10649|GSTM1_MOUSE	Glutathione S-transferase Mu 1 OS=Mus musculus GN=Gstm1 PE=1 SV=2	C:cytoplasm	NA	F:protein binding;F:glutathione transferase activity
Q8BWT1	sp|Q8BWT1|THIM_MOUSE	3-ketoacyl-CoA thiolase, mitochondrial OS=Mus musculus GN=Acaa2 PE=1 SV=3	C:mitochondrial inner membrane	P:anti-apoptosis	F:acetyl-CoA C-acyltransferase activity
P56480	sp|P56480|ATPB_MOUSE	ATP synthase subunit beta, mitochondrial OS=Mus musculus GN=Atp5b PE=1 SV=2	NA	P:ATP synthesis coupled proton transport;P:ATP hydrolysis coupled proton transport;P:lipid metabolic process;P:negative regulation of cell adhesion involved in substrate-bound cell migration	F:hydrogen ion transporting ATP synthase activity, rotational mechanism;F:ATP binding;F:hydrogen-exporting ATPase activity, phosphorylative mechanism
O35490	sp|O35490|BHMT1_MOUSE	Betaine--homocysteine S-methyltransferase 1 OS=Mus musculus GN=Bhmt PE=2 SV=1	C:cytoplasm	P:methionine biosynthetic process	F:homocysteine S-methyltransferase activity;F:zinc ion binding;F:betaine-homocysteine S-methyltransferase activity
P26443	sp|P26443|DHE3_MOUSE	Glutamate dehydrogenase 1, mitochondrial OS=Mus musculus GN=Glud1 PE=1 SV=1	C:mitochondrial inner membrane;C:mitochondrial matrix	P:positive regulation of insulin secretion;P:cellular amino acid metabolic process	F:GTP binding;F:glutamate dehydrogenase [NAD(P)+] activity;F:ATP binding
Q9QXD6	sp|Q9QXD6|F16P1_MOUSE	Fructose-1,6-bisphosphatase 1 OS=Mus musculus GN=Fbp1 PE=2 SV=3	C:cytosol;C:soluble fraction	P:protein homotetramerization;P:fructose 6-phosphate metabolic process;P:cellular response to drug;P:negative regulation of cell growth;P:negative regulation of glycolysis;P:negative regulation of Ras protein signal transduction;P:gluconeogenesis;P:cellular response to magnesium ion;P:regulation of gluconeogenesis	F:fructose 1,6-bisphosphate 1-phosphatase activity;F:monosaccharide binding;F:AMP binding;F:metal ion binding
P60710	sp|P60710|ACTB_MOUSE	Actin, cytoplasmic 1 OS=Mus musculus GN=Actb PE=1 SV=1	C:cortical cytoskeleton;C:cytosol;C:soluble fraction	NA	F:ATP binding
P63260	sp|P63260|ACTG_MOUSE	Actin, cytoplasmic 2 OS=Mus musculus GN=Actg1 PE=1 SV=1	C:costamere;C:filamentous actin	P:sarcomere organization	F:structural constituent of cytoskeleton;F:ATP binding
Q9R0H0	sp|Q9R0H0|ACOX1_MOUSE	Peroxisomal acyl-coenzyme A oxidase 1 OS=Mus musculus GN=Acox1 PE=1 SV=5	C:mitochondrion;C:peroxisomal membrane	P:fatty acid beta-oxidation;P:spermatogenesis	F:acyl-CoA dehydrogenase activity;F:flavin adenine dinucleotide binding;F:acyl-CoA oxidase activity
P16460	sp|P16460|ASSY_MOUSE	Argininosuccinate synthase OS=Mus musculus GN=Ass1 PE=1 SV=1	NA	P:urea cycle;P:arginine biosynthetic process	F:ATP binding;F:argininosuccinate synthase activity
P47738	sp|P47738|ALDH2_MOUSE	Aldehyde dehydrogenase, mitochondrial OS=Mus musculus GN=Aldh2 PE=1 SV=1	C:mitochondrial matrix	NA	F:aldehyde dehydrogenase (NAD) activity
Q05920	sp|Q05920|PYC_MOUSE	Pyruvate carboxylase, mitochondrial OS=Mus musculus GN=Pc PE=1 SV=1	C:mitochondrial matrix	P:lipid biosynthetic process;P:gluconeogenesis	F:pyruvate carboxylase activity;F:ATP binding;F:metal ion binding;F:biotin carboxylase activity
P50247	sp|P50247|SAHH_MOUSE	Adenosylhomocysteinase OS=Mus musculus GN=Ahcy PE=1 SV=3	C:melanosome	P:one-carbon metabolic process	F:adenosylhomocysteinase activity;F:protein binding
P00329	sp|P00329|ADH1_MOUSE	Alcohol dehydrogenase 1 OS=Mus musculus GN=Adh1 PE=2 SV=2	C:mitochondrion	P:ethanol catabolic process;P:behavioral response to ethanol;P:retinoic acid metabolic process;P:response to testosterone stimulus;P:retinol metabolic process;P:response to retinoic acid	F:protein homodimerization activity;F:alcohol dehydrogenase (NAD) activity;F:zinc ion binding
Q99LB7	sp|Q99LB7|SARDH_MOUSE	Sarcosine dehydrogenase, mitochondrial OS=Mus musculus GN=Sardh PE=1 SV=1	C:mitochondrial matrix	P:glycine catabolic process	F:sarcosine dehydrogenase activity;F:aminomethyltransferase activity
Q03265	sp|Q03265|ATPA_MOUSE	ATP synthase subunit alpha, mitochondrial OS=Mus musculus GN=Atp5a1 PE=1 SV=1	C:plasma membrane	P:ATP synthesis coupled proton transport;P:ATP hydrolysis coupled proton transport;P:lipid metabolic process;P:embryo development	F:ATP binding;F:proton-transporting ATPase activity, rotational mechanism;F:hydrogen ion transporting ATP synthase activity, rotational mechanism
Q9ET01	sp|Q9ET01|PYGL_MOUSE	Glycogen phosphorylase, liver form OS=Mus musculus GN=Pygl PE=1 SV=4	C:soluble fraction	NA	F:glycogen phosphorylase activity;F:pyridoxal phosphate binding
P16858	sp|P16858|G3P_MOUSE	Glyceraldehyde-3-phosphate dehydrogenase OS=Mus musculus GN=Gapdh PE=1 SV=2	C:nucleus;C:cytosol	P:neuron apoptosis;P:protein stabilization;P:peptidyl-cysteine S-trans-nitrosylation;P:glycolysis	F:NADP binding;F:glyceraldehyde-3-phosphate dehydrogenase (NAD+) (phosphorylating) activity;F:NAD binding;F:protein binding;F:peptidyl-cysteine S-nitrosylase activity
P05202	sp|P05202|AATM_MOUSE	Aspartate aminotransferase, mitochondrial OS=Mus musculus GN=Got2 PE=1 SV=1	C:mitochondrial matrix;C:plasma membrane;C:mitochondrial inner membrane	P:oxaloacetate metabolic process;P:aspartate biosynthetic process;P:glutamate catabolic process to 2-oxoglutarate;P:glutamate catabolic process to aspartate	F:L-aspartate:2-oxoglutarate aminotransferase activity;F:L-phenylalanine:2-oxoglutarate aminotransferase activity;F:pyridoxal phosphate binding
P12710	sp|P12710|FABPL_MOUSE	Fatty acid-binding protein, liver OS=Mus musculus GN=Fabp1 PE=1 SV=2	C:nucleus	NA	F:chromatin binding
P70694	sp|P70694|DHB5_MOUSE	Estradiol 17 beta-dehydrogenase 5 OS=Mus musculus GN=Akr1c6 PE=1 SV=1	NA	P:steroid biosynthetic process	F:aldo-keto reductase (NADP) activity;F:estradiol 17-beta-dehydrogenase activity
P34914	sp|P34914|HYES_MOUSE	Epoxide hydrolase 2 OS=Mus musculus GN=Ephx2 PE=1 SV=2	C:peroxisome	P:aromatic compound catabolic process;P:response to toxin	F:metal ion binding;F:epoxide hydrolase activity
Q8VCT4	sp|Q8VCT4|CES3_MOUSE	Carboxylesterase 3 OS=Mus musculus GN=Ces3 PE=1 SV=1	C:endoplasmic reticulum lumen	P:response to toxin;P:acyl-CoA metabolic process	F:methyl salicylate esterase activity;F:retinyl-palmitate esterase activity;F:methyl indole-3-acetate esterase activity;F:fatty-acyl-ethyl-ester synthase activity;F:carboxylesterase activity;F:methyl jasmonate esterase activity
P10126	sp|P10126|EF1A1_MOUSE	Elongation factor 1-alpha 1 OS=Mus musculus GN=Eef1a1 PE=1 SV=3	C:cytoplasm;C:nucleus	NA	F:GTPase activity;F:translation elongation factor activity;F:GTP binding;F:protein binding
Q9DBT9	sp|Q9DBT9|M2GD_MOUSE	Dimethylglycine dehydrogenase, mitochondrial OS=Mus musculus GN=Dmgdh PE=1 SV=1	C:mitochondrion	P:glycine catabolic process	F:dimethylglycine dehydrogenase activity;F:aminomethyltransferase activity
P58252	sp|P58252|EF2_MOUSE	Elongation factor 2 OS=Mus musculus GN=Eef2 PE=1 SV=2	C:cytoplasm	NA	F:translation elongation factor activity;F:GTPase activity;F:GTP binding
P32020	sp|P32020|NLTP_MOUSE	Non-specific lipid-transfer protein OS=Mus musculus GN=Scp2 PE=1 SV=3	C:peroxisome;C:mitochondrion	P:lipid transport;P:peroxisome organization;P:acyl-CoA metabolic process	F:propionyl-CoA C2-trimethyltridecanoyltransferase activity;F:sterol binding;F:propanoyl-CoA C-acyltransferase activity;F:protein binding
Q61176	sp|Q61176|ARGI1_MOUSE	Arginase-1 OS=Mus musculus GN=Arg1 PE=1 SV=1	C:cytoplasm	P:arginine metabolic process;P:urea cycle	F:arginase activity
P63017	sp|P63017|HSP7C_MOUSE	Heat shock cognate 71 kDa protein OS=Mus musculus GN=Hspa8 PE=1 SV=1	C:extracellular vesicular exosome;C:ribonucleoprotein complex;C:cytosol;C:melanosome	P:negative regulation of transcription, DNA-dependent;P:response to stress;P:chaperone mediated protein folding requiring cofactor;P:regulation of cell cycle;P:transcription, DNA-dependent	F:ATPase activity, coupled;F:unfolded protein binding;F:ATP binding
P63038	sp|P63038|CH60_MOUSE	60 kDa heat shock protein, mitochondrial OS=Mus musculus GN=Hspd1 PE=1 SV=1	C:mitochondrial matrix;C:plasma membrane part;C:mitochondrial inner membrane;C:secretory granule	P:positive regulation of T cell activation;P:positive regulation of interferon-alpha production;P:T cell activation;P:positive regulation of interferon-gamma production	F:lipopolysaccharide binding;F:ATP binding
P19639	sp|P19639|GSTM4_MOUSE	Glutathione S-transferase Mu 3 OS=Mus musculus GN=Gstm3 PE=1 SV=2	C:cytoplasm	NA	F:glutathione transferase activity
P54869	sp|P54869|HMCS2_MOUSE	Hydroxymethylglutaryl-CoA synthase, mitochondrial OS=Mus musculus GN=Hmgcs2 PE=1 SV=2	C:mitochondrial inner membrane	P:isoprenoid biosynthetic process;P:cholesterol biosynthetic process	F:hydroxymethylglutaryl-CoA synthase activity
P09103	sp|P09103|PDIA1_MOUSE	Protein disulfide-isomerase OS=Mus musculus GN=P4hb PE=1 SV=2	C:melanosome;C:plasma membrane;C:endoplasmic reticulum lumen;C:microsome	P:cell redox homeostasis;P:glycerol ether metabolic process	F:electron carrier activity;F:protein disulfide oxidoreductase activity;F:protein disulfide isomerase activity
P17182	sp|P17182|ENOA_MOUSE	Alpha-enolase OS=Mus musculus GN=Eno1 PE=1 SV=3	C:phosphopyruvate hydratase complex;C:plasma membrane	P:glycolysis	F:magnesium ion binding;F:phosphopyruvate hydratase activity
P11725	sp|P11725|OTC_MOUSE	Ornithine carbamoyltransferase, mitochondrial OS=Mus musculus GN=Otc PE=1 SV=1	C:mitochondrial matrix;C:mitochondrial inner membrane	P:urea cycle;P:arginine biosynthetic process	F:ornithine carbamoyltransferase activity
Q63880	sp|Q63880|EST3A_MOUSE	Carboxylesterase 3A OS=Mus musculus GN=Ces3a PE=1 SV=2	C:endoplasmic reticulum lumen	NA	F:retinyl-palmitate esterase activity;F:methyl indole-3-acetate esterase activity;F:methyl jasmonate esterase activity;F:methyl salicylate esterase activity;F:carboxylesterase activity
P20029	sp|P20029|GRP78_MOUSE	78 kDa glucose-regulated protein OS=Mus musculus GN=Hspa5 PE=1 SV=3	C:melanosome;C:extracellular region;C:cell surface;C:endoplasmic reticulum lumen	P:negative regulation of transforming growth factor beta receptor signaling pathway;P:ER overload response;P:positive regulation of embryonic development;P:cerebellum structural organization;P:proteolysis involved in cellular protein catabolic process;P:positive regulation of protein ubiquitination;P:cerebellar Purkinje cell layer development;P:activation of signaling protein activity involved in…	F:ATP binding;F:misfolded protein binding;F:ribosome binding
O35945	sp|O35945|AL1A7_MOUSE	Aldehyde dehydrogenase, cytosolic 1 OS=Mus musculus GN=Aldh1a7 PE=2 SV=1	C:cytoplasm	NA	F:aldehyde dehydrogenase (NAD) activity
P11499	sp|P11499|HS90B_MOUSE	Heat shock protein HSP 90-beta OS=Mus musculus GN=Hsp90ab1 PE=1 SV=3	C:melanosome;C:mitochondrion	P:protein folding;P:response to stress;P:placenta development;P:positive regulation of nitric oxide biosynthetic process	F:ATP binding;F:TPR domain binding;F:unfolded protein binding;F:nitric-oxide synthase regulator activity
Q8VCH0	sp|Q8VCH0|THIKB_MOUSE	3-ketoacyl-CoA thiolase B, peroxisomal OS=Mus musculus GN=Acaa1b PE=2 SV=1	C:peroxisome;C:mitochondrion	P:fatty acid metabolic process	F:acetyl-CoA C-acyltransferase activity
Q01853	sp|Q01853|TERA_MOUSE	Transitional endoplasmic reticulum ATPase OS=Mus musculus GN=Vcp PE=1 SV=4	C:endoplasmic reticulum;C:nucleus;C:microsome;C:cytosol	P:retrograde protein transport, ER to cytosol;P:aggresome assembly;P:ubiquitin-dependent protein catabolic process;P:activation of cysteine-type endopeptidase activity involved in apoptotic process	F:polyubiquitin binding;F:lipid binding;F:ATP binding
P35505	sp|P35505|FAAA_MOUSE	Fumarylacetoacetase OS=Mus musculus GN=Fah PE=1 SV=2	NA	P:tyrosine catabolic process;P:L-phenylalanine catabolic process;P:arginine catabolic process	F:fumarylacetoacetase activity;F:metal ion binding
O88844	sp|O88844|IDHC_MOUSE	Isocitrate dehydrogenase [NADP] cytoplasmic OS=Mus musculus GN=Idh1 PE=1 SV=2	C:cytosol;C:mitochondrion	P:response to oxidative stress;P:tricarboxylic acid cycle;P:glutathione metabolic process;P:2-oxoglutarate metabolic process;P:glyoxylate cycle;P:isocitrate metabolic process	F:magnesium ion binding;F:isocitrate dehydrogenase (NADP+) activity;F:NAD binding
Q64374	sp|Q64374|RGN_MOUSE	Regucalcin OS=Mus musculus GN=Rgn PE=1 SV=1	C:cytoplasm;C:nucleus	P:regulation of calcium-mediated signaling;P:positive regulation of ATPase activity;P:L-ascorbic acid biosynthetic process;P:cellular calcium ion homeostasis	F:calcium ion binding;F:enzyme regulator activity;F:gluconolactonase activity;F:zinc ion binding
P15626	sp|P15626|GSTM2_MOUSE	Glutathione S-transferase Mu 2 OS=Mus musculus GN=Gstm2 PE=1 SV=2	C:cytoplasm	NA	F:glutathione transferase activity
Q64442	sp|Q64442|DHSO_MOUSE	Sorbitol dehydrogenase OS=Mus musculus GN=Sord PE=1 SV=3	C:mitochondrial membrane;C:cilium;C:soluble fraction;C:flagellum	P:sperm motility	F:L-iditol 2-dehydrogenase activity
P17563	sp|P17563|SBP1_MOUSE	Selenium-binding protein 1 OS=Mus musculus GN=Selenbp1 PE=1 SV=2	C:membrane;C:nucleus;C:cytosol	P:brown fat cell differentiation;P:protein transport	F:selenium binding
Q80W21	sp|Q80W21|GSTM7_MOUSE	Glutathione S-transferase Mu 7 OS=Mus musculus GN=Gstm7 PE=1 SV=1	C:cytoplasm	NA	F:glutathione transferase activity
Q63836	sp|Q63836|SBP2_MOUSE	Selenium-binding protein 2 OS=Mus musculus GN=Selenbp2 PE=1 SV=2	C:nucleus;C:cytosol;C:membrane	P:protein transport	F:selenium binding
P07724	sp|P07724|ALBU_MOUSE	Serum albumin OS=Mus musculus GN=Alb PE=1 SV=3	C:cytoplasm;C:extracellular space;C:protein complex	P:hemolysis by symbiont of host erythrocytes;P:transport;P:negative regulation of apoptotic process;P:cellular response to starvation;P:maintenance of mitochondrion location	F:DNA binding;F:toxin binding;F:drug binding;F:pyridoxal phosphate binding
P27773	sp|P27773|PDIA3_MOUSE	Protein disulfide-isomerase A3 OS=Mus musculus GN=Pdia3 PE=1 SV=2	C:melanosome;C:endoplasmic reticulum lumen	P:positive regulation of apoptotic process;P:glycerol ether metabolic process;P:cell redox homeostasis	F:protein disulfide oxidoreductase activity;F:electron carrier activity;F:protein disulfide isomerase activity
Q8BMS1	sp|Q8BMS1|ECHA_MOUSE	Trifunctional enzyme subunit alpha, mitochondrial OS=Mus musculus GN=Hadha PE=1 SV=1	C:mitochondrial inner membrane;C:fatty acid beta-oxidation multienzyme complex	P:fatty acid beta-oxidation;P:response to insulin stimulus	F:enoyl-CoA hydratase activity;F:long-chain-3-hydroxyacyl-CoA dehydrogenase activity
P14211	sp|P14211|CALR_MOUSE	Calreticulin OS=Mus musculus GN=Calr PE=1 SV=1	C:extracellular space;C:MHC class I peptide loading complex;C:polysome;C:endoplasmic reticulum lumen;C:external side of plasma membrane;C:endoplasmic reticulum;C:microsome	P:regulation of meiosis;P:protein stabilization;P:positive regulation of gene expression;P:protein localization to nucleus;P:protein folding;P:cortical actin cytoskeleton organization;P:positive regulation of cell cycle;P:cellular senescence;P:peptide antigen assembly with MHC class I protein complex;P:positive regulation of phagocytosis	F:calcium ion binding;F:sugar binding;F:unfolded protein binding;F:mRNA binding
Q921H8	sp|Q921H8|THIKA_MOUSE	3-ketoacyl-CoA thiolase A, peroxisomal OS=Mus musculus GN=Acaa1a PE=2 SV=1	C:mitochondrion;C:peroxisome	P:fatty acid metabolic process	F:acetyl-CoA C-acetyltransferase activity
O09173	sp|O09173|HGD_MOUSE	Homogentisate 1,2-dioxygenase OS=Mus musculus GN=Hgd PE=1 SV=2	NA	P:L-phenylalanine catabolic process;P:tyrosine catabolic process	F:metal ion binding;F:homogentisate 1,2-dioxygenase activity
Q8VC30	sp|Q8VC30|DHAK_MOUSE	Bifunctional ATP-dependent dihydroxyacetone kinase/FAD-AMP lyase (cyclizing) OS=Mus musculus GN=Dak PE=2 SV=1	NA	P:glycerol metabolic process	F:FAD-AMP lyase (cyclizing) activity;F:ATP binding;F:glycerone kinase activity;F:metal ion binding
Q9QXF8	sp|Q9QXF8|GNMT_MOUSE	Glycine N-methyltransferase OS=Mus musculus GN=Gnmt PE=1 SV=3	NA	P:regulation of gluconeogenesis;P:methionine metabolic process;P:protein homotetramerization;P:S-adenosylmethionine metabolic process;P:glycogen metabolic process	F:glycine N-methyltransferase activity;F:folic acid binding;F:glycine binding
P08113	sp|P08113|ENPL_MOUSE	Endoplasmin OS=Mus musculus GN=Hsp90b1 PE=1 SV=2	C:plasma membrane part;C:endoplasmic reticulum lumen;C:melanosome	P:ER-associated protein catabolic process;P:protein folding	F:unfolded protein binding;F:ATP binding
P49429	sp|P49429|HPPD_MOUSE	4-hydroxyphenylpyruvate dioxygenase OS=Mus musculus GN=Hpd PE=1 SV=3	NA	P:L-phenylalanine catabolic process;P:tyrosine catabolic process	F:metal ion binding;F:4-hydroxyphenylpyruvate dioxygenase activity
O35660	sp|O35660|GSTM6_MOUSE	Glutathione S-transferase Mu 6 OS=Mus musculus GN=Gstm6 PE=2 SV=3	C:cytoplasm	NA	F:glutathione transferase activity
P30115	sp|P30115|GSTA3_MOUSE	Glutathione S-transferase A3 OS=Mus musculus GN=Gsta3 PE=1 SV=2	C:cytoplasm	P:glutathione metabolic process;P:ureteric bud development	F:glutathione transferase activity
P06151	sp|P06151|LDHA_MOUSE	L-lactate dehydrogenase A chain OS=Mus musculus GN=Ldha PE=1 SV=3	C:cytosol;C:flagellum;C:mitochondrion	P:glycolysis;P:cellular response to extracellular stimulus	F:L-lactate dehydrogenase activity;F:protein binding;F:nucleotide binding
Q8QZT1	sp|Q8QZT1|THIL_MOUSE	Acetyl-CoA acetyltransferase, mitochondrial OS=Mus musculus GN=Acat1 PE=1 SV=1	C:mitochondrial inner membrane	NA	F:acetyl-CoA C-acetyltransferase activity;F:metal ion binding
P17717	sp|P17717|UDB17_MOUSE	UDP-glucuronosyltransferase 2B17 OS=Mus musculus GN=Ugt2b17 PE=2 SV=1	C:endoplasmic reticulum membrane;C:integral to membrane;C:microsome	NA	F:glucuronosyltransferase activity
Q8VDD5	sp|Q8VDD5|MYH9_MOUSE	Myosin-9 OS=Mus musculus GN=Myh9 PE=1 SV=4	C:cleavage furrow;C:cortical cytoskeleton;C:stress fiber;C:actomyosin contractile ring;C:cell-cell adherens junction;C:cytosol;C:uropod;C:ruffle;C:myosin II complex	P:blood vessel endothelial cell migration;P:establishment of meiotic spindle localization;P:in utero embryonic development;P:protein transport;P:cytokinesis;P:cell-cell adhesion;P:uropod organization;P:establishment of T cell polarity;P:actin filament-based movement;P:actin cytoskeleton reorganization;P:cell morphogenesis involved in differentiation;P:monocyte differentiation;P:regulation of cell…	F:microfilament motor activity;F:actin filament binding;F:protein homodimerization activity;F:calmodulin binding;F:ATP binding;F:protein anchor
P09411	sp|P09411|PGK1_MOUSE	Phosphoglycerate kinase 1 OS=Mus musculus GN=Pgk1 PE=1 SV=4	C:cytoplasm	P:glycolysis	F:phosphoglycerate kinase activity;F:ATP binding
P25688	sp|P25688|URIC_MOUSE	Uricase OS=Mus musculus GN=Uox PE=1 SV=2	C:peroxisome;C:mitochondrion	P:purine base metabolic process	F:urate oxidase activity
Q9D0F9	sp|Q9D0F9|PGM1_MOUSE	Phosphoglucomutase-1 OS=Mus musculus GN=Pgm1 PE=1 SV=4	C:cytosol	P:glycogen biosynthetic process;P:galactose catabolic process;P:glucose 1-phosphate metabolic process	F:magnesium ion binding;F:phosphoglucomutase activity
P55264	sp|P55264|ADK_MOUSE	Adenosine kinase OS=Mus musculus GN=Adk PE=1 SV=2	C:cytosol;C:nucleus	P:purine ribonucleoside salvage;P:dATP biosynthetic process	F:adenosine kinase activity;F:ATP binding;F:metal ion binding;F:phosphotransferase activity, alcohol group as acceptor
Q91V92	sp|Q91V92|ACLY_MOUSE	ATP-citrate synthase OS=Mus musculus GN=Acly PE=1 SV=1	C:mitochondrion	P:acetyl-CoA biosynthetic process;P:lipid biosynthetic process;P:cellular carbohydrate metabolic process	F:metal ion binding;F:ATP binding;F:protein binding;F:succinate-CoA ligase (ADP-forming) activity;F:ATP citrate synthase activity
O08601	sp|O08601|MTP_MOUSE	Microsomal triglyceride transfer protein large subunit OS=Mus musculus GN=Mttp PE=2 SV=2	C:Golgi apparatus	P:triglyceride metabolic process;P:protein lipidation;P:cholesterol metabolic process;P:cholesterol homeostasis;P:lipoprotein transport	F:lipid transporter activity;F:lipid binding
Q91X83	sp|Q91X83|METK1_MOUSE	S-adenosylmethionine synthase isoform type-1 OS=Mus musculus GN=Mat1a PE=2 SV=1	NA	P:one-carbon metabolic process;P:S-adenosylmethionine biosynthetic process	F:metal ion binding;F:methionine adenosyltransferase activity;F:ATP binding
P41216	sp|P41216|ACSL1_MOUSE	Long-chain-fatty-acid--CoA ligase 1 OS=Mus musculus GN=Acsl1 PE=1 SV=2	C:mitochondrial outer membrane;C:integral to membrane;C:endoplasmic reticulum membrane;C:peroxisomal membrane;C:microsome	P:adiponectin-mediated signaling pathway;P:fatty acid metabolic process;P:positive regulation of protein serine/threonine kinase activity	F:long-chain fatty acid-CoA ligase activity;F:ATP binding
Q91YI0	sp|Q91YI0|ARLY_MOUSE	Argininosuccinate lyase OS=Mus musculus GN=Asl PE=2 SV=1	NA	P:ammonia assimilation cycle;P:internal protein amino acid acetylation;P:locomotory behavior;P:arginine biosynthetic process via ornithine;P:post-embryonic development;P:urea cycle	F:argininosuccinate lyase activity
P57780	sp|P57780|ACTN4_MOUSE	Alpha-actinin-4 OS=Mus musculus GN=Actn4 PE=1 SV=1	C:pseudopodium;C:stress fiber;C:ribonucleoprotein complex;C:cortical cytoskeleton	P:actin filament bundle assembly;P:negative regulation of cellular component movement;P:positive regulation of cellular component movement;P:positive regulation of pinocytosis;P:protein transport	F:calcium ion binding;F:actin filament binding;F:protein homodimerization activity
P51660	sp|P51660|DHB4_MOUSE	Peroxisomal multifunctional enzyme type 2 OS=Mus musculus GN=Hsd17b4 PE=1 SV=3	C:mitochondrion;C:peroxisome	P:very long-chain fatty acid metabolic process;P:fatty acid beta-oxidation;P:Sertoli cell development	F:isomerase activity;F:3alpha,7alpha,12alpha-trihydroxy-5beta-cholest-24-enoyl-CoA hydratase activity;F:nucleotide binding;F:sterol binding;F:oxidoreductase activity, acting on the CH-OH group of donors, NAD or NADP as acceptor
P33267	sp|P33267|CP2F2_MOUSE	Cytochrome P450 2F2 OS=Mus musculus GN=Cyp2f2 PE=2 SV=1	C:microsome;C:endoplasmic reticulum membrane	P:naphthalene metabolic process;P:response to toxin	F:heme binding;F:oxygen binding;F:electron carrier activity
P15105	sp|P15105|GLNA_MOUSE	Glutamine synthetase OS=Mus musculus GN=Glul PE=1 SV=6	C:mitochondrion	P:glutamine biosynthetic process;P:response to glucose stimulus	F:glutamate-ammonia ligase activity;F:protein binding;F:ATP binding;F:glutamate decarboxylase activity
Q99LC5	sp|Q99LC5|ETFA_MOUSE	Electron transfer flavoprotein subunit alpha, mitochondrial OS=Mus musculus GN=Etfa PE=1 SV=2	C:mitochondrial electron transfer flavoprotein complex	P:electron transport chain;P:transport	F:electron carrier activity
Q68FD5	sp|Q68FD5|CLH_MOUSE	Clathrin heavy chain 1 OS=Mus musculus GN=Cltc PE=1 SV=3	C:mitochondrion;C:melanosome;C:clathrin coat of trans-Golgi network vesicle;C:clathrin coat of coated pit	P:intracellular protein transport	F:structural molecule activity;F:binding
Q9DBF1	sp|Q9DBF1|AL7A1_MOUSE	Alpha-aminoadipic semialdehyde dehydrogenase OS=Mus musculus GN=Aldh7a1 PE=1 SV=4	C:nucleus;C:cytosol;C:mitochondrion	NA	F:betaine-aldehyde dehydrogenase activity;F:L-aminoadipate-semialdehyde dehydrogenase activity
P40142	sp|P40142|TKT_MOUSE	Transketolase OS=Mus musculus GN=Tkt PE=1 SV=1	NA	P:regulation of growth	F:transketolase activity
P07901	sp|P07901|HS90A_MOUSE	Heat shock protein HSP 90-alpha OS=Mus musculus GN=Hsp90aa1 PE=1 SV=4	C:cytosol;C:melanosome	P:nitric oxide biosynthetic process;P:protein refolding;P:positive regulation of cytotoxic T cell differentiation;P:response to unfolded protein;P:positive regulation of nitric oxide biosynthetic process	F:unfolded protein binding;F:nitric-oxide synthase regulator activity;F:ATP binding;F:TPR domain binding;F:protein homodimerization activity
Q922D8	sp|Q922D8|C1TC_MOUSE	C-1-tetrahydrofolate synthase, cytoplasmic OS=Mus musculus GN=Mthfd1 PE=1 SV=4	C:mitochondrion	P:histidine biosynthetic process;P:folic acid-containing compound biosynthetic process;P:histidine catabolic process;P:one-carbon metabolic process;P:methionine biosynthetic process;P:purine nucleotide biosynthetic process	F:methenyltetrahydrofolate cyclohydrolase activity;F:methylenetetrahydrofolate dehydrogenase (NADP+) activity;F:ATP binding;F:formyltetrahydrofolate dehydrogenase activity;F:formate-tetrahydrofolate ligase activity
Q9CPY7	sp|Q9CPY7|AMPL_MOUSE	Cytosol aminopeptidase OS=Mus musculus GN=Lap3 PE=1 SV=3	C:mitochondrion	P:proteolysis	F:aminopeptidase activity;F:metalloexopeptidase activity;F:manganese ion binding
Q9DBM2	sp|Q9DBM2|ECHP_MOUSE	Peroxisomal bifunctional enzyme OS=Mus musculus GN=Ehhadh PE=1 SV=4	C:peroxisome;C:mitochondrion	P:acyl-CoA metabolic process;P:internal protein amino acid acetylation;P:fatty acid beta-oxidation	F:enoyl-CoA hydratase activity;F:3-hydroxyacyl-CoA dehydrogenase activity;F:dodecenoyl-CoA delta-isomerase activity;F:nucleotide binding;F:coenzyme binding
Q64458	sp|Q64458|CP2CT_MOUSE	Cytochrome P450 2C29 OS=Mus musculus GN=Cyp2c29 PE=1 SV=2	C:endoplasmic reticulum membrane;C:microsome	NA	F:heme binding;F:aromatase activity;F:electron carrier activity
P68134	sp|P68134|ACTS_MOUSE	Actin, alpha skeletal muscle OS=Mus musculus GN=Acta1 PE=1 SV=1	C:actin filament;C:stress fiber;C:striated muscle thin filament	P:skeletal muscle fiber development;P:skeletal muscle thin filament assembly	F:ATP binding
P35700	sp|P35700|PRDX1_MOUSE	Peroxiredoxin-1 OS=Mus musculus GN=Prdx1 PE=1 SV=1	C:melanosome;C:mitochondrion	P:cell proliferation;P:regulation of NF-kappaB import into nucleus;P:natural killer cell mediated cytotoxicity;P:erythrocyte homeostasis;P:removal of superoxide radicals;P:regulation of stress-activated MAPK cascade	F:peroxidase activity;F:peroxiredoxin activity;F:identical protein binding
P68372	sp|P68372|TBB4B_MOUSE	Tubulin beta-4B chain OS=Mus musculus GN=Tubb4b PE=1 SV=1	C:cytoplasm;C:tubulin complex;C:microtubule	P:microtubule-based movement;P:protein polymerization	F:GTP binding;F:structural molecule activity;F:GTPase activity
P38647	sp|P38647|GRP75_MOUSE	Stress-70 protein, mitochondrial OS=Mus musculus GN=Hspa9 PE=1 SV=2	C:mitochondrion	P:protein folding;P:protein export from nucleus	F:ATP binding;F:unfolded protein binding;F:enzyme binding
P16331	sp|P16331|PH4H_MOUSE	Phenylalanine-4-hydroxylase OS=Mus musculus GN=Pah PE=1 SV=4	NA	P:L-phenylalanine catabolic process	F:phenylalanine 4-monooxygenase activity
O08709	sp|O08709|PRDX6_MOUSE	Peroxiredoxin-6 OS=Mus musculus GN=Prdx6 PE=1 SV=3	C:cytosol;C:cytoplasmic membrane-bounded vesicle;C:mitochondrion;C:lysosome	P:lipid catabolic process;P:response to reactive oxygen species;P:bleb assembly	F:glutathione peroxidase activity;F:hydrolase activity;F:peroxiredoxin activity
P04938	sp|P04938|MUP8_MOUSE	Major urinary proteins 11 and 8 (Fragment) OS=Mus musculus GN=Mup8 PE=1 SV=1	C:cytosol;C:extracellular space;C:nucleus	P:cellular response to testosterone stimulus;P:negative regulation of gluconeogenesis;P:locomotor rhythm;P:positive regulation of protein kinase B signaling cascade;P:positive regulation of glucose metabolic process;P:heat generation;P:glucose homeostasis;P:positive regulation of gene expression;P:positive regulation of lipid metabolic process;P:negative regulation of lipid storage;P:energy reser…	F:insulin-activated receptor activity;F:pheromone binding;F:transporter activity
P02762	sp|P02762|MUP6_MOUSE	Major urinary protein 6 OS=Mus musculus GN=Mup6 PE=1 SV=2	C:extracellular space;C:cytosol;C:nucleus	P:energy reserve metabolic process;P:negative regulation of insulin secretion involved in cellular response to glucose stimulus;P:mitochondrion morphogenesis;P:positive regulation of gene expression;P:heat generation;P:glucose homeostasis;P:locomotor rhythm;P:positive regulation of protein kinase B signaling cascade;P:positive regulation of glucose metabolic process;P:cellular response to lipid;P…	F:pheromone binding;F:transporter activity;F:insulin-activated receptor activity
P68033	sp|P68033|ACTC_MOUSE	Actin, alpha cardiac muscle 1 OS=Mus musculus GN=Actc1 PE=1 SV=1	C:I band	P:skeletal muscle thin filament assembly;P:cardiac myofibril assembly;P:apoptotic process;P:cardiac muscle tissue morphogenesis	F:ATP binding
P14824	sp|P14824|ANXA6_MOUSE	Annexin A6 OS=Mus musculus GN=Anxa6 PE=1 SV=3	C:melanosome;C:perinuclear region of cytoplasm	P:regulation of muscle contraction;P:calcium ion transport	F:calcium ion binding;F:calcium-dependent phospholipid binding
Q8VC12	sp|Q8VC12|HUTU_MOUSE	Urocanate hydratase OS=Mus musculus GN=Uroc1 PE=2 SV=2	NA	P:histidine catabolic process	F:urocanate hydratase activity
P53657	sp|P53657|KPYR_MOUSE	Pyruvate kinase isozymes R/L OS=Mus musculus GN=Pklr PE=2 SV=1	C:cytosol	P:glycolysis;P:endocrine pancreas development	F:magnesium ion binding;F:potassium ion binding;F:ATP binding;F:pyruvate kinase activity
P50544	sp|P50544|ACADV_MOUSE	Very long-chain specific acyl-CoA dehydrogenase, mitochondrial OS=Mus musculus GN=Acadvl PE=1 SV=3	C:mitochondrial inner membrane	P:fatty acid beta-oxidation using acyl-CoA dehydrogenase;P:negative regulation of fatty acid oxidation;P:regulation of cholesterol metabolic process;P:temperature homeostasis;P:negative regulation of fatty acid biosynthetic process	NA
P11714	sp|P11714|CP2D9_MOUSE	Cytochrome P450 2D9 OS=Mus musculus GN=Cyp2d9 PE=1 SV=2	C:microsome;C:endoplasmic reticulum membrane	NA	F:aromatase activity;F:heme binding;F:electron carrier activity
Q9QXX4	sp|Q9QXX4|CMC2_MOUSE	Calcium-binding mitochondrial carrier protein Aralar2 OS=Mus musculus GN=Slc25a13 PE=1 SV=1	C:integral to membrane;C:mitochondrial inner membrane	P:response to calcium ion;P:malate-aspartate shuttle	F:calcium ion binding;F:L-aspartate transmembrane transporter activity;F:L-glutamate transmembrane transporter activity
Q91VS7	sp|Q91VS7|MGST1_MOUSE	Microsomal glutathione S-transferase 1 OS=Mus musculus GN=Mgst1 PE=1 SV=3	C:microsome;C:integral to membrane;C:mitochondrial outer membrane;C:mitochondrial inner membrane;C:endoplasmic reticulum membrane	P:glutathione metabolic process;P:protein homotrimerization	F:glutathione transferase activity
P28271	sp|P28271|ACOC_MOUSE	Cytoplasmic aconitate hydratase OS=Mus musculus GN=Aco1 PE=1 SV=3	C:cytosol;C:mitochondrion	P:cellular iron ion homeostasis;P:tricarboxylic acid cycle;P:citrate metabolic process;P:intestinal absorption;P:regulation of translation;P:post-embryonic development;P:response to iron(II) ion	F:iron-responsive element binding;F:metal ion binding;F:citrate hydro-lyase (cis-aconitate-forming) activity;F:isocitrate hydro-lyase (cis-aconitate-forming) activity;F:4 iron, 4 sulfur cluster binding;F:aconitate hydratase activity
Q99KI0	sp|Q99KI0|ACON_MOUSE	Aconitate hydratase, mitochondrial OS=Mus musculus GN=Aco2 PE=1 SV=1	C:mitochondrion	P:tricarboxylic acid cycle	F:aconitate hydratase activity;F:citrate hydro-lyase (cis-aconitate-forming) activity;F:isocitrate hydro-lyase (cis-aconitate-forming) activity;F:4 iron, 4 sulfur cluster binding
Q91XD4	sp|Q91XD4|FTCD_MOUSE	Formimidoyltransferase-cyclodeaminase OS=Mus musculus GN=Ftcd PE=1 SV=1	C:Golgi apparatus;C:centriole	P:histidine catabolic process	F:formimidoyltetrahydrofolate cyclodeaminase activity;F:folic acid binding;F:glutamate formimidoyltransferase activity
Q9EQ20	sp|Q9EQ20|MMSA_MOUSE	Methylmalonate-semialdehyde dehydrogenase [acylating], mitochondrial OS=Mus musculus GN=Aldh6a1 PE=1 SV=1	C:mitochondrion	P:brown fat cell differentiation	F:methylmalonate-semialdehyde dehydrogenase (acylating) activity;F:malonate-semialdehyde dehydrogenase (acetylating) activity
P02088	sp|P02088|HBB1_MOUSE	Hemoglobin subunit beta-1 OS=Mus musculus GN=Hbb-b1 PE=1 SV=2	C:hemoglobin complex	NA	F:oxygen binding;F:heme binding;F:oxygen transporter activity
Q9CWF2	sp|Q9CWF2|TBB2B_MOUSE	Tubulin beta-2B chain OS=Mus musculus GN=Tubb2b PE=1 SV=1	C:cytoplasm;C:microtubule	P:microtubule-based movement;P:protein polymerization	F:GTP binding;F:structural molecule activity;F:GTPase activity
B5X0G2	sp|B5X0G2|MUP17_MOUSE	Major urinary protein 17 OS=Mus musculus GN=Mup17 PE=2 SV=2	C:extracellular region	NA	F:transporter activity;F:pheromone binding
Q7TMM9	sp|Q7TMM9|TBB2A_MOUSE	Tubulin beta-2A chain OS=Mus musculus GN=Tubb2a PE=1 SV=1	C:cytoplasm;C:microtubule	P:microtubule-based movement;P:protein polymerization	F:GTPase activity;F:GTP binding;F:structural molecule activity
P08249	sp|P08249|MDHM_MOUSE	Malate dehydrogenase, mitochondrial OS=Mus musculus GN=Mdh2 PE=1 SV=3	C:mitochondrial matrix;C:mitochondrial inner membrane	P:tricarboxylic acid cycle;P:cellular carbohydrate metabolic process;P:internal protein amino acid acetylation	F:L-malate dehydrogenase activity;F:nucleotide binding
Q8BH00	sp|Q8BH00|AL8A1_MOUSE	Aldehyde dehydrogenase family 8 member A1 OS=Mus musculus GN=Aldh8a1 PE=1 SV=1	C:cytoplasm	P:retinal metabolic process;P:9-cis-retinoic acid biosynthetic process	F:retinal dehydrogenase activity
Q8CIM7	sp|Q8CIM7|CP2DQ_MOUSE	Cytochrome P450 2D26 OS=Mus musculus GN=Cyp2d26 PE=1 SV=1	C:microsome;C:endoplasmic reticulum membrane	NA	F:electron carrier activity;F:heme binding;F:aromatase activity
P62737	sp|P62737|ACTA_MOUSE	Actin, aortic smooth muscle OS=Mus musculus GN=Acta2 PE=1 SV=1	C:smooth muscle contractile fiber;C:actin cytoskeleton	P:vascular smooth muscle contraction;P:regulation of blood pressure	F:ATP binding
P63268	sp|P63268|ACTH_MOUSE	Actin, gamma-enteric smooth muscle OS=Mus musculus GN=Actg2 PE=2 SV=1	C:cytoplasm;C:cell periphery;C:cytoskeleton	NA	F:ATP binding
P31786	sp|P31786|ACBP_MOUSE	Acyl-CoA-binding protein OS=Mus musculus GN=Dbi PE=1 SV=2	C:mitochondrion	P:triglyceride metabolic process;P:transport;P:skin development;P:hair follicle development	F:fatty-acyl-CoA binding
Q8VCU1	sp|Q8VCU1|EST3B_MOUSE	Carboxylesterase 3B OS=Mus musculus GN=Ces3b PE=2 SV=1	C:endoplasmic reticulum lumen	NA	F:retinyl-palmitate esterase activity;F:methyl jasmonate esterase activity;F:methyl salicylate esterase activity;F:carboxylesterase activity;F:methyl indole-3-acetate esterase activity
Q9QXE0	sp|Q9QXE0|HACL1_MOUSE	2-hydroxyacyl-CoA lyase 1 OS=Mus musculus GN=Hacl1 PE=1 SV=2	C:peroxisome	P:fatty acid alpha-oxidation	F:magnesium ion binding;F:carbon-carbon lyase activity;F:thiamine pyrophosphate binding
P61922	sp|P61922|GABT_MOUSE	4-aminobutyrate aminotransferase, mitochondrial OS=Mus musculus GN=Abat PE=1 SV=1	C:4-aminobutyrate transaminase complex;C:mitochondrial matrix	P:behavioral response to cocaine;P:neurotransmitter catabolic process;P:gamma-aminobutyric acid metabolic process	F:succinate-semialdehyde dehydrogenase binding;F:protein homodimerization activity;F:4-aminobutyrate transaminase activity;F:pyridoxal phosphate binding;F:(S)-3-amino-2-methylpropionate transaminase activity
P99024	sp|P99024|TBB5_MOUSE	Tubulin beta-5 chain OS=Mus musculus GN=Tubb5 PE=1 SV=1	C:microtubule;C:cytosol;C:tubulin complex	P:protein polymerization;P:spindle assembly;P:protein folding;P:microtubule-based movement	F:structural constituent of cytoskeleton;F:GTP binding;F:GTPase activity
P68373	sp|P68373|TBA1C_MOUSE	Tubulin alpha-1C chain OS=Mus musculus GN=Tuba1c PE=1 SV=1	C:cytoplasmic microtubule	P:protein polymerization;P:microtubule-based movement	F:structural molecule activity;F:GTPase activity;F:GTP binding
P11589	sp|P11589|MUP2_MOUSE	Major urinary protein 2 OS=Mus musculus GN=Mup2 PE=1 SV=1	C:nucleus;C:extracellular space;C:cytosol	P:positive regulation of gene expression;P:negative regulation of lipid biosynthetic process;P:negative regulation of insulin secretion involved in cellular response to glucose stimulus;P:cellular response to lipid;P:locomotor rhythm;P:glucose homeostasis;P:positive regulation of glucose metabolic process;P:positive regulation of protein kinase B signaling cascade;P:energy reserve metabolic proce…	F:insulin-activated receptor activity;F:transporter activity;F:pheromone binding
P24456	sp|P24456|CP2DA_MOUSE	Cytochrome P450 2D10 OS=Mus musculus GN=Cyp2d10 PE=2 SV=2	C:endoplasmic reticulum membrane;C:microsome	NA	F:heme binding;F:aromatase activity;F:electron carrier activity
P40936	sp|P40936|INMT_MOUSE	Indolethylamine N-methyltransferase OS=Mus musculus GN=Inmt PE=2 SV=1	C:cytoplasm	NA	F:amine N-methyltransferase activity
P17751	sp|P17751|TPIS_MOUSE	Triosephosphate isomerase OS=Mus musculus GN=Tpi1 PE=1 SV=4	NA	P:embryo development;P:glyceraldehyde-3-phosphate metabolic process;P:glycolysis;P:gluconeogenesis;P:pentose-phosphate shunt	F:triose-phosphate isomerase activity
Q91VA0	sp|Q91VA0|ACSM1_MOUSE	Acyl-coenzyme A synthetase ACSM1, mitochondrial OS=Mus musculus GN=Acsm1 PE=1 SV=1	C:mitochondrial matrix	P:fatty acid biosynthetic process	F:acyl-CoA ligase activity;F:GTP binding;F:fatty acid ligase activity;F:butyrate-CoA ligase activity;F:ATP binding;F:metal ion binding
P06801	sp|P06801|MAOX_MOUSE	NADP-dependent malic enzyme OS=Mus musculus GN=Me1 PE=1 SV=2	C:mitochondrion;C:soluble fraction;C:cytosol	P:response to hormone stimulus;P:protein tetramerization;P:malate metabolic process	F:manganese ion binding;F:NAD binding;F:malate dehydrogenase (oxaloacetate-decarboxylating) (NADP+) activity;F:malate dehydrogenase (oxaloacetate-decarboxylating) activity
O35488	sp|O35488|S27A2_MOUSE	Very long-chain acyl-CoA synthetase OS=Mus musculus GN=Slc27a2 PE=1 SV=2	C:integral to peroxisomal membrane;C:mitochondrion;C:endoplasmic reticulum lumen;C:microsome;C:endoplasmic reticulum membrane	P:very long-chain fatty acid catabolic process	F:ATP binding;F:very long-chain fatty acid-CoA ligase activity;F:fatty acid transporter activity
P52196	sp|P52196|THTR_MOUSE	Thiosulfate sulfurtransferase OS=Mus musculus GN=Tst PE=1 SV=3	C:mitochondrial matrix;C:mitochondrial inner membrane	P:rRNA import into mitochondrion	F:5S rRNA binding;F:thiosulfate sulfurtransferase activity
Q8VCN5	sp|Q8VCN5|CGL_MOUSE	Cystathionine gamma-lyase OS=Mus musculus GN=Cth PE=1 SV=1	C:cytoplasm	P:protein-pyridoxal-5-phosphate linkage via peptidyl-N6-pyridoxal phosphate-L-lysine;P:cysteine biosynthetic process;P:hydrogen sulfide biosynthetic process	F:calmodulin binding;F:pyridoxal phosphate binding;F:cystathionine gamma-lyase activity;F:L-cysteine desulfhydrase activity
P16546	sp|P16546|SPTA2_MOUSE	Spectrin alpha chain, brain OS=Mus musculus GN=Sptan1 PE=1 SV=4	C:lateral plasma membrane;C:Z disc;C:fascia adherens;C:paranode region of axon;C:cuticular plate	P:actin filament capping	F:actin binding;F:protein heterodimerization activity;F:calmodulin binding;F:spectrin binding;F:calcium ion binding
Q78PY7	sp|Q78PY7|SND1_MOUSE	Staphylococcal nuclease domain-containing protein 1 OS=Mus musculus GN=Snd1 PE=1 SV=1	C:melanosome;C:RNA-induced silencing complex;C:mitochondrion;C:nucleus	P:gene silencing by RNA;P:regulation of transcription, DNA-dependent;P:transcription, DNA-dependent	F:nuclease activity;F:nucleic acid binding
Q8JZR0	sp|Q8JZR0|ACSL5_MOUSE	Long-chain-fatty-acid--CoA ligase 5 OS=Mus musculus GN=Acsl5 PE=2 SV=1	C:endoplasmic reticulum membrane;C:mitochondrial outer membrane;C:mitochondrial inner membrane;C:integral to membrane	P:fatty acid metabolic process	F:long-chain fatty acid-CoA ligase activity;F:ATP binding
Q63886	sp|Q63886|UD11_MOUSE	UDP-glucuronosyltransferase 1-1 OS=Mus musculus GN=Ugt1a1 PE=2 SV=2	C:integral to plasma membrane;C:endoplasmic reticulum membrane;C:microsome	NA	F:glucuronosyltransferase activity
P68369	sp|P68369|TBA1A_MOUSE	Tubulin alpha-1A chain OS=Mus musculus GN=Tuba1a PE=1 SV=1	C:cytoplasmic microtubule	P:microtubule-based movement;P:protein polymerization	F:GTPase activity;F:GTP binding;F:structural molecule activity
Q921I1	sp|Q921I1|TRFE_MOUSE	Serotransferrin OS=Mus musculus GN=Tf PE=1 SV=1	C:endocytic vesicle;C:extracellular region;C:recycling endosome	P:ERK1 and ERK2 cascade;P:iron ion transport;P:osteoclast differentiation;P:positive regulation of bone resorption;P:positive regulation of phosphorylation;P:positive regulation of cell motility;P:SMAD protein signal transduction;P:actin filament organization;P:positive regulation of transcription, DNA-dependent;P:activation of JUN kinase activity;P:cellular iron ion homeostasis	F:ferric iron binding
Q8K2B3	sp|Q8K2B3|DHSA_MOUSE	Succinate dehydrogenase [ubiquinone] flavoprotein subunit, mitochondrial OS=Mus musculus GN=Sdha PE=1 SV=1	C:mitochondrial respiratory chain complex II	P:tricarboxylic acid cycle;P:succinate metabolic process;P:transport;P:respiratory electron transport chain	F:electron carrier activity;F:succinate dehydrogenase (ubiquinone) activity;F:flavin adenine dinucleotide binding
P54071	sp|P54071|IDHP_MOUSE	Isocitrate dehydrogenase [NADP], mitochondrial OS=Mus musculus GN=Idh2 PE=1 SV=3	C:mitochondrial inner membrane	P:isocitrate metabolic process;P:response to stress;P:glyoxylate cycle;P:2-oxoglutarate metabolic process;P:tricarboxylic acid cycle	F:NAD binding;F:magnesium ion binding;F:isocitrate dehydrogenase (NADP+) activity
Q9DBE0	sp|Q9DBE0|CSAD_MOUSE	Cysteine sulfinic acid decarboxylase OS=Mus musculus GN=Csad PE=2 SV=1	NA	P:L-cysteine catabolic process to taurine	F:pyridoxal phosphate binding;F:sulfinoalanine decarboxylase activity
P51881	sp|P51881|ADT2_MOUSE	ADP/ATP translocase 2 OS=Mus musculus GN=Slc25a5 PE=1 SV=3	C:MMXD complex;C:mitochondrial inner membrane;C:integral to membrane	P:chromosome segregation;P:transmembrane transport	F:transporter activity;F:binding
Q91X77	sp|Q91X77|CY250_MOUSE	Cytochrome P450 2C50 OS=Mus musculus GN=Cyp2c50 PE=1 SV=2	C:endoplasmic reticulum membrane;C:microsome	NA	F:aromatase activity;F:heme binding;F:electron carrier activity
Q8VC28	sp|Q8VC28|AK1CD_MOUSE	Aldo-keto reductase family 1 member C13 OS=Mus musculus GN=Akr1c13 PE=1 SV=2	NA	P:xenobiotic metabolic process	F:oxidoreductase activity
P14152	sp|P14152|MDHC_MOUSE	Malate dehydrogenase, cytoplasmic OS=Mus musculus GN=Mdh1 PE=1 SV=3	C:mitochondrion	P:cellular carbohydrate metabolic process;P:tricarboxylic acid cycle	F:L-malate dehydrogenase activity
Q99P30	sp|Q99P30|NUDT7_MOUSE	Peroxisomal coenzyme A diphosphatase NUDT7 OS=Mus musculus GN=Nudt7 PE=1 SV=2	C:peroxisome	P:brown fat cell differentiation;P:nucleoside diphosphate metabolic process;P:coenzyme A catabolic process;P:acetyl-CoA catabolic process	F:acetyl-CoA hydrolase activity;F:magnesium ion binding;F:manganese ion binding;F:hydrolase activity, acting on acid anhydrides, in phosphorus-containing anhydrides
Q60759	sp|Q60759|GCDH_MOUSE	Glutaryl-CoA dehydrogenase, mitochondrial OS=Mus musculus GN=Gcdh PE=2 SV=2	C:mitochondrial inner membrane;C:mitochondrial matrix	NA	F:glutaryl-CoA dehydrogenase activity
Q91XE0	sp|Q91XE0|GLYAT_MOUSE	Glycine N-acyltransferase OS=Mus musculus GN=Glyat PE=1 SV=1	C:mitochondrion	NA	F:glycine N-acyltransferase activity
Q07417	sp|Q07417|ACADS_MOUSE	Short-chain specific acyl-CoA dehydrogenase, mitochondrial OS=Mus musculus GN=Acads PE=2 SV=2	C:mitochondrial matrix	NA	NA
P97872	sp|P97872|FMO5_MOUSE	Dimethylaniline monooxygenase [N-oxide-forming] 5 OS=Mus musculus GN=Fmo5 PE=2 SV=4	C:integral to membrane;C:intrinsic to endoplasmic reticulum membrane;C:microsome	NA	F:NADP binding;F:flavin adenine dinucleotide binding;F:N,N-dimethylaniline monooxygenase activity
Q9D379	sp|Q9D379|HYEP_MOUSE	Epoxide hydrolase 1 OS=Mus musculus GN=Ephx1 PE=1 SV=2	C:endoplasmic reticulum membrane;C:integral to membrane;C:microsome	P:response to organic cyclic compound;P:response to toxin;P:aromatic compound catabolic process	F:cis-stilbene-oxide hydrolase activity
P56395	sp|P56395|CYB5_MOUSE	Cytochrome b5 OS=Mus musculus GN=Cyb5a PE=1 SV=2	C:endoplasmic reticulum membrane;C:microsome;C:mitochondrion;C:integral to membrane	P:transport;P:fatty acid metabolic process;P:electron transport chain	F:heme binding;F:stearoyl-CoA 9-desaturase activity
Q9DCN2	sp|Q9DCN2|NB5R3_MOUSE	NADH-cytochrome b5 reductase 3 OS=Mus musculus GN=Cyb5r3 PE=1 SV=3	C:mitochondrial inner membrane;C:mitochondrial outer membrane;C:cytosol;C:endoplasmic reticulum membrane	P:cholesterol biosynthetic process	F:cytochrome-b5 reductase activity
P11352	sp|P11352|GPX1_MOUSE	Glutathione peroxidase 1 OS=Mus musculus GN=Gpx1 PE=1 SV=2	C:mitochondrion	P:myotube differentiation;P:heart contraction;P:response to hydroperoxide;P:positive regulation of protein kinase B signaling cascade;P:regulation of neuron apoptosis;P:apoptotic process;P:skeletal muscle fiber development;P:vasodilation;P:protein oxidation;P:negative regulation of apoptotic process;P:skeletal muscle tissue regeneration;P:myoblast proliferation;P:triglyceride metabolic process;P:…	F:glutathione peroxidase activity
P05213	sp|P05213|TBA1B_MOUSE	Tubulin alpha-1B chain OS=Mus musculus GN=Tuba1b PE=1 SV=2	C:cytosol;C:cytoplasmic microtubule	P:microtubule cytoskeleton organization;P:protein polymerization;P:protein folding;P:microtubule-based movement	F:GTP binding;F:structural constituent of cytoskeleton;F:GTPase activity
Q6ZWY9	sp|Q6ZWY9|H2B1C_MOUSE	Histone H2B type 1-C/E/G OS=Mus musculus GN=Hist1h2bc PE=1 SV=3	C:nucleosome;C:nucleus	P:nucleosome assembly	F:DNA binding
Q64459	sp|Q64459|CP3AB_MOUSE	Cytochrome P450 3A11 OS=Mus musculus GN=Cyp3a11 PE=1 SV=1	C:endoplasmic reticulum membrane;C:microsome	NA	F:heme binding;F:aromatase activity;F:electron carrier activity
Q02053	sp|Q02053|UBA1_MOUSE	Ubiquitin-like modifier-activating enzyme 1 OS=Mus musculus GN=Uba1 PE=1 SV=1	NA	P:protein modification process	F:small protein activating enzyme activity;F:ATP binding;F:ligase activity
Q99J08	sp|Q99J08|S14L2_MOUSE	SEC14-like protein 2 OS=Mus musculus GN=Sec14l2 PE=2 SV=1	C:nucleus;C:integral to membrane	P:regulation of transcription, DNA-dependent;P:transcription, DNA-dependent	F:lipid binding;F:transporter activity
Q9JII6	sp|Q9JII6|AK1A1_MOUSE	Alcohol dehydrogenase [NADP+] OS=Mus musculus GN=Akr1a1 PE=1 SV=3	C:apical plasma membrane;C:cytosol	P:D-glucuronate catabolic process;P:L-ascorbic acid biosynthetic process;P:aldehyde catabolic process	F:L-glucuronate reductase activity;F:alditol:NADP+ 1-oxidoreductase activity
Q8VCC2	sp|Q8VCC2|EST1_MOUSE	Liver carboxylesterase 1 OS=Mus musculus GN=Ces1 PE=2 SV=1	C:endoplasmic reticulum lumen	NA	F:methyl jasmonate esterase activity;F:methyl indole-3-acetate esterase activity;F:retinyl-palmitate esterase activity;F:methyl salicylate esterase activity;F:carboxylesterase activity
Q99JY0	sp|Q99JY0|ECHB_MOUSE	Trifunctional enzyme subunit beta, mitochondrial OS=Mus musculus GN=Hadhb PE=1 SV=1	C:mitochondrial inner membrane;C:fatty acid beta-oxidation multienzyme complex	P:fatty acid beta-oxidation	F:long-chain-3-hydroxyacyl-CoA dehydrogenase activity;F:acetyl-CoA C-acyltransferase activity
Q8VCW8	sp|Q8VCW8|ACSF2_MOUSE	Acyl-CoA synthetase family member 2, mitochondrial OS=Mus musculus GN=Acsf2 PE=2 SV=1	C:mitochondrion	P:fatty acid metabolic process	F:ATP binding;F:ligase activity
P05201	sp|P05201|AATC_MOUSE	Aspartate aminotransferase, cytoplasmic OS=Mus musculus GN=Got1 PE=1 SV=3	C:cytosol	P:glycerol biosynthetic process;P:oxaloacetate metabolic process;P:glutamate catabolic process to 2-oxoglutarate;P:fatty acid homeostasis;P:aspartate biosynthetic process;P:glutamate catabolic process to aspartate	F:phosphatidylserine decarboxylase activity;F:L-phenylalanine:2-oxoglutarate aminotransferase activity;F:pyridoxal phosphate binding;F:L-aspartate:2-oxoglutarate aminotransferase activity
Q99K67	sp|Q99K67|AASS_MOUSE	Alpha-aminoadipic semialdehyde synthase, mitochondrial OS=Mus musculus GN=Aass PE=2 SV=1	C:mitochondrion	P:generation of precursor metabolites and energy;P:L-lysine catabolic process	F:saccharopine dehydrogenase (NAD+, L-glutamate-forming) activity;F:saccharopine dehydrogenase (NADP+, L-lysine-forming) activity;F:nucleotide binding
P68368	sp|P68368|TBA4A_MOUSE	Tubulin alpha-4A chain OS=Mus musculus GN=Tuba4a PE=1 SV=1	C:cytoplasm;C:microtubule	P:protein polymerization;P:microtubule-based movement	F:GTPase activity;F:GTP binding;F:structural molecule activity
Q6XVG2	sp|Q6XVG2|CP254_MOUSE	Cytochrome P450 2C54 OS=Mus musculus GN=Cyp2c54 PE=2 SV=1	C:endoplasmic reticulum membrane;C:microsome	NA	F:heme binding;F:electron carrier activity;F:aromatase activity
Q9Z2V4	sp|Q9Z2V4|PCKGC_MOUSE	Phosphoenolpyruvate carboxykinase, cytosolic [GTP] OS=Mus musculus GN=Pck1 PE=2 SV=1	C:cytoplasm	P:gluconeogenesis;P:internal protein amino acid acetylation;P:glycerol biosynthetic process from pyruvate	F:GTP binding;F:phosphoenolpyruvate carboxykinase (GTP) activity
Q61425	sp|Q61425|HCDH_MOUSE	Hydroxyacyl-coenzyme A dehydrogenase, mitochondrial OS=Mus musculus GN=Hadh PE=1 SV=2	C:mitochondrial matrix;C:mitochondrial inner membrane	NA	F:NAD+ binding;F:3-hydroxyacyl-CoA dehydrogenase activity
P35492	sp|P35492|HUTH_MOUSE	Histidine ammonia-lyase OS=Mus musculus GN=Hal PE=1 SV=1	C:soluble fraction;C:cytoplasm	P:biosynthetic process;P:histidine catabolic process	F:histidine ammonia-lyase activity
P06745	sp|P06745|G6PI_MOUSE	Glucose-6-phosphate isomerase OS=Mus musculus GN=Gpi PE=1 SV=4	C:cytoplasm;C:extracellular space	P:glycolysis;P:gluconeogenesis;P:angiogenesis	F:glucose-6-phosphate isomerase activity;F:cytokine activity;F:growth factor activity
Q8BHN3	sp|Q8BHN3|GANAB_MOUSE	Neutral alpha-glucosidase AB OS=Mus musculus GN=Ganab PE=1 SV=1	C:Golgi apparatus;C:glucosidase II complex;C:melanosome	P:N-glycan processing	F:protein binding;F:carbohydrate binding;F:glucan 1,3-alpha-glucosidase activity
P52760	sp|P52760|UK114_MOUSE	Ribonuclease UK114 OS=Mus musculus GN=Hrsp12 PE=1 SV=3	C:mitochondrion	NA	F:endonuclease activity
Q9JKR6	sp|Q9JKR6|HYOU1_MOUSE	Hypoxia up-regulated protein 1 OS=Mus musculus GN=Hyou1 PE=1 SV=1	C:endoplasmic reticulum lumen	NA	F:ATP binding
O70475	sp|O70475|UGDH_MOUSE	UDP-glucose 6-dehydrogenase OS=Mus musculus GN=Ugdh PE=1 SV=1	NA	P:gastrulation with mouth forming second	F:NAD binding;F:UDP-glucose 6-dehydrogenase activity
Q05421	sp|Q05421|CP2E1_MOUSE	Cytochrome P450 2E1 OS=Mus musculus GN=Cyp2e1 PE=1 SV=1	C:microsome	NA	F:electron carrier activity;F:oxidoreductase activity, acting on paired donors, with incorporation or reduction of molecular oxygen, NADH or NADPH as one donor, and incorporation of one atom of oxygen;F:heme binding
Q9D6Y9	sp|Q9D6Y9|GLGB_MOUSE	1,4-alpha-glucan-branching enzyme OS=Mus musculus GN=Gbe1 PE=2 SV=1	NA	P:glycogen biosynthetic process	F:1,4-alpha-glucan branching enzyme activity;F:hydrolase activity, hydrolyzing O-glycosyl compounds;F:cation binding
Q60597	sp|Q60597|ODO1_MOUSE	2-oxoglutarate dehydrogenase, mitochondrial OS=Mus musculus GN=Ogdh PE=1 SV=3	C:mitochondrial membrane;C:mitochondrial matrix	P:tricarboxylic acid cycle;P:thalamus development;P:olfactory bulb mitral cell layer development;P:cerebellar cortex development;P:striatum development;P:pyramidal neuron development;P:glycolysis;P:tangential migration from the subventricular zone to the olfactory bulb;P:hippocampus development	F:oxoglutarate dehydrogenase (NAD+) activity;F:thiamine pyrophosphate binding;F:oxoglutarate dehydrogenase (succinyl-transferring) activity
Q9WVL0	sp|Q9WVL0|MAAI_MOUSE	Maleylacetoacetate isomerase OS=Mus musculus GN=Gstz1 PE=1 SV=1	C:mitochondrion	P:L-phenylalanine catabolic process;P:tyrosine catabolic process	F:glutathione transferase activity;F:maleylacetoacetate isomerase activity
Q8CAY6	sp|Q8CAY6|THIC_MOUSE	Acetyl-CoA acetyltransferase, cytosolic OS=Mus musculus GN=Acat2 PE=1 SV=2	C:mitochondrion	NA	F:acetyl-CoA C-acetyltransferase activity
P13707	sp|P13707|GPDA_MOUSE	Glycerol-3-phosphate dehydrogenase [NAD+], cytoplasmic OS=Mus musculus GN=Gpd1 PE=1 SV=3	C:mitochondrion;C:glycerol-3-phosphate dehydrogenase complex	P:glycerol-3-phosphate catabolic process;P:gluconeogenesis	F:protein homodimerization activity;F:glycerol-3-phosphate dehydrogenase [NAD+] activity
P51174	sp|P51174|ACADL_MOUSE	Long-chain specific acyl-CoA dehydrogenase, mitochondrial OS=Mus musculus GN=Acadl PE=2 SV=2	C:mitochondrial matrix	P:negative regulation of fatty acid biosynthetic process;P:carnitine metabolic process, CoA-linked;P:negative regulation of fatty acid oxidation;P:carnitine catabolic process;P:temperature homeostasis;P:fatty acid beta-oxidation using acyl-CoA dehydrogenase;P:regulation of cholesterol metabolic process	F:palmitoyl-CoA oxidase activity;F:flavin adenine dinucleotide binding;F:long-chain-acyl-CoA dehydrogenase activity
P35564	sp|P35564|CALX_MOUSE	Calnexin OS=Mus musculus GN=Canx PE=1 SV=1	C:integral to lumenal side of endoplasmic reticulum membrane;C:melanosome	P:protein folding	F:sugar binding;F:unfolded protein binding;F:calcium ion binding
Q64435	sp|Q64435|UD16_MOUSE	UDP-glucuronosyltransferase 1-6 OS=Mus musculus GN=Ugt1a6 PE=1 SV=1	C:integral to membrane;C:microsome;C:mitochondrial inner membrane;C:endoplasmic reticulum membrane	P:glucuronate metabolic process	F:glucuronosyltransferase activity
Q78JT3	sp|Q78JT3|3HAO_MOUSE	3-hydroxyanthranilate 3,4-dioxygenase OS=Mus musculus GN=Haao PE=1 SV=1	NA	P:pyridine nucleotide biosynthetic process	F:3-hydroxyanthranilate 3,4-dioxygenase activity
Q9CPU0	sp|Q9CPU0|LGUL_MOUSE	Lactoylglutathione lyase OS=Mus musculus GN=Glo1 PE=1 SV=3	NA	P:anti-apoptosis;P:regulation of transcription from RNA polymerase II promoter	F:metal ion binding;F:lactoylglutathione lyase activity
Q9D819	sp|Q9D819|IPYR_MOUSE	Inorganic pyrophosphatase OS=Mus musculus GN=Ppa1 PE=1 SV=1	C:cytoplasm	P:phosphate-containing compound metabolic process	F:magnesium ion binding;F:inorganic diphosphatase activity
P09671	sp|P09671|SODM_MOUSE	Superoxide dismutase [Mn], mitochondrial OS=Mus musculus GN=Sod2 PE=1 SV=3	C:mitochondrial inner membrane	P:age-dependent response to reactive oxygen species;P:liver development;P:response to axon injury;P:response to activity;P:release of cytochrome c from mitochondria;P:iron ion homeostasis;P:neuron development;P:vasodilation by acetylcholine involved in regulation of systemic arterial blood pressure;P:respiratory electron transport chain;P:erythrophore differentiation;P:locomotory behavior;P:posit…	F:manganese ion binding;F:superoxide dismutase activity
Q91WT9	sp|Q91WT9|CBS_MOUSE	Cystathionine beta-synthase OS=Mus musculus GN=Cbs PE=2 SV=3	NA	P:cysteine biosynthetic process from serine;P:cysteine biosynthetic process via cystathionine;P:superoxide metabolic process;P:regulation of JUN kinase activity;P:endochondral ossification;P:hydrogen sulfide biosynthetic process;P:blood vessel remodeling;P:regulation of cGMP metabolic process;P:maternal process involved in female pregnancy;P:response to folic acid;P:cerebellum morphogenesis;P:car…	F:cystathionine beta-synthase activity
Q9Z2I8	sp|Q9Z2I8|SUCB2_MOUSE	Succinyl-CoA ligase [GDP-forming] subunit beta, mitochondrial OS=Mus musculus GN=Suclg2 PE=2 SV=3	C:mitochondrion	P:tricarboxylic acid cycle	F:ATP binding;F:succinate-CoA ligase (GDP-forming) activity;F:GTP binding;F:metal ion binding
Q921G7	sp|Q921G7|ETFD_MOUSE	Electron transfer flavoprotein-ubiquinone oxidoreductase, mitochondrial OS=Mus musculus GN=Etfdh PE=1 SV=1	C:mitochondrial electron transfer flavoprotein complex	P:response to oxidative stress;P:transport;P:electron transport chain	F:electron carrier activity;F:metal ion binding;F:oxidoreductase activity, oxidizing metal ions with flavin as acceptor;F:4 iron, 4 sulfur cluster binding;F:electron-transferring-flavoprotein dehydrogenase activity
Q62452	sp|Q62452|UD19_MOUSE	UDP-glucuronosyltransferase 1-9 OS=Mus musculus GN=Ugt1a9 PE=1 SV=3	C:integral to membrane;C:endoplasmic reticulum membrane;C:microsome	NA	F:glucuronosyltransferase activity
P56654	sp|P56654|CP237_MOUSE	Cytochrome P450 2C37 OS=Mus musculus GN=Cyp2c37 PE=2 SV=2	C:endoplasmic reticulum membrane;C:microsome	NA	F:heme binding;F:electron carrier activity;F:aromatase activity
P10853	sp|P10853|H2B1F_MOUSE	Histone H2B type 1-F/J/L OS=Mus musculus GN=Hist1h2bf PE=1 SV=2	C:nucleosome;C:nucleus	P:nucleosome assembly	F:DNA binding
P10854	sp|P10854|H2B1M_MOUSE	Histone H2B type 1-M OS=Mus musculus GN=Hist1h2bm PE=1 SV=2	C:nucleosome;C:nucleus	P:nucleosome assembly	F:DNA binding
Q64475	sp|Q64475|H2B1B_MOUSE	Histone H2B type 1-B OS=Mus musculus GN=Hist1h2bb PE=1 SV=3	C:nucleosome;C:nucleus	P:nucleosome assembly	F:DNA binding
Q64478	sp|Q64478|H2B1H_MOUSE	Histone H2B type 1-H OS=Mus musculus GN=Hist1h2bh PE=1 SV=3	C:nucleosome;C:nucleus	P:nucleosome assembly	F:DNA binding
Q64525	sp|Q64525|H2B2B_MOUSE	Histone H2B type 2-B OS=Mus musculus GN=Hist2h2bb PE=1 SV=3	C:nucleus;C:nucleosome	P:nucleosome assembly	F:DNA binding
Q8CGP1	sp|Q8CGP1|H2B1K_MOUSE	Histone H2B type 1-K OS=Mus musculus GN=Hist1h2bk PE=1 SV=3	C:nucleus;C:nucleosome	P:nucleosome assembly	F:DNA binding
Q8CGP2	sp|Q8CGP2|H2B1P_MOUSE	Histone H2B type 1-P OS=Mus musculus GN=Hist1h2bp PE=1 SV=3	C:nucleosome;C:nucleus	P:nucleosome assembly	F:DNA binding
Q9JLJ2	sp|Q9JLJ2|AL9A1_MOUSE	4-trimethylaminobutyraldehyde dehydrogenase OS=Mus musculus GN=Aldh9a1 PE=1 SV=1	C:mitochondrion;C:cytosol	P:carnitine metabolic process	F:4-trimethylammoniobutyraldehyde dehydrogenase activity
P70296	sp|P70296|PEBP1_MOUSE	Phosphatidylethanolamine-binding protein 1 OS=Mus musculus GN=Pebp1 PE=1 SV=3	C:cell surface	P:sperm capacitation	F:lipid binding;F:ATP binding;F:serine-type endopeptidase inhibitor activity
P17742	sp|P17742|PPIA_MOUSE	Peptidyl-prolyl cis-trans isomerase A OS=Mus musculus GN=Ppia PE=1 SV=2	C:nucleus;C:cytosol	P:protein folding;P:regulation of viral genome replication	F:peptide binding;F:peptidyl-prolyl cis-trans isomerase activity
Q9CQ62	sp|Q9CQ62|DECR_MOUSE	2,4-dienoyl-CoA reductase, mitochondrial OS=Mus musculus GN=Decr1 PE=1 SV=1	C:mitochondrion	NA	F:2,4-dienoyl-CoA reductase (NADPH) activity
P29758	sp|P29758|OAT_MOUSE	Ornithine aminotransferase, mitochondrial OS=Mus musculus GN=Oat PE=1 SV=1	C:mitochondrial matrix	NA	F:ornithine-oxo-acid transaminase activity;F:pyridoxal phosphate binding
P47740	sp|P47740|AL3A2_MOUSE	Fatty aldehyde dehydrogenase OS=Mus musculus GN=Aldh3a2 PE=2 SV=2	C:endoplasmic reticulum membrane;C:integral to membrane;C:mitochondrial inner membrane	P:cellular aldehyde metabolic process	F:aldehyde dehydrogenase [NAD(P)+] activity;F:aldehyde dehydrogenase (NAD) activity
P52825	sp|P52825|CPT2_MOUSE	Carnitine O-palmitoyltransferase 2, mitochondrial OS=Mus musculus GN=Cpt2 PE=1 SV=2	C:mitochondrial inner membrane	P:fatty acid metabolic process;P:transport	F:carnitine O-palmitoyltransferase activity
Q91YQ5	sp|Q91YQ5|RPN1_MOUSE	Dolichyl-diphosphooligosaccharide--protein glycosyltransferase subunit 1 OS=Mus musculus GN=Rpn1 PE=2 SV=1	C:endoplasmic reticulum membrane;C:integral to membrane;C:melanosome	P:protein glycosylation	F:dolichyl-diphosphooligosaccharide-protein glycotransferase activity
Q9DB77	sp|Q9DB77|QCR2_MOUSE	Cytochrome b-c1 complex subunit 2, mitochondrial OS=Mus musculus GN=Uqcrc2 PE=1 SV=1	NA	P:transport;P:proteolysis;P:electron transport chain	F:metalloendopeptidase activity;F:zinc ion binding
P05784	sp|P05784|K1C18_MOUSE	Keratin, type I cytoskeletal 18 OS=Mus musculus GN=Krt18 PE=1 SV=5	C:keratin filament	P:tumor necrosis factor-mediated signaling pathway;P:apoptotic process	F:structural molecule activity;F:protein binding
Q7TPR4	sp|Q7TPR4|ACTN1_MOUSE	Alpha-actinin-1 OS=Mus musculus GN=Actn1 PE=1 SV=1	C:Z disc;C:fascia adherens;C:dense core granule membrane;C:focal adhesion;C:stress fiber;C:ruffle	P:cortical cytoskeleton organization;P:actin filament bundle assembly	F:actin filament binding;F:calcium ion binding;F:protein homodimerization activity
Q91ZJ5	sp|Q91ZJ5|UGPA_MOUSE	UTP--glucose-1-phosphate uridylyltransferase OS=Mus musculus GN=Ugp2 PE=2 SV=3	C:cytoplasm	NA	F:UTP:glucose-1-phosphate uridylyltransferase activity;F:metal ion binding
P50431	sp|P50431|GLYC_MOUSE	Serine hydroxymethyltransferase, cytosolic OS=Mus musculus GN=Shmt1 PE=1 SV=3	C:mitochondrion	P:one-carbon metabolic process	F:glycine hydroxymethyltransferase activity
Q99PG0	sp|Q99PG0|AAAD_MOUSE	Arylacetamide deacetylase OS=Mus musculus GN=Aadac PE=1 SV=3	C:endoplasmic reticulum membrane;C:integral to membrane;C:microsome	P:positive regulation of triglyceride catabolic process	F:carboxylesterase activity;F:deacetylase activity;F:serine hydrolase activity;F:retinyl-palmitate esterase activity;F:triglyceride lipase activity
Q9JHI5	sp|Q9JHI5|IVD_MOUSE	Isovaleryl-CoA dehydrogenase, mitochondrial OS=Mus musculus GN=Ivd PE=1 SV=1	C:mitochondrial matrix	NA	F:flavin adenine dinucleotide binding;F:isovaleryl-CoA dehydrogenase activity
P60843	sp|P60843|IF4A1_MOUSE	Eukaryotic initiation factor 4A-I OS=Mus musculus GN=Eif4a1 PE=2 SV=1	NA	NA	F:ATP-dependent helicase activity;F:translation initiation factor activity;F:ATP binding
Q4LDG0	sp|Q4LDG0|S27A5_MOUSE	Bile acyl-CoA synthetase OS=Mus musculus GN=Slc27a5 PE=2 SV=2	C:endoplasmic reticulum membrane;C:basal plasma membrane;C:integral to membrane	P:bile acid metabolic process;P:ketone body biosynthetic process;P:plasma membrane long-chain fatty acid transport;P:triglyceride mobilization;P:long-chain fatty acid metabolic process	F:ATP binding;F:long-chain fatty acid-CoA ligase activity;F:cholate-CoA ligase activity;F:fatty acid transporter activity
Q9DBJ1	sp|Q9DBJ1|PGAM1_MOUSE	Phosphoglycerate mutase 1 OS=Mus musculus GN=Pgam1 PE=1 SV=3	NA	P:glycolysis	F:phosphoglycerate mutase activity;F:bisphosphoglycerate 2-phosphatase activity;F:bisphosphoglycerate mutase activity
P26043	sp|P26043|RADI_MOUSE	Radixin OS=Mus musculus GN=Rdx PE=1 SV=3	C:filopodium;C:cleavage furrow;C:lamellipodium;C:ruffle;C:cytoskeleton;C:apical part of cell;C:cytoplasm;C:stereocilium;C:plasma membrane;C:extrinsic to membrane	P:apical protein localization;P:actin filament capping;P:microvillus assembly	F:actin binding
Q01768	sp|Q01768|NDKB_MOUSE	Nucleoside diphosphate kinase B OS=Mus musculus GN=Nme2 PE=1 SV=1	C:mitochondrion;C:plasma membrane	P:UTP biosynthetic process;P:GTP biosynthetic process;P:CTP biosynthetic process	F:nucleoside diphosphate kinase activity;F:protein histidine kinase activity;F:metal ion binding;F:protein binding;F:ATP binding
P97807	sp|P97807|FUMH_MOUSE	Fumarate hydratase, mitochondrial OS=Mus musculus GN=Fh PE=1 SV=3	C:tricarboxylic acid cycle enzyme complex;C:mitochondrion	P:homeostasis of number of cells within a tissue;P:tricarboxylic acid cycle;P:fumarate metabolic process	F:fumarate hydratase activity
Q99PL5	sp|Q99PL5|RRBP1_MOUSE	Ribosome-binding protein 1 OS=Mus musculus GN=Rrbp1 PE=2 SV=2	C:integral to endoplasmic reticulum membrane	P:protein transport;P:signal transduction	NA
P45952	sp|P45952|ACADM_MOUSE	Medium-chain specific acyl-CoA dehydrogenase, mitochondrial OS=Mus musculus GN=Acadm PE=1 SV=1	C:mitochondrial matrix	P:response to starvation;P:cardiac muscle cell differentiation;P:glycogen biosynthetic process;P:response to cold;P:carnitine metabolic process, CoA-linked;P:regulation of gluconeogenesis;P:liver development;P:fatty acid beta-oxidation using acyl-CoA dehydrogenase;P:post-embryonic development	F:acryloyl-CoA reductase activity;F:medium-chain-acyl-CoA dehydrogenase activity
P08003	sp|P08003|PDIA4_MOUSE	Protein disulfide-isomerase A4 OS=Mus musculus GN=Pdia4 PE=1 SV=3	C:melanosome;C:endoplasmic reticulum lumen	P:glycerol ether metabolic process;P:cell redox homeostasis	F:protein disulfide isomerase activity;F:protein disulfide oxidoreductase activity;F:electron carrier activity
Q9DCW4	sp|Q9DCW4|ETFB_MOUSE	Electron transfer flavoprotein subunit beta OS=Mus musculus GN=Etfb PE=1 SV=3	C:mitochondrial electron transfer flavoprotein complex	P:electron transport chain;P:transport	F:electron carrier activity
P97494	sp|P97494|GSH1_MOUSE	Glutamate--cysteine ligase catalytic subunit OS=Mus musculus GN=Gclc PE=2 SV=4	C:glutamate-cysteine ligase complex;C:cytosol	P:response to hormone stimulus;P:anti-apoptosis;P:cell redox homeostasis;P:response to arsenic-containing substance;P:cysteine metabolic process;P:response to heat;P:positive regulation of proteasomal ubiquitin-dependent protein catabolic process;P:regulation of mitochondrial depolarization;P:response to oxidative stress;P:negative regulation of transcription, DNA-dependent;P:L-ascorbic acid meta…	F:ATP binding;F:coenzyme binding;F:magnesium ion binding;F:protein heterodimerization activity;F:glutamate-cysteine ligase activity;F:ADP binding;F:glutamate binding
Q61598	sp|Q61598|GDIB_MOUSE	Rab GDP dissociation inhibitor beta OS=Mus musculus GN=Gdi2 PE=1 SV=1	C:Golgi apparatus;C:membrane	P:protein transport;P:small GTPase mediated signal transduction	F:Rab GDP-dissociation inhibitor activity;F:Rab GTPase activator activity
Q9D8E6	sp|Q9D8E6|RL4_MOUSE	60S ribosomal protein L4 OS=Mus musculus GN=Rpl4 PE=1 SV=3	NA	P:translation	F:structural constituent of ribosome;F:protein binding
O54749	sp|O54749|CP2J5_MOUSE	Cytochrome P450 2J5 OS=Mus musculus GN=Cyp2j5 PE=2 SV=1	C:endoplasmic reticulum membrane;C:microsome	NA	F:heme binding;F:aromatase activity;F:electron carrier activity
Q9CZS1	sp|Q9CZS1|AL1B1_MOUSE	Aldehyde dehydrogenase X, mitochondrial OS=Mus musculus GN=Aldh1b1 PE=2 SV=1	C:mitochondrial matrix	NA	F:aldehyde dehydrogenase (NAD) activity
Q6PB66	sp|Q6PB66|LPPRC_MOUSE	Leucine-rich PPR motif-containing protein, mitochondrial OS=Mus musculus GN=Lrpprc PE=1 SV=2	C:nuclear outer membrane;C:nucleoplasm;C:nuclear inner membrane;C:cytoskeleton;C:condensed nuclear chromosome;C:perinuclear region of cytoplasm	P:transcription, DNA-dependent;P:mRNA transport;P:regulation of transcription, DNA-dependent	F:single-stranded DNA binding;F:beta-tubulin binding;F:RNA binding
Q9CZ13	sp|Q9CZ13|QCR1_MOUSE	Cytochrome b-c1 complex subunit 1, mitochondrial OS=Mus musculus GN=Uqcrc1 PE=1 SV=2	NA	P:mitochondrial electron transport, ubiquinol to cytochrome c;P:proteolysis;P:transport	F:metalloendopeptidase activity;F:zinc ion binding
P11679	sp|P11679|K2C8_MOUSE	Keratin, type II cytoskeletal 8 OS=Mus musculus GN=Krt8 PE=1 SV=4	C:nucleoplasm;C:nuclear matrix;C:keratin filament;C:Z disc;C:sarcolemma	P:response to other organism;P:tumor necrosis factor-mediated signaling pathway;P:apoptotic process;P:cell morphogenesis involved in differentiation;P:cell differentiation involved in embryonic placenta development	F:structural molecule activity;F:protein binding
Q5FW60	sp|Q5FW60|MUP20_MOUSE	Major urinary protein 20 OS=Mus musculus GN=Mup20 PE=1 SV=1	C:nucleus;C:extracellular space;C:cytosol	P:aerobic respiration;P:positive regulation of glucose metabolic process;P:negative regulation of lipid storage;P:negative regulation of gluconeogenesis;P:positive regulation of gene expression;P:locomotor rhythm;P:cellular response to lipid;P:glucose homeostasis;P:olfactory learning;P:energy reserve metabolic process;P:negative regulation of lipid biosynthetic process;P:negative regulation of tr…	F:pheromone binding;F:transporter activity;F:mating pheromone activity;F:insulin-activated receptor activity
Q8R164	sp|Q8R164|BPHL_MOUSE	Valacyclovir hydrolase OS=Mus musculus GN=Bphl PE=2 SV=1	C:mitochondrion	NA	F:hydrolase activity
Q8CHT0	sp|Q8CHT0|AL4A1_MOUSE	Delta-1-pyrroline-5-carboxylate dehydrogenase, mitochondrial OS=Mus musculus GN=Aldh4a1 PE=1 SV=3	C:mitochondrial matrix	P:proline biosynthetic process	F:oxidoreductase activity, acting on the aldehyde or oxo group of donors, NAD or NADP as acceptor;F:1-pyrroline-5-carboxylate dehydrogenase activity
P01027	sp|P01027|CO3_MOUSE	Complement C3 OS=Mus musculus GN=C3 PE=1 SV=3	C:extracellular space	P:complement activation, alternative pathway;P:complement activation, classical pathway;P:positive regulation of angiogenesis;P:positive regulation of type IIa hypersensitivity;P:positive regulation of phagocytosis;P:positive regulation of activation of membrane attack complex;P:inflammatory response	F:endopeptidase inhibitor activity;F:protein binding
P62204	sp|P62204|CALM_MOUSE	Calmodulin OS=Mus musculus GN=Calm1 PE=1 SV=2	C:cytoplasm;C:spindle pole	NA	F:calcium ion binding;F:protein binding
Q61233	sp|Q61233|PLSL_MOUSE	Plastin-2 OS=Mus musculus GN=Lcp1 PE=1 SV=4	C:actin filament;C:cell junction;C:cytosol;C:phagocytic cup;C:ruffle membrane	P:actin filament bundle assembly;P:regulation of intracellular protein transport;P:T cell activation involved in immune response	F:identical protein binding;F:calcium ion binding;F:actin filament binding
P62806	sp|P62806|H4_MOUSE	Histone H4 OS=Mus musculus GN=Hist1h4a PE=1 SV=2	C:nucleoplasm;C:nucleosome	P:nucleosome assembly	F:protein binding;F:DNA binding
P20108	sp|P20108|PRDX3_MOUSE	Thioredoxin-dependent peroxide reductase, mitochondrial OS=Mus musculus GN=Prdx3 PE=1 SV=1	C:mitochondrion	P:myeloid cell differentiation;P:response to lipopolysaccharide;P:maternal placenta development	F:peroxiredoxin activity;F:peroxidase activity;F:identical protein binding
Q64471	sp|Q64471|GSTT1_MOUSE	Glutathione S-transferase theta-1 OS=Mus musculus GN=Gstt1 PE=1 SV=3	C:nucleus;C:cytoplasm	P:glutathione metabolic process	F:glutathione transferase activity
Q9EQF5	sp|Q9EQF5|DPYS_MOUSE	Dihydropyrimidinase OS=Mus musculus GN=Dpys PE=2 SV=2	C:soluble fraction;C:cytosol	P:thymine catabolic process;P:protein homotetramerization;P:uracil catabolic process;P:beta-alanine metabolic process	F:amino acid binding;F:thymine binding;F:phosphoprotein binding;F:zinc ion binding;F:uracil binding;F:dihydropyrimidinase activity
Q91W43	sp|Q91W43|GCSP_MOUSE	Glycine dehydrogenase [decarboxylating], mitochondrial OS=Mus musculus GN=Gldc PE=1 SV=1	C:mitochondrion	P:glycine metabolic process	F:glycine dehydrogenase (decarboxylating) activity;F:pyridoxal phosphate binding;F:lyase activity
Q9DCM2	sp|Q9DCM2|GSTK1_MOUSE	Glutathione S-transferase kappa 1 OS=Mus musculus GN=Gstk1 PE=1 SV=3	C:mitochondrial inner membrane	P:glutathione metabolic process	F:glutathione peroxidase activity;F:glutathione transferase activity;F:protein disulfide oxidoreductase activity
Q9R0P3	sp|Q9R0P3|ESTD_MOUSE	S-formylglutathione hydrolase OS=Mus musculus GN=Esd PE=2 SV=1	C:cytoplasmic membrane-bounded vesicle	NA	F:S-formylglutathione hydrolase activity;F:carboxylesterase activity
Q8BWQ1	sp|Q8BWQ1|UD2A3_MOUSE	UDP-glucuronosyltransferase 2A3 OS=Mus musculus GN=Ugt2a3 PE=2 SV=1	C:integral to membrane	NA	F:glucuronosyltransferase activity
P55096	sp|P55096|ABCD3_MOUSE	ATP-binding cassette sub-family D member 3 OS=Mus musculus GN=Abcd3 PE=1 SV=2	C:integral to membrane;C:peroxisomal membrane;C:mitochondrial inner membrane	NA	F:ATP binding;F:ATPase activity, coupled to transmembrane movement of substances
Q9DBG1	sp|Q9DBG1|CP27A_MOUSE	Sterol 26-hydroxylase, mitochondrial OS=Mus musculus GN=Cyp27a1 PE=1 SV=1	C:mitochondrial inner membrane	NA	F:electron carrier activity;F:heme binding;F:cholestanetriol 26-monooxygenase activity
Q923D2	sp|Q923D2|BLVRB_MOUSE	Flavin reductase (NADPH) OS=Mus musculus GN=Blvrb PE=2 SV=3	C:cytosol	P:heme catabolic process	F:riboflavin reductase (NADPH) activity;F:biliverdin reductase activity;F:nucleotide binding
Q9DBG6	sp|Q9DBG6|RPN2_MOUSE	Dolichyl-diphosphooligosaccharide--protein glycosyltransferase subunit 2 OS=Mus musculus GN=Rpn2 PE=2 SV=1	C:oligosaccharyltransferase complex;C:integral to membrane	P:protein N-linked glycosylation via asparagine	F:dolichyl-diphosphooligosaccharide-protein glycotransferase activity
P10648	sp|P10648|GSTA2_MOUSE	Glutathione S-transferase A2 OS=Mus musculus GN=Gsta2 PE=1 SV=2	NA	P:response to stilbenoid;P:glutathione metabolic process	F:glutathione transferase activity
P13745	sp|P13745|GSTA1_MOUSE	Glutathione S-transferase A1 OS=Mus musculus GN=Gsta1 PE=1 SV=2	NA	P:glutathione metabolic process;P:response to stilbenoid	F:glutathione transferase activity
P63101	sp|P63101|1433Z_MOUSE	14-3-3 protein zeta/delta OS=Mus musculus GN=Ywhaz PE=1 SV=1	C:mitochondrion;C:nucleus;C:melanosome	NA	F:protein domain specific binding
Q8VDM4	sp|Q8VDM4|PSMD2_MOUSE	26S proteasome non-ATPase regulatory subunit 2 OS=Mus musculus GN=Psmd2 PE=1 SV=1	C:proteasome complex	P:regulation of protein catabolic process	F:protein binding;F:enzyme regulator activity
Q9D826	sp|Q9D826|SOX_MOUSE	Peroxisomal sarcosine oxidase OS=Mus musculus GN=Pipox PE=2 SV=1	C:peroxisome	P:tetrahydrofolate metabolic process;P:L-lysine catabolic process to acetyl-CoA via L-pipecolate	F:L-pipecolate oxidase activity;F:sarcosine oxidase activity
O88587	sp|O88587|COMT_MOUSE	Catechol O-methyltransferase OS=Mus musculus GN=Comt PE=1 SV=1	C:cytoplasm;C:plasma membrane;C:integral to membrane	P:neurotransmitter catabolic process;P:catecholamine metabolic process	F:magnesium ion binding;F:catechol O-methyltransferase activity
Q8CHR6	sp|Q8CHR6|DPYD_MOUSE	Dihydropyrimidine dehydrogenase [NADP+] OS=Mus musculus GN=Dpyd PE=2 SV=1	C:cytosol	P:thymidine catabolic process;P:UMP biosynthetic process;P:uracil catabolic process	F:dihydroorotate oxidase activity;F:4 iron, 4 sulfur cluster binding;F:dihydropyrimidine dehydrogenase (NADP+) activity;F:electron carrier activity;F:metal ion binding
Q9WUM5	sp|Q9WUM5|SUCA_MOUSE	Succinyl-CoA ligase [ADP/GDP-forming] subunit alpha, mitochondrial OS=Mus musculus GN=Suclg1 PE=1 SV=4	C:mitochondrial inner membrane	P:tricarboxylic acid cycle	F:GTP binding;F:succinate-CoA ligase (ADP-forming) activity;F:ATP citrate synthase activity;F:succinate-CoA ligase (GDP-forming) activity
P28665	sp|P28665|MUG1_MOUSE	Murinoglobulin-1 OS=Mus musculus GN=Mug1 PE=1 SV=3	C:extracellular space	NA	F:serine-type endopeptidase inhibitor activity
Q8K010	sp|Q8K010|OPLA_MOUSE	5-oxoprolinase OS=Mus musculus GN=Oplah PE=2 SV=1	NA	P:glutathione metabolic process	F:ATP binding;F:5-oxoprolinase (ATP-hydrolyzing) activity
Q9D2G2	sp|Q9D2G2|ODO2_MOUSE	Dihydrolipoyllysine-residue succinyltransferase component of 2-oxoglutarate dehydrogenase complex, mitochondrial OS=Mus musculus GN=Dlst PE=1 SV=1	C:mitochondrion	P:tricarboxylic acid cycle	F:dihydrolipoyllysine-residue succinyltransferase activity
Q91Z53	sp|Q91Z53|GRHPR_MOUSE	Glyoxylate reductase/hydroxypyruvate reductase OS=Mus musculus GN=Grhpr PE=1 SV=1	NA	NA	F:hydroxypyruvate reductase activity;F:glyoxylate reductase (NADP) activity;F:NAD binding
Q9QYG0	sp|Q9QYG0|NDRG2_MOUSE	Protein NDRG2 OS=Mus musculus GN=Ndrg2 PE=1 SV=1	C:perinuclear region of cytoplasm;C:growth cone;C:nucleus	P:Wnt receptor signaling pathway;P:negative regulation of ERK1 and ERK2 cascade;P:cell differentiation;P:regulation of vascular endothelial growth factor production;P:nervous system development;P:regulation of platelet-derived growth factor production;P:negative regulation of cytokine production;P:negative regulation of smooth muscle cell proliferation	NA
Q00519	sp|Q00519|XDH_MOUSE	Xanthine dehydrogenase/oxidase OS=Mus musculus GN=Xdh PE=1 SV=5	C:extracellular region;C:peroxisome	P:regulation of epithelial cell differentiation;P:lactation;P:xanthine catabolic process	F:molybdenum ion binding;F:UDP-N-acetylmuramate dehydrogenase activity;F:iron ion binding;F:electron carrier activity;F:flavin adenine dinucleotide binding;F:xanthine oxidase activity;F:xanthine dehydrogenase activity;F:molybdopterin cofactor binding;F:2 iron, 2 sulfur cluster binding
Q8R086	sp|Q8R086|SUOX_MOUSE	Sulfite oxidase, mitochondrial OS=Mus musculus GN=Suox PE=1 SV=2	C:mitochondrial intermembrane space	NA	F:molybdenum ion binding;F:sulfite oxidase activity;F:electron carrier activity
P50285	sp|P50285|FMO1_MOUSE	Dimethylaniline monooxygenase [N-oxide-forming] 1 OS=Mus musculus GN=Fmo1 PE=1 SV=1	C:intrinsic to endoplasmic reticulum membrane;C:integral to membrane;C:microsome	NA	F:flavin adenine dinucleotide binding;F:N,N-dimethylaniline monooxygenase activity;F:NADP binding
P11588	sp|P11588|MUP1_MOUSE	Major urinary protein 1 OS=Mus musculus GN=Mup1 PE=1 SV=1	C:nucleus;C:cytosol;C:extracellular space	P:positive regulation of protein kinase B signaling cascade;P:mitochondrion morphogenesis;P:locomotor rhythm;P:glucose homeostasis;P:positive regulation of gene expression;P:positive regulation of lipid metabolic process;P:negative regulation of gluconeogenesis;P:positive regulation of glucose metabolic process;P:negative regulation of transcription, DNA-dependent;P:cellular response to lipid;P:e…	F:insulin-activated receptor activity;F:pheromone binding;F:transporter activity
Q9DCG6	sp|Q9DCG6|PBLD1_MOUSE	Phenazine biosynthesis-like domain-containing protein 1 OS=Mus musculus GN=Pbld1 PE=2 SV=2	NA	P:biosynthetic process	F:isomerase activity
Q64176	sp|Q64176|EST1E_MOUSE	Carboxylesterase 1E OS=Mus musculus GN=Ces1e PE=1 SV=1	C:endoplasmic reticulum lumen	NA	F:methyl jasmonate esterase activity;F:carboxylesterase activity;F:methyl salicylate esterase activity;F:methyl indole-3-acetate esterase activity;F:retinyl-palmitate esterase activity
P47962	sp|P47962|RL5_MOUSE	60S ribosomal protein L5 OS=Mus musculus GN=Rpl5 PE=1 SV=3	C:nucleolus;C:ribosome	P:translation	F:structural constituent of ribosome;F:5S rRNA binding;F:protein binding
P62897	sp|P62897|CYC_MOUSE	Cytochrome c, somatic OS=Mus musculus GN=Cycs PE=1 SV=2	C:respiratory chain;C:mitochondrial matrix	P:transport;P:electron transport chain;P:apoptotic process	F:heme binding;F:electron carrier activity
P57776	sp|P57776|EF1D_MOUSE	Elongation factor 1-delta OS=Mus musculus GN=Eef1d PE=1 SV=3	C:eukaryotic translation elongation factor 1 complex	NA	F:translation elongation factor activity
Q64433	sp|Q64433|CH10_MOUSE	10 kDa heat shock protein, mitochondrial OS=Mus musculus GN=Hspe1 PE=1 SV=2	C:mitochondrial matrix	P:protein folding;P:response to stress	F:ATP binding;F:chaperone binding
Q8VDJ3	sp|Q8VDJ3|VIGLN_MOUSE	Vigilin OS=Mus musculus GN=Hdlbp PE=1 SV=1	C:high-density lipoprotein particle;C:cytoplasm;C:nucleus	P:cholesterol metabolic process;P:lipid transport	F:RNA binding
P10605	sp|P10605|CATB_MOUSE	Cathepsin B OS=Mus musculus GN=Ctsb PE=1 SV=2	C:mitochondrion;C:lysosome;C:melanosome	P:proteolysis;P:regulation of catalytic activity	NA
Q9DCQ2	sp|Q9DCQ2|ASPD_MOUSE	Putative L-aspartate dehydrogenase OS=Mus musculus GN=Aspdh PE=1 SV=1	NA	P:NADP catabolic process;P:NAD biosynthetic process	F:aspartate dehydrogenase activity;F:NADP binding
Q8BFR5	sp|Q8BFR5|EFTU_MOUSE	Elongation factor Tu, mitochondrial OS=Mus musculus GN=Tufm PE=1 SV=1	C:mitochondrial inner membrane	NA	F:GTP binding;F:GTPase activity;F:translation elongation factor activity
Q8CGC7	sp|Q8CGC7|SYEP_MOUSE	Bifunctional glutamate/proline--tRNA ligase OS=Mus musculus GN=Eprs PE=2 SV=4	C:cytoplasm	P:glutamyl-tRNA aminoacylation;P:prolyl-tRNA aminoacylation	F:glutamate-tRNA ligase activity;F:ATP binding;F:proline-tRNA ligase activity;F:RNA binding
P62908	sp|P62908|RS3_MOUSE	40S ribosomal protein S3 OS=Mus musculus GN=Rps3 PE=1 SV=1	NA	P:translation	NA
P56593	sp|P56593|CP2AC_MOUSE	Cytochrome P450 2A12 OS=Mus musculus GN=Cyp2a12 PE=1 SV=2	C:microsome;C:endoplasmic reticulum membrane	NA	F:electron carrier activity;F:aromatase activity;F:heme binding
Q3UQ44	sp|Q3UQ44|IQGA2_MOUSE	Ras GTPase-activating-like protein IQGAP2 OS=Mus musculus GN=Iqgap2 PE=1 SV=2	C:microvillus;C:intracellular	P:small GTPase mediated signal transduction	F:Ras GTPase activator activity;F:calmodulin binding
P20852	sp|P20852|CP2A5_MOUSE	Cytochrome P450 2A5 OS=Mus musculus GN=Cyp2a5 PE=2 SV=1	C:microsome;C:endoplasmic reticulum membrane	P:response to stilbenoid	F:heme binding;F:aromatase activity;F:electron carrier activity
Q5FW57	sp|Q5FW57|GLYAL_MOUSE	Glycine N-acyltransferase-like protein OS=Mus musculus GN=Gm4952 PE=1 SV=2	C:mitochondrion	NA	F:glycine N-acyltransferase activity
Q9CXN7	sp|Q9CXN7|PBLD2_MOUSE	Phenazine biosynthesis-like domain-containing protein 2 OS=Mus musculus GN=Pbld2 PE=2 SV=1	NA	P:biosynthetic process	F:isomerase activity
P42125	sp|P42125|ECI1_MOUSE	Enoyl-CoA delta isomerase 1, mitochondrial OS=Mus musculus GN=Eci1 PE=2 SV=1	C:mitochondrial matrix	P:fatty acid metabolic process	F:dodecenoyl-CoA delta-isomerase activity
Q9WTP6	sp|Q9WTP6|KAD2_MOUSE	Adenylate kinase 2, mitochondrial OS=Mus musculus GN=Ak2 PE=1 SV=5	C:mitochondrial inner membrane;C:mitochondrial intermembrane space	NA	F:adenylate kinase activity;F:ATP binding
Q8BJ64	sp|Q8BJ64|CHDH_MOUSE	Choline dehydrogenase, mitochondrial OS=Mus musculus GN=Chdh PE=1 SV=1	C:mitochondrial inner membrane	P:glycine betaine biosynthetic process from choline	F:flavin adenine dinucleotide binding;F:choline dehydrogenase activity
Q61316	sp|Q61316|HSP74_MOUSE	Heat shock 70 kDa protein 4 OS=Mus musculus GN=Hspa4 PE=1 SV=1	C:cytoplasm	P:response to stress	F:ATP binding
P01942	sp|P01942|HBA_MOUSE	Hemoglobin subunit alpha OS=Mus musculus GN=Hba PE=1 SV=2	C:hemoglobin complex	P:response to stilbenoid	F:heme binding;F:oxygen transporter activity;F:oxygen binding
Q99K51	sp|Q99K51|PLST_MOUSE	Plastin-3 OS=Mus musculus GN=Pls3 PE=1 SV=3	C:cytoplasm	NA	F:calcium ion binding;F:actin binding
P15532	sp|P15532|NDKA_MOUSE	Nucleoside diphosphate kinase A OS=Mus musculus GN=Nme1 PE=1 SV=1	C:mitochondrion;C:microsome;C:nucleus;C:soluble fraction	P:UTP biosynthetic process;P:endocytosis;P:GTP biosynthetic process;P:nervous system development;P:cell differentiation;P:CTP biosynthetic process;P:lactation	F:nucleoside diphosphate kinase activity;F:ATP binding
Q8QZR5	sp|Q8QZR5|ALAT1_MOUSE	Alanine aminotransferase 1 OS=Mus musculus GN=Gpt PE=2 SV=3	C:cytoplasm	P:biosynthetic process	F:pyridoxal phosphate binding;F:L-alanine:2-oxoglutarate aminotransferase activity
P53395	sp|P53395|ODB2_MOUSE	Lipoamide acyltransferase component of branched-chain alpha-keto acid dehydrogenase complex, mitochondrial OS=Mus musculus GN=Dbt PE=2 SV=2	C:mitochondrial matrix	P:fatty-acyl-CoA biosynthetic process	F:dihydrolipoyllysine-residue (2-methylpropanoyl)transferase activity;F:cofactor binding
P29341	sp|P29341|PABP1_MOUSE	Polyadenylate-binding protein 1 OS=Mus musculus GN=Pabpc1 PE=1 SV=2	C:spliceosomal complex;C:cytoplasm	P:negative regulation of nuclear-transcribed mRNA catabolic process, nonsense-mediated decay;P:mRNA processing;P:RNA splicing;P:nuclear-transcribed mRNA catabolic process, nonsense-mediated decay	F:nucleotide binding;F:poly(A) RNA binding
Q91W64	sp|Q91W64|CP270_MOUSE	Cytochrome P450 2C70 OS=Mus musculus GN=Cyp2c70 PE=2 SV=2	C:microsome;C:endoplasmic reticulum membrane	NA	F:electron carrier activity;F:heme binding;F:aromatase activity
P10630	sp|P10630|IF4A2_MOUSE	Eukaryotic initiation factor 4A-II OS=Mus musculus GN=Eif4a2 PE=2 SV=2	NA	NA	F:translation initiation factor activity;F:ATP binding;F:ATP-dependent helicase activity
Q9D8N0	sp|Q9D8N0|EF1G_MOUSE	Elongation factor 1-gamma OS=Mus musculus GN=Eef1g PE=1 SV=3	C:eukaryotic translation elongation factor 1 complex	NA	F:translation elongation factor activity
Q922R8	sp|Q922R8|PDIA6_MOUSE	Protein disulfide-isomerase A6 OS=Mus musculus GN=Pdia6 PE=1 SV=3	C:endoplasmic reticulum lumen;C:plasma membrane;C:melanosome	P:cell redox homeostasis;P:platelet aggregation;P:glycerol ether metabolic process	F:protein disulfide isomerase activity;F:protein binding;F:electron carrier activity;F:protein disulfide oxidoreductase activity
O55022	sp|O55022|PGRC1_MOUSE	Membrane-associated progesterone receptor component 1 OS=Mus musculus GN=Pgrmc1 PE=1 SV=4	C:endoplasmic reticulum membrane;C:microsome;C:integral to membrane	NA	F:receptor activity;F:heme binding;F:steroid binding
Q8BGQ7	sp|Q8BGQ7|SYAC_MOUSE	Alanine--tRNA ligase, cytoplasmic OS=Mus musculus GN=Aars PE=1 SV=1	C:cytoplasm	P:protein folding;P:skin development;P:endoplasmic reticulum unfolded protein response;P:alanyl-tRNA aminoacylation;P:response to amino acid stimulus;P:neuromuscular process controlling balance;P:negative regulation of neuron apoptosis;P:tRNA modification;P:hair follicle development;P:cerebellar Purkinje cell layer development	F:metal ion binding;F:tRNA binding;F:alanine-tRNA ligase activity;F:ATP binding;F:aminoacyl-tRNA editing activity
Q571F8	sp|Q571F8|GLSL_MOUSE	Glutaminase liver isoform, mitochondrial OS=Mus musculus GN=Gls2 PE=2 SV=2	C:mitochondrion	P:glutamine metabolic process	F:glutaminase activity
O35129	sp|O35129|PHB2_MOUSE	Prohibitin-2 OS=Mus musculus GN=Phb2 PE=1 SV=1	C:mitochondrial inner membrane;C:nucleus	P:transcription, DNA-dependent;P:mammary gland alveolus development;P:negative regulation of transcription, DNA-dependent;P:negative regulation of intracellular estrogen receptor signaling pathway;P:negative regulation of mammary gland epithelial cell proliferation;P:regulation of branching involved in mammary gland duct morphogenesis;P:mammary gland branching involved in thelarche	F:protein binding;F:receptor activity
O88451	sp|O88451|RDH7_MOUSE	Retinol dehydrogenase 7 OS=Mus musculus GN=Rdh7 PE=2 SV=1	C:microsome;C:endoplasmic reticulum	NA	F:nucleotide binding;F:retinol dehydrogenase activity
P48758	sp|P48758|CBR1_MOUSE	Carbonyl reductase [NADPH] 1 OS=Mus musculus GN=Cbr1 PE=1 SV=3	C:cytoplasm	P:vitamin K metabolic process;P:drug metabolic process	F:carbonyl reductase (NADPH) activity;F:prostaglandin-E2 9-reductase activity;F:nucleotide binding;F:15-hydroxyprostaglandin dehydrogenase (NADP+) activity
Q920E5	sp|Q920E5|FPPS_MOUSE	Farnesyl pyrophosphate synthase OS=Mus musculus GN=Fdps PE=2 SV=1	C:mitochondrion	P:cholesterol biosynthetic process;P:isoprenoid biosynthetic process	F:dimethylallyltranstransferase activity;F:geranyltranstransferase activity;F:metal ion binding
Q8VCX1	sp|Q8VCX1|AK1D1_MOUSE	3-oxo-5-beta-steroid 4-dehydrogenase OS=Mus musculus GN=Akr1d1 PE=2 SV=1	NA	P:bile acid catabolic process	F:delta4-3-oxosteroid 5beta-reductase activity
P28474	sp|P28474|ADHX_MOUSE	Alcohol dehydrogenase class-3 OS=Mus musculus GN=Adh5 PE=1 SV=3	C:mitochondrion	P:formaldehyde catabolic process;P:respiratory system process;P:positive regulation of blood pressure;P:response to lipopolysaccharide;P:ethanol oxidation;P:retinoid metabolic process;P:peptidyl-cysteine S-nitrosylation;P:response to nitrosative stress	F:protein homodimerization activity;F:alcohol dehydrogenase (NAD) activity;F:S-(hydroxymethyl)glutathione dehydrogenase activity;F:nucleotide binding
Q99L13	sp|Q99L13|3HIDH_MOUSE	3-hydroxyisobutyrate dehydrogenase, mitochondrial OS=Mus musculus GN=Hibadh PE=2 SV=1	C:mitochondrion	P:valine metabolic process;P:pentose-phosphate shunt	F:3-hydroxyisobutyrate dehydrogenase activity;F:phosphogluconate dehydrogenase (decarboxylating) activity;F:NAD binding
Q9DCY0	sp|Q9DCY0|KEG1_MOUSE	Glycine N-acyltransferase-like protein Keg1 OS=Mus musculus GN=Keg1 PE=1 SV=1	C:microtubule;C:mitochondrion	NA	F:glycine N-acyltransferase activity
P99029	sp|P99029|PRDX5_MOUSE	Peroxiredoxin-5, mitochondrial OS=Mus musculus GN=Prdx5 PE=1 SV=2	C:mitochondrion;C:peroxisome	NA	F:peroxidase activity;F:peroxiredoxin activity
Q9D0F3	sp|Q9D0F3|LMAN1_MOUSE	Protein ERGIC-53 OS=Mus musculus GN=Lman1 PE=2 SV=1	C:Golgi membrane;C:endoplasmic reticulum membrane;C:endoplasmic reticulum-Golgi intermediate compartment membrane;C:sarcomere;C:integral to membrane	P:protein transport;P:ER to Golgi vesicle-mediated transport	F:metal ion binding;F:sugar binding
Q9DBB8	sp|Q9DBB8|DHDH_MOUSE	Trans-1,2-dihydrobenzene-1,2-diol dehydrogenase OS=Mus musculus GN=Dhdh PE=2 SV=1	C:soluble fraction	P:D-xylose catabolic process	F:D-xylose 1-dehydrogenase (NADP+) activity;F:trans-1,2-dihydrobenzene-1,2-diol dehydrogenase activity;F:nucleotide binding
P97351	sp|P97351|RS3A_MOUSE	40S ribosomal protein S3a OS=Mus musculus GN=Rps3a PE=1 SV=3	C:nucleus;C:ribosome;C:cytosol	P:translation;P:induction of apoptosis;P:cell differentiation	F:structural constituent of ribosome;F:protein binding
O88428	sp|O88428|PAPS2_MOUSE	Bifunctional 3'-phosphoadenosine 5'-phosphosulfate synthase 2 OS=Mus musculus GN=Papss2 PE=1 SV=2	NA	P:bone development;P:sulfate assimilation;P:blood coagulation	F:sulfate adenylyltransferase (ATP) activity;F:ATP binding;F:adenylylsulfate kinase activity
P80314	sp|P80314|TCPB_MOUSE	T-complex protein 1 subunit beta OS=Mus musculus GN=Cct2 PE=1 SV=4	C:chaperonin-containing T-complex	P:protein folding	F:unfolded protein binding;F:ATP binding
P37040	sp|P37040|NCPR_MOUSE	NADPH--cytochrome P450 reductase OS=Mus musculus GN=Por PE=1 SV=2	C:soluble fraction;C:endoplasmic reticulum membrane;C:microsome	NA	F:iron ion binding;F:NADPH-hemoprotein reductase activity
P14206	sp|P14206|RSSA_MOUSE	40S ribosomal protein SA OS=Mus musculus GN=Rpsa PE=1 SV=4	C:plasma membrane;C:nucleus;C:90S preribosome;C:cytosolic small ribosomal subunit	P:endonucleolytic cleavage to generate mature 3'-end of SSU-rRNA from (SSU-rRNA, 5.8S rRNA, LSU-rRNA);P:rRNA export from nucleus;P:endonucleolytic cleavage in ITS1 to separate SSU-rRNA from 5.8S rRNA and LSU-rRNA from tricistronic rRNA transcript (SSU-rRNA, 5.8S rRNA, LSU-rRNA);P:ribosomal small subunit assembly;P:translation	F:receptor activity;F:laminin binding;F:structural constituent of ribosome
P68040	sp|P68040|GBLP_MOUSE	Guanine nucleotide-binding protein subunit beta-2-like 1 OS=Mus musculus GN=Gnb2l1 PE=1 SV=3	C:perikaryon;C:nucleus;C:dendrite;C:midbody;C:perinuclear region of cytoplasm;C:cytoskeleton;C:phagocytic cup	P:positive regulation of protein homooligomerization;P:negative regulation of phagocytosis;P:positive regulation of protein phosphorylation;P:regulation of protein localization;P:regulation of cell cycle;P:gastrulation;P:cell cycle;P:positive regulation of proteasomal ubiquitin-dependent protein catabolic process;P:apoptotic process;P:regulation of establishment of cell polarity;P:positive regula…	F:receptor tyrosine kinase binding;F:ion channel inhibitor activity;F:protein tyrosine kinase inhibitor activity;F:protein kinase C binding;F:SH2 domain binding
Q9DBA8	sp|Q9DBA8|HUTI_MOUSE	Probable imidazolonepropionase OS=Mus musculus GN=Amdhd1 PE=2 SV=1	C:cytoplasm	P:histidine catabolic process to glutamate and formamide	F:imidazolonepropionase activity;F:metal ion binding
Q80X90	sp|Q80X90|FLNB_MOUSE	Filamin-B OS=Mus musculus GN=Flnb PE=1 SV=3	C:focal adhesion;C:cell cortex;C:Z disc;C:stress fiber	P:skeletal muscle tissue development	F:actin binding
P00186	sp|P00186|CP1A2_MOUSE	Cytochrome P450 1A2 OS=Mus musculus GN=Cyp1a2 PE=1 SV=1	C:endoplasmic reticulum membrane;C:microsome	P:dibenzo-p-dioxin metabolic process;P:regulation of gene expression;P:cellular respiration;P:lung development;P:cellular response to cadmium ion;P:post-embryonic development;P:hydrogen peroxide biosynthetic process;P:porphyrin-containing compound metabolic process	F:heme binding;F:aromatase activity;F:electron carrier activity
P80318	sp|P80318|TCPG_MOUSE	T-complex protein 1 subunit gamma OS=Mus musculus GN=Cct3 PE=1 SV=1	C:chaperonin-containing T-complex	P:protein folding	F:ATP binding;F:unfolded protein binding
Q91X91	sp|Q91X91|NADC_MOUSE	Nicotinate-nucleotide pyrophosphorylase [carboxylating] OS=Mus musculus GN=Qprt PE=2 SV=1	NA	NA	F:nicotinate-nucleotide diphosphorylase (carboxylating) activity
Q9Z1Q9	sp|Q9Z1Q9|SYVC_MOUSE	Valine--tRNA ligase OS=Mus musculus GN=Vars PE=2 SV=1	C:mitochondrion	P:valyl-tRNA aminoacylation	F:ATP binding;F:valine-tRNA ligase activity
P50172	sp|P50172|DHI1_MOUSE	Corticosteroid 11-beta-dehydrogenase isozyme 1 OS=Mus musculus GN=Hsd11b1 PE=1 SV=3	C:endoplasmic reticulum membrane;C:integral to membrane	P:steroid metabolic process;P:lung development	F:11-beta-hydroxysteroid dehydrogenase (NADP+) activity;F:11-beta-hydroxysteroid dehydrogenase [NAD(P)] activity;F:nucleotide binding
Q9QZQ8	sp|Q9QZQ8|H2AY_MOUSE	Core histone macro-H2A.1 OS=Mus musculus GN=H2afy PE=1 SV=3	C:centrosome;C:nucleosome;C:condensed chromosome	P:nucleosome assembly;P:chromatin modification	F:chromatin binding;F:DNA binding
O08756	sp|O08756|HCD2_MOUSE	3-hydroxyacyl-CoA dehydrogenase type-2 OS=Mus musculus GN=Hsd17b10 PE=1 SV=4	C:mitochondrion	P:tRNA processing	F:3-hydroxyacyl-CoA dehydrogenase activity;F:3-hydroxy-2-methylbutyryl-CoA dehydrogenase activity;F:nucleotide binding
Q9DB20	sp|Q9DB20|ATPO_MOUSE	ATP synthase subunit O, mitochondrial OS=Mus musculus GN=Atp5o PE=1 SV=1	C:mitochondrial inner membrane	P:ATP synthesis coupled proton transport	F:hydrogen ion transporting ATP synthase activity, rotational mechanism
Q8BW75	sp|Q8BW75|AOFB_MOUSE	Amine oxidase [flavin-containing] B OS=Mus musculus GN=Maob PE=1 SV=4	C:integral to membrane;C:mitochondrial inner membrane;C:mitochondrial outer membrane	NA	F:oxidoreductase activity
P61979	sp|P61979|HNRPK_MOUSE	Heterogeneous nuclear ribonucleoprotein K OS=Mus musculus GN=Hnrnpk PE=1 SV=1	C:nucleoplasm;C:spliceosomal complex;C:cytoplasm	P:RNA splicing;P:mRNA processing	F:DNA binding;F:protein binding;F:RNA binding
Q8VCB3	sp|Q8VCB3|GYS2_MOUSE	Glycogen [starch] synthase, liver OS=Mus musculus GN=Gys2 PE=1 SV=2	C:cortical actin cytoskeleton;C:ectoplasm;C:insoluble fraction;C:soluble fraction;C:cytosol	P:response to glucose stimulus;P:glycogen biosynthetic process	F:glycogen (starch) synthase activity
Q8BVI4	sp|Q8BVI4|DHPR_MOUSE	Dihydropteridine reductase OS=Mus musculus GN=Qdpr PE=1 SV=2	C:mitochondrion	P:tetrahydrobiopterin biosynthetic process	F:6,7-dihydropteridine reductase activity
Q9CWS0	sp|Q9CWS0|DDAH1_MOUSE	N(G),N(G)-dimethylarginine dimethylaminohydrolase 1 OS=Mus musculus GN=Ddah1 PE=1 SV=3	C:mitochondrion	P:citrulline metabolic process;P:positive regulation of nitric oxide biosynthetic process;P:regulation of systemic arterial blood pressure	F:metal ion binding;F:dimethylargininase activity
P62259	sp|P62259|1433E_MOUSE	14-3-3 protein epsilon OS=Mus musculus GN=Ywhae PE=1 SV=1	C:mitochondrion;C:melanosome	P:neuron migration;P:cerebral cortex development;P:hippocampus development;P:negative regulation of protein dephosphorylation;P:protein targeting	F:protein domain specific binding
Q8BG05	sp|Q8BG05|ROA3_MOUSE	Heterogeneous nuclear ribonucleoprotein A3 OS=Mus musculus GN=Hnrnpa3 PE=1 SV=1	C:spliceosomal complex	P:RNA splicing;P:mRNA processing	F:nucleotide binding;F:RNA binding
Q91V76	sp|Q91V76|CK054_MOUSE	Ester hydrolase C11orf54 homolog OS=Mus musculus PE=2 SV=1	C:nucleus	NA	F:hydrolase activity;F:metal ion binding
Q9D0R2	sp|Q9D0R2|SYTC_MOUSE	Threonine--tRNA ligase, cytoplasmic OS=Mus musculus GN=Tars PE=1 SV=2	C:cytoplasm	P:threonyl-tRNA aminoacylation	F:ATP binding;F:threonine-tRNA ligase activity
P08228	sp|P08228|SODC_MOUSE	Superoxide dismutase [Cu-Zn] OS=Mus musculus GN=Sod1 PE=1 SV=2	C:mitochondrion;C:cytosol;C:cytoplasmic vesicle;C:nucleus;C:extracellular matrix;C:dendrite cytoplasm;C:protein complex;C:neuronal cell body;C:extracellular space	P:removal of superoxide radicals;P:superoxide anion generation;P:activation of MAPK activity;P:anterograde axon cargo transport;P:peripheral nervous system myelin maintenance;P:positive regulation of cytokine production;P:response to drug;P:response to axon injury;P:spermatogenesis;P:regulation of multicellular organism growth;P:embryo implantation;P:double-strand break repair;P:myeloid cell home…	F:chaperone binding;F:zinc ion binding;F:superoxide dismutase activity;F:protein phosphatase 2B binding;F:copper ion binding
Q91X34	sp|Q91X34|BAAT_MOUSE	Bile acid-CoA:amino acid N-acyltransferase OS=Mus musculus GN=Baat PE=1 SV=1	C:peroxisome;C:cytosol	P:fatty acid metabolic process;P:bile acid metabolic process;P:acyl-CoA metabolic process	F:glycine N-choloyltransferase activity;F:palmitoyl-CoA hydrolase activity;F:N-acyltransferase activity;F:carboxylesterase activity
Q61696	sp|Q61696|HS71A_MOUSE	Heat shock 70 kDa protein 1A OS=Mus musculus GN=Hspa1a PE=1 SV=2	C:perinuclear region of cytoplasm;C:nuclear speck;C:mitochondrion	P:negative regulation of cell growth;P:response to heat;P:response to unfolded protein;P:telomere maintenance;P:DNA repair;P:negative regulation of cell proliferation;P:mRNA catabolic process	F:ATP binding;F:protein binding
P16332	sp|P16332|MUTA_MOUSE	Methylmalonyl-CoA mutase, mitochondrial OS=Mus musculus GN=Mut PE=2 SV=2	C:mitochondrial matrix	P:post-embryonic development	F:metal ion binding;F:methylmalonyl-CoA mutase activity;F:cobalamin binding
Q99MN9	sp|Q99MN9|PCCB_MOUSE	Propionyl-CoA carboxylase beta chain, mitochondrial OS=Mus musculus GN=Pccb PE=1 SV=2	C:mitochondrial matrix	NA	F:ATP binding;F:propionyl-CoA carboxylase activity
Q8VCR7	sp|Q8VCR7|ABHEB_MOUSE	Abhydrolase domain-containing protein 14B OS=Mus musculus GN=Abhd14b PE=2 SV=1	C:nucleus;C:cytoplasm	NA	F:hydrolase activity
Q91X44	sp|Q91X44|GCKR_MOUSE	Glucokinase regulatory protein OS=Mus musculus GN=Gckr PE=2 SV=3	C:nucleus	P:positive regulation of gene expression;P:protein import into nucleus, translocation;P:carbohydrate metabolic process;P:cellular glucose homeostasis;P:positive regulation of glucokinase activity	F:sugar binding
Q9Z2U1	sp|Q9Z2U1|PSA5_MOUSE	Proteasome subunit alpha type-5 OS=Mus musculus GN=Psma5 PE=1 SV=1	C:cytoplasm;C:proteasome core complex, alpha-subunit complex;C:nucleus	P:ubiquitin-dependent protein catabolic process	F:threonine-type endopeptidase activity
P14869	sp|P14869|RLA0_MOUSE	60S acidic ribosomal protein P0 OS=Mus musculus GN=Rplp0 PE=1 SV=3	C:ribosome;C:nucleus	P:translational elongation;P:ribosome biogenesis	F:structural constituent of ribosome
P58710	sp|P58710|GGLO_MOUSE	L-gulonolactone oxidase OS=Mus musculus GN=Gulo PE=1 SV=3	C:integral to membrane;C:endoplasmic reticulum membrane;C:microsome	P:L-ascorbic acid biosynthetic process	F:D-arabinono-1,4-lactone oxidase activity;F:L-gulonolactone oxidase activity;F:UDP-N-acetylmuramate dehydrogenase activity;F:flavin adenine dinucleotide binding
Q91ZA3	sp|Q91ZA3|PCCA_MOUSE	Propionyl-CoA carboxylase alpha chain, mitochondrial OS=Mus musculus GN=Pcca PE=2 SV=2	C:mitochondrial matrix	NA	F:biotin carboxylase activity;F:propionyl-CoA carboxylase activity;F:metal ion binding;F:ATP binding
Q8QZS1	sp|Q8QZS1|HIBCH_MOUSE	3-hydroxyisobutyryl-CoA hydrolase, mitochondrial OS=Mus musculus GN=Hibch PE=1 SV=1	C:mitochondrion	P:branched chain family amino acid catabolic process	F:3-hydroxyisobutyryl-CoA hydrolase activity
Q9Z2U0	sp|Q9Z2U0|PSA7_MOUSE	Proteasome subunit alpha type-7 OS=Mus musculus GN=Psma7 PE=1 SV=1	C:nucleus;C:proteasome core complex, alpha-subunit complex;C:cytoplasm	P:ubiquitin-dependent protein catabolic process	F:threonine-type endopeptidase activity
Q8R0F9	sp|Q8R0F9|S14L4_MOUSE	SEC14-like protein 4 OS=Mus musculus GN=Sec14l4 PE=2 SV=1	C:intracellular;C:integral to membrane	NA	F:transporter activity;F:lipid binding
Q91VD9	sp|Q91VD9|NDUS1_MOUSE	NADH-ubiquinone oxidoreductase 75 kDa subunit, mitochondrial OS=Mus musculus GN=Ndufs1 PE=1 SV=2	C:mitochondrial intermembrane space;C:mitochondrial respiratory chain complex I	P:regulation of mitochondrial membrane potential;P:ATP synthesis coupled electron transport;P:reactive oxygen species metabolic process;P:ATP metabolic process;P:apoptotic process;P:transport	F:NADH dehydrogenase (ubiquinone) activity;F:metal ion binding;F:4 iron, 4 sulfur cluster binding;F:2 iron, 2 sulfur cluster binding;F:electron carrier activity
Q9DCX2	sp|Q9DCX2|ATP5H_MOUSE	ATP synthase subunit d, mitochondrial OS=Mus musculus GN=Atp5h PE=1 SV=3	C:mitochondrial proton-transporting ATP synthase complex, coupling factor F(o)	P:ATP synthesis coupled proton transport	F:hydrogen ion transmembrane transporter activity
Q8JZZ0	sp|Q8JZZ0|UD3A2_MOUSE	UDP-glucuronosyltransferase 3A2 OS=Mus musculus GN=Ugt3a2 PE=2 SV=2	C:integral to membrane	NA	F:glucuronosyltransferase activity
P52840	sp|P52840|ST1A1_MOUSE	Sulfotransferase 1A1 OS=Mus musculus GN=Sult1a1 PE=2 SV=1	C:cytoplasm	P:steroid metabolic process	F:aryl sulfotransferase activity
O35728	sp|O35728|CP4AE_MOUSE	Cytochrome P450 4A14 OS=Mus musculus GN=Cyp4a14 PE=2 SV=1	C:microsome;C:endoplasmic reticulum membrane	NA	F:alkane 1-monooxygenase activity;F:electron carrier activity;F:heme binding;F:arachidonic acid omega-hydroxylase activity
P16627	sp|P16627|HS71L_MOUSE	Heat shock 70 kDa protein 1-like OS=Mus musculus GN=Hspa1l PE=2 SV=4	NA	P:spermatogenesis;P:response to stress;P:cell differentiation;P:multicellular organismal development	F:ATP binding
P17879	sp|P17879|HS71B_MOUSE	Heat shock 70 kDa protein 1B OS=Mus musculus GN=Hspa1b PE=1 SV=3	C:mitochondrion	P:negative regulation of cysteine-type endopeptidase activity involved in apoptotic process;P:response to heat;P:telomere maintenance;P:DNA repair;P:anti-apoptosis	F:protein binding;F:ATP binding
P29391	sp|P29391|FRIL1_MOUSE	Ferritin light chain 1 OS=Mus musculus GN=Ftl1 PE=1 SV=2	C:intracellular ferritin complex	P:cellular iron ion homeostasis;P:iron ion transport	F:oxidoreductase activity;F:ferric iron binding
O08749	sp|O08749|DLDH_MOUSE	Dihydrolipoyl dehydrogenase, mitochondrial OS=Mus musculus GN=Dld PE=1 SV=2	C:flagellum;C:mitochondrial matrix;C:acrosomal matrix	P:cell redox homeostasis;P:regulation of membrane potential;P:gastrulation;P:sperm capacitation;P:proteolysis;P:mitochondrial electron transport, NADH to ubiquinone	F:flavin adenine dinucleotide binding;F:dihydrolipoyl dehydrogenase activity
P48036	sp|P48036|ANXA5_MOUSE	Annexin A5 OS=Mus musculus GN=Anxa5 PE=1 SV=1	C:endothelial microparticle;C:external side of plasma membrane	P:response to organic substance;P:blood coagulation;P:negative regulation of coagulation	F:calcium-dependent phospholipid binding;F:calcium ion binding;F:eukaryotic cell surface binding
P30416	sp|P30416|FKBP4_MOUSE	Peptidyl-prolyl cis-trans isomerase FKBP4 OS=Mus musculus GN=Fkbp4 PE=1 SV=5	C:axonal growth cone;C:nucleus;C:microtubule;C:cytosol;C:membrane	P:negative regulation of microtubule polymerization or depolymerization;P:male sex differentiation;P:protein folding;P:embryo implantation;P:prostate gland development;P:androgen receptor signaling pathway;P:steroid hormone receptor complex assembly;P:negative regulation of neuron projection development;P:protein complex localization	F:FK506 binding;F:GTP binding;F:phosphoprotein binding;F:ATP binding;F:glucocorticoid receptor binding;F:peptidyl-prolyl cis-trans isomerase activity;F:heat shock protein binding
P97328	sp|P97328|KHK_MOUSE	Ketohexokinase OS=Mus musculus GN=Khk PE=1 SV=1	NA	NA	F:ketohexokinase activity;F:ATP binding
Q91VI7	sp|Q91VI7|RINI_MOUSE	Ribonuclease inhibitor OS=Mus musculus GN=Rnh1 PE=1 SV=1	C:cytoplasm	NA	NA
Q8CGK3	sp|Q8CGK3|LONM_MOUSE	Lon protease homolog, mitochondrial OS=Mus musculus GN=Lonp1 PE=1 SV=2	C:mitochondrial nucleoid	P:cellular response to oxidative stress;P:misfolded or incompletely synthesized protein catabolic process;P:response to hypoxia;P:oxidation-dependent protein catabolic process;P:mitochondrion organization;P:protein homooligomerization;P:chaperone-mediated protein complex assembly	F:single-stranded DNA binding;F:single-stranded RNA binding;F:ATP-dependent peptidase activity;F:mitochondrial light strand promoter anti-sense binding;F:ATP binding;F:serine-type endopeptidase activity
Q8BH95	sp|Q8BH95|ECHM_MOUSE	Enoyl-CoA hydratase, mitochondrial OS=Mus musculus GN=Echs1 PE=1 SV=1	C:mitochondrial matrix	P:fatty acid metabolic process	F:enoyl-CoA hydratase activity
Q9D051	sp|Q9D051|ODPB_MOUSE	Pyruvate dehydrogenase E1 component subunit beta, mitochondrial OS=Mus musculus GN=Pdhb PE=1 SV=1	C:mitochondrial matrix	P:glycolysis	F:pyruvate dehydrogenase (acetyl-transferring) activity
Q71RI9	sp|Q71RI9|KAT3_MOUSE	Kynurenine--oxoglutarate transaminase 3 OS=Mus musculus GN=Ccbl2 PE=1 SV=1	C:mitochondrion	P:kynurenine metabolic process;P:2-oxoglutarate metabolic process	F:1-aminocyclopropane-1-carboxylate synthase activity;F:kynurenine-glyoxylate transaminase activity;F:cysteine-S-conjugate beta-lyase activity;F:protein homodimerization activity;F:kynurenine-oxoglutarate transaminase activity;F:pyridoxal phosphate binding
Q9Z0X1	sp|Q9Z0X1|AIFM1_MOUSE	Apoptosis-inducing factor 1, mitochondrial OS=Mus musculus GN=Aifm1 PE=1 SV=1	C:microsome;C:perinuclear region of cytoplasm;C:mitochondrial intermembrane space;C:mitochondrial inner membrane;C:soluble fraction;C:nucleus;C:mitochondrial outer membrane;C:cytosol	P:cell redox homeostasis;P:DNA fragmentation involved in apoptotic nuclear change;P:neuron apoptosis;P:apoptotic mitochondrial changes;P:apoptosis in response to endoplasmic reticulum stress;P:activation of cysteine-type endopeptidase activity involved in apoptotic process	F:electron-transferring-flavoprotein dehydrogenase activity;F:DNA binding;F:flavin adenine dinucleotide binding;F:protein binding
O55125	sp|O55125|NIPS1_MOUSE	Protein NipSnap homolog 1 OS=Mus musculus GN=Nipsnap1 PE=1 SV=1	C:mitochondrial inner membrane	NA	NA
Q3UPL0	sp|Q3UPL0|SC31A_MOUSE	Protein transport protein Sec31A OS=Mus musculus GN=Sec31a PE=1 SV=2	C:ER to Golgi transport vesicle membrane;C:endoplasmic reticulum membrane	P:protein transport;P:vesicle-mediated transport	NA
O54754	sp|O54754|ADO_MOUSE	Aldehyde oxidase OS=Mus musculus GN=Aox1 PE=2 SV=2	C:cytoplasm	NA	F:electron carrier activity;F:iron ion binding;F:aldehyde oxidase activity;F:UDP-N-acetylmuramate dehydrogenase activity;F:molybdopterin cofactor binding;F:flavin adenine dinucleotide binding;F:2 iron, 2 sulfur cluster binding;F:NAD binding
Q5SWU9	sp|Q5SWU9|ACACA_MOUSE	Acetyl-CoA carboxylase 1 OS=Mus musculus GN=Acaca PE=1 SV=1	C:cytosol;C:mitochondrion	P:lipid homeostasis;P:tissue homeostasis;P:fatty acid biosynthetic process;P:protein homotetramerization;P:acetyl-CoA metabolic process;P:multicellular organismal protein metabolic process	F:biotin carboxylase activity;F:protein binding;F:acetyl-CoA carboxylase activity;F:ATP binding;F:metal ion binding
P67778	sp|P67778|PHB_MOUSE	Prohibitin OS=Mus musculus GN=Phb PE=1 SV=1	C:mitochondrial inner membrane	P:DNA replication	NA
P25444	sp|P25444|RS2_MOUSE	40S ribosomal protein S2 OS=Mus musculus GN=Rps2 PE=1 SV=3	C:small ribosomal subunit	P:translation	F:structural constituent of ribosome;F:RNA binding
Q6NZJ6	sp|Q6NZJ6|IF4G1_MOUSE	Eukaryotic translation initiation factor 4 gamma 1 OS=Mus musculus GN=Eif4g1 PE=1 SV=1	C:cytoplasm	P:RNA metabolic process;P:regulation of translation	F:translation initiation factor activity
Q9JHU4	sp|Q9JHU4|DYHC1_MOUSE	Cytoplasmic dynein 1 heavy chain 1 OS=Mus musculus GN=Dync1h1 PE=1 SV=2	C:microtubule;C:dynein complex	P:microtubule-based movement;P:stress granule assembly;P:cytoplasmic mRNA processing body assembly;P:transport	F:microtubule motor activity;F:ATP binding;F:protein binding;F:ATPase activity
Q80XL6	sp|Q80XL6|ACD11_MOUSE	Acyl-CoA dehydrogenase family member 11 OS=Mus musculus GN=Acad11 PE=1 SV=2	C:peroxisome;C:mitochondrion	NA	F:transferase activity, transferring phosphorus-containing groups;F:flavin adenine dinucleotide binding;F:acyl-CoA dehydrogenase activity
Q9CQN1	sp|Q9CQN1|TRAP1_MOUSE	Heat shock protein 75 kDa, mitochondrial OS=Mus musculus GN=Trap1 PE=1 SV=1	C:mitochondrion	P:protein folding	F:ATP binding;F:unfolded protein binding
P02089	sp|P02089|HBB2_MOUSE	Hemoglobin subunit beta-2 OS=Mus musculus GN=Hbb-b2 PE=1 SV=2	C:hemoglobin complex	NA	F:heme binding;F:oxygen transporter activity;F:oxygen binding
P12787	sp|P12787|COX5A_MOUSE	Cytochrome c oxidase subunit 5A, mitochondrial OS=Mus musculus GN=Cox5a PE=1 SV=2	C:mitochondrial inner membrane	NA	F:metal ion binding;F:cytochrome-c oxidase activity
A2AJL3	sp|A2AJL3|FGGY_MOUSE	FGGY carbohydrate kinase domain-containing protein OS=Mus musculus GN=Fggy PE=2 SV=1	NA	P:carbohydrate metabolic process	F:kinase activity;F:phosphotransferase activity, alcohol group as acceptor
Q99LX0	sp|Q99LX0|PARK7_MOUSE	Protein DJ-1 OS=Mus musculus GN=Park7 PE=1 SV=1	C:mitochondrion;C:nucleus	P:dopamine uptake;P:membrane depolarization;P:single fertilization;P:cellular response to hydrogen peroxide;P:proteolysis;P:neuroprotection;P:positive regulation of oxidative phosphorylation uncoupler activity;P:mitochondrion organization;P:cell proliferation;P:autophagy;P:negative regulation of protein binding;P:membrane hyperpolarization;P:adult locomotory behavior;P:regulation of inflammatory …	F:peroxidase activity;F:mRNA binding;F:peptidase activity;F:protein homodimerization activity;F:peroxiredoxin activity
Q99KB8	sp|Q99KB8|GLO2_MOUSE	Hydroxyacylglutathione hydrolase, mitochondrial OS=Mus musculus GN=Hagh PE=2 SV=2	C:mitochondrial matrix	P:glutathione biosynthetic process	F:hydroxyacylglutathione hydrolase activity;F:zinc ion binding
Q8CFX1	sp|Q8CFX1|G6PE_MOUSE	GDH/6PGL endoplasmic bifunctional protein OS=Mus musculus GN=H6pd PE=2 SV=2	C:endoplasmic reticulum lumen;C:microsome	P:pentose-phosphate shunt	F:glucose-6-phosphate dehydrogenase activity;F:6-phosphogluconolactonase activity;F:glucose 1-dehydrogenase [NAD(P)] activity;F:NADP binding
P62843	sp|P62843|RS15_MOUSE	40S ribosomal protein S15 OS=Mus musculus GN=Rps15 PE=2 SV=2	NA	P:translation	F:protein binding;F:RNA binding;F:structural constituent of ribosome
P68254	sp|P68254|1433T_MOUSE	14-3-3 protein theta OS=Mus musculus GN=Ywhaq PE=1 SV=1	NA	P:protein targeting;P:small GTPase mediated signal transduction	F:protein domain specific binding
Q9D6Y7	sp|Q9D6Y7|MSRA_MOUSE	Mitochondrial peptide methionine sulfoxide reductase OS=Mus musculus GN=Msra PE=1 SV=1	C:nucleus;C:mitochondrion;C:membrane	P:protein metabolic process	F:peptide-methionine-(S)-S-oxide reductase activity
Q9WU79	sp|Q9WU79|PROD_MOUSE	Proline dehydrogenase 1, mitochondrial OS=Mus musculus GN=Prodh PE=2 SV=2	C:mitochondrial inner membrane;C:mitochondrial matrix	P:glutamate biosynthetic process;P:proline catabolic process	F:FAD binding;F:proline dehydrogenase activity
Q9WTP7	sp|Q9WTP7|KAD3_MOUSE	GTP:AMP phosphotransferase, mitochondrial OS=Mus musculus GN=Ak3 PE=1 SV=3	C:mitochondrial matrix	NA	F:nucleoside triphosphate adenylate kinase activity;F:ATP binding;F:GTP binding
Q93092	sp|Q93092|TALDO_MOUSE	Transaldolase OS=Mus musculus GN=Taldo1 PE=1 SV=2	NA	NA	F:sedoheptulose-7-phosphate:D-glyceraldehyde-3-phosphate glyceronetransferase activity
O55137	sp|O55137|ACOT1_MOUSE	Acyl-coenzyme A thioesterase 1 OS=Mus musculus GN=Acot1 PE=1 SV=1	C:mitochondrion	P:acyl-CoA metabolic process;P:long-chain fatty acid metabolic process	F:palmitoyl-CoA hydrolase activity;F:carboxylesterase activity
Q61171	sp|Q61171|PRDX2_MOUSE	Peroxiredoxin-2 OS=Mus musculus GN=Prdx2 PE=1 SV=3	C:mitochondrion	P:regulation of hydrogen peroxide metabolic process;P:removal of superoxide radicals;P:negative regulation of lipopolysaccharide-mediated signaling pathway;P:homeostasis of number of cells;P:anti-apoptosis;P:response to lipopolysaccharide;P:hydrogen peroxide catabolic process;P:negative regulation of T cell differentiation;P:negative regulation of reactive oxygen species metabolic process;P:T cel…	F:thioredoxin peroxidase activity;F:selenium binding;F:protein binding
Q3UEG6	sp|Q3UEG6|AGT2_MOUSE	Alanine--glyoxylate aminotransferase 2, mitochondrial OS=Mus musculus GN=Agxt2 PE=2 SV=1	C:mitochondrion	NA	F:(R)-3-amino-2-methylpropionate-pyruvate transaminase activity;F:pyridoxal phosphate binding;F:alanine-glyoxylate transaminase activity
P14148	sp|P14148|RL7_MOUSE	60S ribosomal protein L7 OS=Mus musculus GN=Rpl7 PE=2 SV=2	C:cytosolic large ribosomal subunit	P:translation	F:RNA binding;F:structural constituent of ribosome
O35215	sp|O35215|DOPD_MOUSE	D-dopachrome decarboxylase OS=Mus musculus GN=Ddt PE=1 SV=3	C:cytoplasm	P:melanin biosynthetic process	F:D-dopachrome decarboxylase activity
A2ATU0	sp|A2ATU0|DHTK1_MOUSE	Probable 2-oxoglutarate dehydrogenase E1 component DHKTD1, mitochondrial OS=Mus musculus GN=Dhtkd1 PE=2 SV=1	C:mitochondrion	P:glycolysis;P:tricarboxylic acid cycle	F:thiamine pyrophosphate binding;F:oxoglutarate dehydrogenase (succinyl-transferring) activity
P11983	sp|P11983|TCPA_MOUSE	T-complex protein 1 subunit alpha OS=Mus musculus GN=Tcp1 PE=1 SV=3	C:pericentriolar material;C:nuclear heterochromatin;C:chaperonin-containing T-complex	P:protein folding	F:unfolded protein binding;F:ATP binding
Q9D3D9	sp|Q9D3D9|ATPD_MOUSE	ATP synthase subunit delta, mitochondrial OS=Mus musculus GN=Atp5d PE=1 SV=1	NA	P:ATP synthesis coupled proton transport	F:hydrogen ion transporting ATP synthase activity, rotational mechanism;F:proton-transporting ATPase activity, rotational mechanism
P10518	sp|P10518|HEM2_MOUSE	Delta-aminolevulinic acid dehydratase OS=Mus musculus GN=Alad PE=1 SV=1	NA	P:heme biosynthetic process	F:zinc ion binding;F:identical protein binding;F:lead ion binding;F:porphobilinogen synthase activity
Q9QXD1	sp|Q9QXD1|ACOX2_MOUSE	Peroxisomal acyl-coenzyme A oxidase 2 OS=Mus musculus GN=Acox2 PE=1 SV=2	C:peroxisome	NA	F:3alpha,7alpha,12alpha-trihydroxy-5beta-cholestanoyl-CoA 24-hydroxylase activity;F:acyl-CoA dehydrogenase activity;F:acyl-CoA oxidase activity
P23492	sp|P23492|PNPH_MOUSE	Purine nucleoside phosphorylase OS=Mus musculus GN=Pnp PE=1 SV=2	C:cytoskeleton;C:cytosol	P:inosine catabolic process;P:guanosine catabolic process;P:dGTP metabolic process;P:positive regulation of T cell mediated cytotoxicity;P:positive regulation of T cell proliferation;P:urate biosynthetic process;P:response to gamma radiation;P:positive regulation of B cell differentiation;P:positive regulation of alpha-beta T cell differentiation;P:GTP biosynthetic process;P:deoxyguanosine catabo…	F:purine-nucleoside phosphorylase activity
Q8BG32	sp|Q8BG32|PSD11_MOUSE	26S proteasome non-ATPase regulatory subunit 11 OS=Mus musculus GN=Psmd11 PE=1 SV=3	C:proteasome complex	NA	NA
Q9Z2I9	sp|Q9Z2I9|SUCB1_MOUSE	Succinyl-CoA ligase [ADP-forming] subunit beta, mitochondrial OS=Mus musculus GN=Sucla2 PE=1 SV=2	C:mitochondrion	P:tricarboxylic acid cycle	F:succinate-CoA ligase (ADP-forming) activity;F:metal ion binding;F:ATP binding
P43274	sp|P43274|H14_MOUSE	Histone H1.4 OS=Mus musculus GN=Hist1h1e PE=1 SV=2	C:nucleosome;C:nucleus	P:nucleosome assembly;P:nucleosome positioning	F:protein binding;F:DNA binding
Q9CQQ7	sp|Q9CQQ7|AT5F1_MOUSE	ATP synthase subunit b, mitochondrial OS=Mus musculus GN=Atp5f1 PE=1 SV=1	C:mitochondrial proton-transporting ATP synthase complex, coupling factor F(o)	P:ATP synthesis coupled proton transport	F:hydrogen ion transporting ATP synthase activity, rotational mechanism
Q922B2	sp|Q922B2|SYDC_MOUSE	Aspartate--tRNA ligase, cytoplasmic OS=Mus musculus GN=Dars PE=2 SV=2	C:cytoplasm	P:aspartyl-tRNA aminoacylation	F:aspartate-tRNA ligase activity;F:ATP binding;F:nucleic acid binding
Q8VEM8	sp|Q8VEM8|MPCP_MOUSE	Phosphate carrier protein, mitochondrial OS=Mus musculus GN=Slc25a3 PE=1 SV=1	C:integral to membrane;C:mitochondrial inner membrane	NA	F:symporter activity
P00405	sp|P00405|COX2_MOUSE	Cytochrome c oxidase subunit 2 OS=Mus musculus GN=Mtco2 PE=1 SV=1	C:mitochondrial inner membrane;C:integral to membrane;C:respiratory chain	P:respiratory electron transport chain	F:heme binding;F:cytochrome-c oxidase activity;F:copper ion binding;F:electron carrier activity
Q9CQ60	sp|Q9CQ60|6PGL_MOUSE	6-phosphogluconolactonase OS=Mus musculus GN=Pgls PE=2 SV=1	C:cytoplasm	NA	F:6-phosphogluconolactonase activity
Q6GSS7	sp|Q6GSS7|H2A2A_MOUSE	Histone H2A type 2-A OS=Mus musculus GN=Hist2h2aa1 PE=1 SV=3	C:nucleus;C:nucleosome	P:nucleosome assembly	F:DNA binding
Q8CG76	sp|Q8CG76|ARK72_MOUSE	Aflatoxin B1 aldehyde reductase member 2 OS=Mus musculus GN=Akr7a2 PE=1 SV=3	C:mitochondrion;C:Golgi apparatus	NA	NA
Q99KR3	sp|Q99KR3|LACB2_MOUSE	Beta-lactamase-like protein 2 OS=Mus musculus GN=Lactb2 PE=1 SV=1	C:mitochondrion	NA	F:hydrolase activity;F:metal ion binding
P42932	sp|P42932|TCPQ_MOUSE	T-complex protein 1 subunit theta OS=Mus musculus GN=Cct8 PE=1 SV=3	C:microtubule organizing center	P:protein folding	F:unfolded protein binding;F:ATP binding
Q91WL5	sp|Q91WL5|CP4CA_MOUSE	Cytochrome P450 4A12A OS=Mus musculus GN=Cyp4a12a PE=2 SV=2	C:microsome;C:endoplasmic reticulum membrane	P:fatty acid metabolic process	F:aromatase activity;F:alkane 1-monooxygenase activity;F:heme binding;F:electron carrier activity
Q9CZU6	sp|Q9CZU6|CISY_MOUSE	Citrate synthase, mitochondrial OS=Mus musculus GN=Cs PE=1 SV=1	C:mitochondrial matrix	P:tricarboxylic acid cycle;P:cellular carbohydrate metabolic process	F:citrate (Si)-synthase activity
P53026	sp|P53026|RL10A_MOUSE	60S ribosomal protein L10a OS=Mus musculus GN=Rpl10a PE=1 SV=3	C:large ribosomal subunit	P:translation	F:structural constituent of ribosome;F:RNA binding
Q61207	sp|Q61207|SAP_MOUSE	Sulfated glycoprotein 1 OS=Mus musculus GN=Psap PE=1 SV=2	C:lysosome;C:extracellular space;C:mitochondrion	P:epithelial cell differentiation involved in prostate gland development;P:sphingolipid metabolic process;P:regulation of MAPK cascade;P:cellular response to organic substance;P:regulation of lipid metabolic process;P:prostate gland growth	NA
P05064	sp|P05064|ALDOA_MOUSE	Fructose-bisphosphate aldolase A OS=Mus musculus GN=Aldoa PE=1 SV=2	C:protein complex;C:flagellum;C:membrane;C:Z disc	P:glycolysis;P:protein homotetramerization	F:protease binding;F:fructose-bisphosphate aldolase activity
O88569	sp|O88569|ROA2_MOUSE	Heterogeneous nuclear ribonucleoproteins A2/B1 OS=Mus musculus GN=Hnrnpa2b1 PE=1 SV=2	C:spliceosomal complex;C:heterogeneous nuclear ribonucleoprotein complex;C:cytoplasm;C:nucleoplasm	P:mRNA processing;P:RNA splicing;P:RNA transport	F:single-stranded telomeric DNA binding;F:RNA binding;F:nucleotide binding
P38060	sp|P38060|HMGCL_MOUSE	Hydroxymethylglutaryl-CoA lyase, mitochondrial OS=Mus musculus GN=Hmgcl PE=1 SV=2	C:peroxisome;C:mitochondrial matrix;C:mitochondrial inner membrane	P:mitochondrion organization;P:embryo development	F:hydroxymethylglutaryl-CoA lyase activity;F:metal ion binding
Q60864	sp|Q60864|STIP1_MOUSE	Stress-induced-phosphoprotein 1 OS=Mus musculus GN=Stip1 PE=1 SV=1	C:nucleus;C:cytosol	NA	NA
A3KMP2	sp|A3KMP2|TTC38_MOUSE	Tetratricopeptide repeat protein 38 OS=Mus musculus GN=Ttc38 PE=2 SV=2	NA	NA	F:binding
Q91ZX7	sp|Q91ZX7|LRP1_MOUSE	Prolow-density lipoprotein receptor-related protein 1 OS=Mus musculus GN=Lrp1 PE=1 SV=1	C:integral to plasma membrane;C:nucleus;C:coated pit;C:cytoplasm;C:membrane fraction	P:apoptotic cell clearance;P:negative regulation of smooth muscle cell migration;P:aorta morphogenesis;P:regulation of phospholipase A2 activity;P:positive regulation of cholesterol efflux;P:negative regulation of platelet-derived growth factor receptor-beta signaling pathway;P:regulation of actin cytoskeleton organization;P:negative regulation of Wnt receptor signaling pathway	F:protein binding;F:receptor activity;F:calcium ion binding
Q9CRB3	sp|Q9CRB3|HIUH_MOUSE	5-hydroxyisourate hydrolase OS=Mus musculus GN=Urah PE=1 SV=1	C:peroxisome;C:mitochondrion	P:transport;P:purine base metabolic process	F:hydroxyisourate hydrolase activity
P62751	sp|P62751|RL23A_MOUSE	60S ribosomal protein L23a OS=Mus musculus GN=Rpl23a PE=1 SV=1	C:ribosome;C:nucleus	P:translation	F:nucleotide binding;F:protein binding;F:structural constituent of ribosome;F:rRNA binding
P56657	sp|P56657|CP240_MOUSE	Cytochrome P450 2C40 OS=Mus musculus GN=Cyp2c40 PE=2 SV=2	C:endoplasmic reticulum membrane;C:microsome	NA	F:heme binding;F:aromatase activity;F:electron carrier activity
P80316	sp|P80316|TCPE_MOUSE	T-complex protein 1 subunit epsilon OS=Mus musculus GN=Cct5 PE=1 SV=1	C:chaperonin-containing T-complex;C:microtubule organizing center	P:protein folding	F:unfolded protein binding;F:ATP binding
Q9Z2I0	sp|Q9Z2I0|LETM1_MOUSE	LETM1 and EF-hand domain-containing protein 1, mitochondrial OS=Mus musculus GN=Letm1 PE=2 SV=1	C:integral to membrane;C:mitochondrial inner membrane	NA	F:calcium ion binding
P54775	sp|P54775|PRS6B_MOUSE	26S protease regulatory subunit 6B OS=Mus musculus GN=Psmc4 PE=1 SV=2	C:nucleus;C:proteasome complex	P:protein catabolic process;P:blastocyst development	F:nucleoside-triphosphatase activity;F:ATP binding
P08226	sp|P08226|APOE_MOUSE	Apolipoprotein E OS=Mus musculus GN=Apoe PE=1 SV=2	C:chylomicron;C:low-density lipoprotein particle;C:high-density lipoprotein particle;C:very-low-density lipoprotein particle	P:cellular calcium ion homeostasis;P:positive regulation of cholesterol esterification;P:cholesterol efflux;P:artery morphogenesis;P:vasodilation;P:low-density lipoprotein particle remodeling;P:cholesterol homeostasis;P:induction of apoptosis;P:response to dietary excess;P:lipoprotein biosynthetic process;P:cholesterol catabolic process;P:regulation of gene expression;P:response to oxidative stre…	F:beta-amyloid binding;F:cholesterol transporter activity;F:lipoprotein particle binding;F:lipid binding;F:phosphatidylcholine-sterol O-acyltransferase activator activity;F:heparin binding
P26039	sp|P26039|TLN1_MOUSE	Talin-1 OS=Mus musculus GN=Tln1 PE=1 SV=2	C:ruffle membrane;C:focal adhesion;C:actin cytoskeleton	P:cell-substrate junction assembly;P:cytoskeletal anchoring at plasma membrane;P:cell adhesion;P:cortical actin cytoskeleton organization	F:structural constituent of cytoskeleton;F:actin binding;F:insulin receptor binding
P19783	sp|P19783|COX41_MOUSE	Cytochrome c oxidase subunit 4 isoform 1, mitochondrial OS=Mus musculus GN=Cox4i1 PE=1 SV=2	C:mitochondrial inner membrane	NA	F:cytochrome-c oxidase activity
P85094	sp|P85094|ISC2A_MOUSE	Isochorismatase domain-containing protein 2A, mitochondrial OS=Mus musculus GN=Isoc2a PE=2 SV=1	C:nucleus;C:mitochondrion	NA	F:catalytic activity
Q8CIE6	sp|Q8CIE6|COPA_MOUSE	Coatomer subunit alpha OS=Mus musculus GN=Copa PE=1 SV=2	C:extracellular region;C:COPI vesicle coat	P:intracellular protein transport;P:vesicle-mediated transport	F:hormone activity;F:structural molecule activity
Q60932	sp|Q60932|VDAC1_MOUSE	Voltage-dependent anion-selective channel protein 1 OS=Mus musculus GN=Vdac1 PE=1 SV=3	C:pore complex;C:mitochondrial outer membrane;C:mitochondrial inner membrane;C:plasma membrane	P:neuron-neuron synaptic transmission;P:learning;P:apoptotic process;P:behavioral fear response	F:voltage-gated anion channel activity;F:nucleotide binding;F:porin activity
P27661	sp|P27661|H2AX_MOUSE	Histone H2A.x OS=Mus musculus GN=H2afx PE=1 SV=2	C:replication fork;C:nucleoplasm;C:XY body;C:nucleosome;C:nuclear chromatin;C:male germ cell nucleus;C:condensed nuclear chromosome	P:meiosis;P:nucleosome assembly;P:spermatogenesis;P:double-strand break repair via homologous recombination	F:damaged DNA binding
P04939	sp|P04939|MUP3_MOUSE	Major urinary protein 3 OS=Mus musculus GN=Mup3 PE=1 SV=1	C:nucleus;C:extracellular space;C:cytosol	P:negative regulation of gluconeogenesis;P:negative regulation of insulin secretion involved in cellular response to glucose stimulus;P:negative regulation of lipid storage;P:glucose homeostasis;P:heat generation;P:locomotor rhythm;P:energy reserve metabolic process;P:response to stilbenoid;P:positive regulation of protein kinase B signaling cascade;P:positive regulation of lipid metabolic proces…	F:pheromone binding;F:transporter activity;F:insulin-activated receptor activity
P22752	sp|P22752|H2A1_MOUSE	Histone H2A type 1 OS=Mus musculus GN=Hist1h2ab PE=1 SV=3	C:nucleus;C:nucleosome	P:nucleosome assembly	F:DNA binding
Q64522	sp|Q64522|H2A2B_MOUSE	Histone H2A type 2-B OS=Mus musculus GN=Hist2h2ab PE=1 SV=3	C:nucleus;C:nucleosome	P:nucleosome assembly	F:DNA binding
Q64523	sp|Q64523|H2A2C_MOUSE	Histone H2A type 2-C OS=Mus musculus GN=Hist2h2ac PE=1 SV=3	C:nucleus;C:nucleosome	P:nucleosome assembly	F:DNA binding
Q8BFU2	sp|Q8BFU2|H2A3_MOUSE	Histone H2A type 3 OS=Mus musculus GN=Hist3h2a PE=1 SV=3	C:nucleosome;C:nucleus	P:nucleosome assembly	F:DNA binding
Q8CGP5	sp|Q8CGP5|H2A1F_MOUSE	Histone H2A type 1-F OS=Mus musculus GN=Hist1h2af PE=1 SV=3	C:nucleus;C:nucleosome	P:nucleosome assembly	F:DNA binding
Q8CGP6	sp|Q8CGP6|H2A1H_MOUSE	Histone H2A type 1-H OS=Mus musculus GN=Hist1h2ah PE=1 SV=3	C:nucleus;C:nucleosome	P:nucleosome assembly	F:DNA binding
Q8CGP7	sp|Q8CGP7|H2A1K_MOUSE	Histone H2A type 1-K OS=Mus musculus GN=Hist1h2ak PE=1 SV=3	C:nucleus;C:nucleosome	P:nucleosome assembly	F:DNA binding
Q8CI94	sp|Q8CI94|PYGB_MOUSE	Glycogen phosphorylase, brain form OS=Mus musculus GN=Pygb PE=1 SV=3	NA	NA	F:pyridoxal phosphate binding
Q8R1M2	sp|Q8R1M2|H2AJ_MOUSE	Histone H2A.J OS=Mus musculus GN=H2afj PE=2 SV=1	C:nucleus;C:nucleosome	P:nucleosome assembly	F:DNA binding
Q8K370	sp|Q8K370|ACD10_MOUSE	Acyl-CoA dehydrogenase family member 10 OS=Mus musculus GN=Acad10 PE=2 SV=1	C:mitochondrion	NA	F:hydrolase activity;F:acyl-CoA dehydrogenase activity;F:transferase activity, transferring phosphorus-containing groups;F:flavin adenine dinucleotide binding
Q3THW5	sp|Q3THW5|H2AV_MOUSE	Histone H2A.V OS=Mus musculus GN=H2afv PE=1 SV=3	C:nucleosome;C:nucleus	P:nucleosome assembly	F:DNA binding
Q9CXF0	sp|Q9CXF0|KYNU_MOUSE	Kynureninase OS=Mus musculus GN=Kynu PE=2 SV=3	C:mitochondrion	P:NAD biosynthetic process	F:kynureninase activity
Q9CQV8	sp|Q9CQV8|1433B_MOUSE	14-3-3 protein beta/alpha OS=Mus musculus GN=Ywhab PE=1 SV=3	C:melanosome	P:protein targeting	F:protein domain specific binding
Q9JI75	sp|Q9JI75|NQO2_MOUSE	Ribosyldihydronicotinamide dehydrogenase [quinone] OS=Mus musculus GN=Nqo2 PE=2 SV=3	C:cytoplasm	NA	F:dihydronicotinamide riboside quinone reductase activity;F:metal ion binding;F:electron carrier activity;F:coenzyme binding
P47199	sp|P47199|QOR_MOUSE	Quinone oxidoreductase OS=Mus musculus GN=Cryz PE=2 SV=1	C:cytosol	P:xenobiotic catabolic process	F:zinc ion binding;F:mRNA 3'-UTR binding;F:NADPH:quinone reductase activity;F:NADPH binding
Q3U1J4	sp|Q3U1J4|DDB1_MOUSE	DNA damage-binding protein 1 OS=Mus musculus GN=Ddb1 PE=1 SV=2	C:Cul4B-RING ubiquitin ligase complex;C:cytoplasm;C:Cul4A-RING ubiquitin ligase complex;C:nucleus	P:DNA repair;P:proteasomal ubiquitin-dependent protein catabolic process;P:Wnt receptor signaling pathway	NA
P70349	sp|P70349|HINT1_MOUSE	Histidine triad nucleotide-binding protein 1 OS=Mus musculus GN=Hint1 PE=1 SV=3	C:cytoplasm;C:nucleus	NA	F:hydrolase activity
Q3TLP5	sp|Q3TLP5|ECHD2_MOUSE	Enoyl-CoA hydratase domain-containing protein 2, mitochondrial OS=Mus musculus GN=Echdc2 PE=2 SV=2	C:mitochondrion	P:fatty acid metabolic process	F:lyase activity
P61982	sp|P61982|1433G_MOUSE	14-3-3 protein gamma OS=Mus musculus GN=Ywhag PE=1 SV=2	C:cytoplasm	P:regulation of synaptic plasticity;P:protein targeting;P:regulation of neuron differentiation	F:protein domain specific binding;F:insulin-like growth factor receptor binding;F:actin binding;F:protein kinase C binding
O08807	sp|O08807|PRDX4_MOUSE	Peroxiredoxin-4 OS=Mus musculus GN=Prdx4 PE=1 SV=1	C:mitochondrion	NA	F:peroxidase activity;F:peroxiredoxin activity
Q8BWF0	sp|Q8BWF0|SSDH_MOUSE	Succinate-semialdehyde dehydrogenase, mitochondrial OS=Mus musculus GN=Aldh5a1 PE=1 SV=1	C:mitochondrion	P:glucosylceramide metabolic process;P:post-embryonic development;P:neurotransmitter catabolic process;P:glucose metabolic process;P:gamma-aminobutyric acid catabolic process;P:galactosylceramide metabolic process;P:acetate metabolic process;P:succinate metabolic process;P:central nervous system development;P:glutamine metabolic process;P:glutamate metabolic process;P:respiratory electron transpo…	F:succinate-semialdehyde dehydrogenase activity
Q9JMD3	sp|Q9JMD3|PCTL_MOUSE	PCTP-like protein OS=Mus musculus GN=Stard10 PE=1 SV=1	C:flagellum;C:cilium	NA	NA
Q9QUM9	sp|Q9QUM9|PSA6_MOUSE	Proteasome subunit alpha type-6 OS=Mus musculus GN=Psma6 PE=1 SV=1	C:nuclear matrix;C:proteasome core complex, alpha-subunit complex;C:polysome;C:sarcomere	P:skeletal muscle tissue development;P:positive regulation of NF-kappaB transcription factor activity;P:ubiquitin-dependent protein catabolic process	F:threonine-type endopeptidase activity;F:RNA binding
P18242	sp|P18242|CATD_MOUSE	Cathepsin D OS=Mus musculus GN=Ctsd PE=1 SV=1	C:lysosome;C:melanosome;C:mitochondrion	P:proteolysis;P:autophagic vacuole assembly	F:aspartic-type endopeptidase activity
P24472	sp|P24472|GSTA4_MOUSE	Glutathione S-transferase A4 OS=Mus musculus GN=Gsta4 PE=1 SV=3	C:cytoplasm	P:glutathione metabolic process	F:glutathione transferase activity
Q7TNG8	sp|Q7TNG8|LDHD_MOUSE	Probable D-lactate dehydrogenase, mitochondrial OS=Mus musculus GN=Ldhd PE=1 SV=1	NA	P:ATP biosynthetic process	F:D-lactate dehydrogenase activity;F:protein binding;F:D-lactate dehydrogenase (cytochrome) activity;F:UDP-N-acetylmuramate dehydrogenase activity;F:flavin adenine dinucleotide binding
O09174	sp|O09174|AMACR_MOUSE	Alpha-methylacyl-CoA racemase OS=Mus musculus GN=Amacr PE=1 SV=4	C:peroxisome;C:mitochondrion	P:isoprenoid catabolic process	F:alpha-methylacyl-CoA racemase activity
Q9WUR2	sp|Q9WUR2|ECI2_MOUSE	Enoyl-CoA delta isomerase 2, mitochondrial OS=Mus musculus GN=Eci2 PE=1 SV=2	C:mitochondrion;C:peroxisomal matrix	P:fatty acid catabolic process	F:fatty-acyl-CoA binding;F:dodecenoyl-CoA delta-isomerase activity
Q64105	sp|Q64105|SPRE_MOUSE	Sepiapterin reductase OS=Mus musculus GN=Spr PE=1 SV=1	C:cytoplasm	P:tetrahydrobiopterin biosynthetic process	F:sepiapterin reductase activity;F:nucleotide binding;F:protein homodimerization activity
P24369	sp|P24369|PPIB_MOUSE	Peptidyl-prolyl cis-trans isomerase B OS=Mus musculus GN=Ppib PE=2 SV=2	C:endoplasmic reticulum lumen;C:melanosome	P:protein folding	F:peptidyl-prolyl cis-trans isomerase activity;F:peptide binding
P97371	sp|P97371|PSME1_MOUSE	Proteasome activator complex subunit 1 OS=Mus musculus GN=Psme1 PE=2 SV=2	C:proteasome activator complex	P:antigen processing and presentation of exogenous antigen	F:protein binding;F:endopeptidase activator activity
Q9DCD0	sp|Q9DCD0|6PGD_MOUSE	6-phosphogluconate dehydrogenase, decarboxylating OS=Mus musculus GN=Pgd PE=2 SV=3	C:cytoplasm	P:pentose biosynthetic process	F:NADP binding;F:phosphogluconate dehydrogenase (decarboxylating) activity
Q91W90	sp|Q91W90|TXND5_MOUSE	Thioredoxin domain-containing protein 5 OS=Mus musculus GN=Txndc5 PE=1 SV=2	C:endoplasmic reticulum lumen	P:cell redox homeostasis;P:glycerol ether metabolic process	F:isomerase activity;F:protein disulfide oxidoreductase activity;F:electron carrier activity
P62264	sp|P62264|RS14_MOUSE	40S ribosomal protein S14 OS=Mus musculus GN=Rps14 PE=2 SV=3	C:mitochondrion	P:translation;P:maturation of SSU-rRNA;P:ribosomal small subunit assembly	F:RNA binding
O09061	sp|O09061|PSB1_MOUSE	Proteasome subunit beta type-1 OS=Mus musculus GN=Psmb1 PE=1 SV=1	C:proteasome core complex;C:cytoplasm;C:nucleus	P:proteolysis involved in cellular protein catabolic process	F:threonine-type endopeptidase activity
Q8VCR2	sp|Q8VCR2|DHB13_MOUSE	17-beta-hydroxysteroid dehydrogenase 13 OS=Mus musculus GN=Hsd17b13 PE=1 SV=1	C:extracellular region	NA	F:oxidoreductase activity;F:nucleotide binding
P27659	sp|P27659|RL3_MOUSE	60S ribosomal protein L3 OS=Mus musculus GN=Rpl3 PE=2 SV=3	C:nucleolus;C:ribosome	P:translation	F:structural constituent of ribosome
P43277	sp|P43277|H13_MOUSE	Histone H1.3 OS=Mus musculus GN=Hist1h1d PE=1 SV=2	C:nucleus;C:nucleosome	P:nucleosome assembly;P:nucleosome positioning	F:DNA binding;F:protein binding
Q5SW19	sp|Q5SW19|K0664_MOUSE	Protein KIAA0664 OS=Mus musculus GN=Kiaa0664 PE=2 SV=2	NA	NA	F:binding
P62242	sp|P62242|RS8_MOUSE	40S ribosomal protein S8 OS=Mus musculus GN=Rps8 PE=1 SV=2	C:ribosome	P:translation	F:structural constituent of ribosome
Q9DBG3	sp|Q9DBG3|AP2B1_MOUSE	AP-2 complex subunit beta OS=Mus musculus GN=Ap2b1 PE=1 SV=1	C:clathrin adaptor complex;C:coated pit;C:plasma membrane	P:intracellular protein transport	F:protein transporter activity
Q9CY58	sp|Q9CY58|PAIRB_MOUSE	Plasminogen activator inhibitor 1 RNA-binding protein OS=Mus musculus GN=Serbp1 PE=1 SV=2	C:perinuclear region of cytoplasm;C:nucleus	NA	F:mRNA 3'-UTR binding
Q9CQA3	sp|Q9CQA3|DHSB_MOUSE	Succinate dehydrogenase [ubiquinone] iron-sulfur subunit, mitochondrial OS=Mus musculus GN=Sdhb PE=1 SV=1	C:mitochondrial respiratory chain complex II	P:tricarboxylic acid cycle;P:transport	F:succinate dehydrogenase (ubiquinone) activity;F:electron carrier activity;F:4 iron, 4 sulfur cluster binding;F:ubiquinone binding;F:metal ion binding;F:3 iron, 4 sulfur cluster binding;F:2 iron, 2 sulfur cluster binding
P97742	sp|P97742|CPT1A_MOUSE	Carnitine O-palmitoyltransferase 1, liver isoform OS=Mus musculus GN=Cpt1a PE=2 SV=4	C:mitochondrial outer membrane;C:mitochondrial inner membrane;C:integral to membrane	P:transport	F:carnitine O-palmitoyltransferase activity
P34884	sp|P34884|MIF_MOUSE	Macrophage migration inhibitory factor OS=Mus musculus GN=Mif PE=1 SV=2	C:cytoplasm;C:extracellular space	P:inflammatory response;P:negative regulation of myeloid cell apoptosis;P:positive regulation of MAP kinase activity;P:negative regulation of cellular protein metabolic process;P:DNA damage response, signal transduction by p53 class mediator;P:negative regulation of mature B cell apoptosis;P:positive regulation of ERK1 and ERK2 cascade;P:cell aging;P:positive regulation of chemokine (C-X-C motif)…	F:dopachrome isomerase activity;F:phenylpyruvate tautomerase activity;F:cytokine activity
Q80XN0	sp|Q80XN0|BDH_MOUSE	D-beta-hydroxybutyrate dehydrogenase, mitochondrial OS=Mus musculus GN=Bdh1 PE=1 SV=2	C:mitochondrial matrix;C:mitochondrial inner membrane	NA	F:nucleotide binding;F:3-hydroxybutyrate dehydrogenase activity
O88833	sp|O88833|CP4AA_MOUSE	Cytochrome P450 4A10 OS=Mus musculus GN=Cyp4a10 PE=2 SV=2	C:endoplasmic reticulum membrane;C:microsome	P:fatty acid metabolic process	F:heme binding;F:arachidonic acid omega-hydroxylase activity;F:alkane 1-monooxygenase activity;F:electron carrier activity
P20065	sp|P20065|TYB4_MOUSE	Thymosin beta-4 OS=Mus musculus GN=Tmsb4x PE=1 SV=1	C:cytoskeleton;C:nucleus;C:cytosol	P:actin cytoskeleton organization;P:sequestering of actin monomers;P:positive regulation of smooth muscle cell migration;P:positive regulation of smooth muscle cell differentiation;P:positive regulation of transcription, DNA-dependent	F:actin binding
P15392	sp|P15392|CP2A4_MOUSE	Cytochrome P450 2A4 OS=Mus musculus GN=Cyp2a4 PE=2 SV=2	C:microsome;C:endoplasmic reticulum membrane	P:response to stilbenoid	F:electron carrier activity;F:heme binding;F:aromatase activity
P0C0S6	sp|P0C0S6|H2AZ_MOUSE	Histone H2A.Z OS=Mus musculus GN=H2afz PE=1 SV=2	C:nucleosome;C:nucleus	P:multicellular organismal development;P:nucleosome assembly	F:DNA binding
P18419	sp|P18419|SVS4_MOUSE	Seminal vesicle secretory protein 4 OS=Mus musculus GN=Svs4 PE=1 SV=2	C:extracellular space	NA	NA
Q9QXG4	sp|Q9QXG4|ACSA_MOUSE	Acetyl-coenzyme A synthetase, cytoplasmic OS=Mus musculus GN=Acss2 PE=1 SV=2	C:cytoplasm	P:acetyl-CoA biosynthetic process	F:AMP binding;F:acetate-CoA ligase activity;F:ATP binding
Q9DB29	sp|Q9DB29|IAH1_MOUSE	Isoamyl acetate-hydrolyzing esterase 1 homolog OS=Mus musculus GN=Iah1 PE=2 SV=1	NA	P:lipid catabolic process	F:hydrolase activity, acting on ester bonds
Q99JY9	sp|Q99JY9|ARP3_MOUSE	Actin-related protein 3 OS=Mus musculus GN=Actr3 PE=1 SV=3	C:lamellipodium	P:spindle localization;P:establishment or maintenance of cell polarity;P:asymmetric cell division;P:cilium morphogenesis;P:cytokinesis after meiosis;P:meiotic cell cycle	F:ATP binding;F:actin binding
Q99J99	sp|Q99J99|THTM_MOUSE	3-mercaptopyruvate sulfurtransferase OS=Mus musculus GN=Mpst PE=1 SV=3	C:mitochondrion	NA	F:3-mercaptopyruvate sulfurtransferase activity;F:thiosulfate sulfurtransferase activity
Q9D172	sp|Q9D172|ES1_MOUSE	ES1 protein homolog, mitochondrial OS=Mus musculus GN=D10Jhu81e PE=1 SV=1	C:mitochondrion	NA	NA
P70441	sp|P70441|NHRF1_MOUSE	Na(+)/H(+) exchange regulatory cofactor NHE-RF1 OS=Mus musculus GN=Slc9a3r1 PE=1 SV=3	C:brush border membrane;C:endomembrane system;C:ruffle;C:microvillus membrane;C:filopodium;C:apical plasma membrane	P:cellular phosphate ion homeostasis;P:negative regulation of phosphatidylinositol 3-kinase cascade;P:negative regulation of sodium ion transport;P:regulation of excretion;P:bile acid secretion;P:activation of phospholipase C activity by dopamine receptor signaling pathway;P:glutathione transport;P:actin cytoskeleton organization;P:negative regulation of protein kinase B signaling cascade;P:Wnt r…	F:chloride channel regulator activity;F:dopamine receptor binding;F:phosphatase binding
P84228	sp|P84228|H32_MOUSE	Histone H3.2 OS=Mus musculus GN=Hist1h3b PE=1 SV=2	C:nucleoplasm;C:nucleosome	P:nucleosome assembly;P:regulation of gene silencing	F:DNA binding;F:protein binding
Q61133	sp|Q61133|GSTT2_MOUSE	Glutathione S-transferase theta-2 OS=Mus musculus GN=Gstt2 PE=2 SV=3	C:nucleus;C:cytosol	NA	F:glutathione transferase activity
P80313	sp|P80313|TCPH_MOUSE	T-complex protein 1 subunit eta OS=Mus musculus GN=Cct7 PE=1 SV=1	C:mitochondrion;C:chaperonin-containing T-complex	P:protein folding	F:unfolded protein binding;F:identical protein binding;F:ATP binding
Q9Z0S1	sp|Q9Z0S1|BPNT1_MOUSE	3'(2'),5'-bisphosphate nucleotidase 1 OS=Mus musculus GN=Bpnt1 PE=1 SV=2	NA	P:phosphatidylinositol phosphorylation	F:3'(2'),5'-bisphosphate nucleotidase activity
P21981	sp|P21981|TGM2_MOUSE	Protein-glutamine gamma-glutamyltransferase 2 OS=Mus musculus GN=Tgm2 PE=1 SV=4	C:proteinaceous extracellular matrix;C:cytosol	P:salivary gland cavitation;P:branching involved in salivary gland morphogenesis;P:positive regulation of cell adhesion	F:GTP binding;F:calcium ion binding;F:protein-glutamine gamma-glutamyltransferase activity
O88986	sp|O88986|KBL_MOUSE	2-amino-3-ketobutyrate coenzyme A ligase, mitochondrial OS=Mus musculus GN=Gcat PE=1 SV=2	C:mitochondrion	P:biosynthetic process	F:pyridoxal phosphate binding;F:transferase activity, transferring nitrogenous groups;F:glycine C-acetyltransferase activity
Q8R1G2	sp|Q8R1G2|CMBL_MOUSE	Carboxymethylenebutenolidase homolog OS=Mus musculus GN=Cmbl PE=2 SV=1	C:cytosol	NA	F:hydrolase activity
P62962	sp|P62962|PROF1_MOUSE	Profilin-1 OS=Mus musculus GN=Pfn1 PE=1 SV=2	C:actin cytoskeleton;C:extracellular region;C:cytosol;C:nucleus	P:sequestering of actin monomers;P:neural tube closure;P:actin cytoskeleton organization	F:Rho GTPase binding;F:actin binding
P97364	sp|P97364|SPS2_MOUSE	Selenide, water dikinase 2 OS=Mus musculus GN=Sephs2 PE=1 SV=3	NA	NA	F:selenide, water dikinase activity;F:ATP binding
Q8BGA8	sp|Q8BGA8|ACSM5_MOUSE	Acyl-coenzyme A synthetase ACSM5, mitochondrial OS=Mus musculus GN=Acsm5 PE=2 SV=1	C:mitochondrial matrix	P:fatty acid metabolic process	F:metal ion binding;F:ATP binding;F:butyrate-CoA ligase activity
O35386	sp|O35386|PAHX_MOUSE	Phytanoyl-CoA dioxygenase, peroxisomal OS=Mus musculus GN=Phyh PE=1 SV=1	C:mitochondrion;C:peroxisome	P:fatty acid alpha-oxidation	F:oxidoreductase activity, acting on single donors with incorporation of molecular oxygen, incorporation of two atoms of oxygen;F:metal ion binding;F:L-ascorbic acid binding;F:phytanoyl-CoA dioxygenase activity
P63276	sp|P63276|RS17_MOUSE	40S ribosomal protein S17 OS=Mus musculus GN=Rps17 PE=1 SV=2	C:cytosolic small ribosomal subunit	P:translational elongation;P:ribosomal small subunit assembly	F:structural constituent of ribosome
P36552	sp|P36552|HEM6_MOUSE	Coproporphyrinogen-III oxidase, mitochondrial OS=Mus musculus GN=Cpox PE=1 SV=2	C:mitochondrial intermembrane space	NA	F:coproporphyrinogen oxidase activity;F:protein homodimerization activity
P47911	sp|P47911|RL6_MOUSE	60S ribosomal protein L6 OS=Mus musculus GN=Rpl6 PE=1 SV=3	C:ribosome	P:translation	F:structural constituent of ribosome
Q91WN4	sp|Q91WN4|KMO_MOUSE	Kynurenine 3-monooxygenase OS=Mus musculus GN=Kmo PE=1 SV=1	C:mitochondrial inner membrane;C:integral to membrane;C:mitochondrial outer membrane	P:NAD metabolic process;P:pyridine nucleotide biosynthetic process	F:kynurenine 3-monooxygenase activity
Q9WUZ9	sp|Q9WUZ9|ENTP5_MOUSE	Ectonucleoside triphosphate diphosphohydrolase 5 OS=Mus musculus GN=Entpd5 PE=1 SV=1	C:endoplasmic reticulum lumen	P:cell proliferation;P:regulation of phosphatidylinositol 3-kinase cascade;P:'de novo' posttranslational protein folding;P:ATP metabolic process;P:protein N-linked glycosylation;P:cell growth;P:glycolysis	F:guanosine-diphosphatase activity;F:uridine-diphosphatase activity
Q9DD20	sp|Q9DD20|MET7B_MOUSE	Methyltransferase-like protein 7B OS=Mus musculus GN=Mettl7b PE=2 SV=2	NA	NA	F:methyltransferase activity
P18760	sp|P18760|COF1_MOUSE	Cofilin-1 OS=Mus musculus GN=Cfl1 PE=1 SV=3	C:extracellular region;C:nuclear matrix;C:cytosol;C:lamellipodium membrane;C:ruffle membrane;C:cortical actin cytoskeleton	P:neural crest cell migration;P:protein phosphorylation;P:neural fold formation;P:regulation of cell morphogenesis;P:response to amino acid stimulus;P:positive regulation of actin filament depolymerization;P:actin filament organization;P:cytokinesis;P:establishment of cell polarity	F:actin binding
Q8BMF4	sp|Q8BMF4|ODP2_MOUSE	Dihydrolipoyllysine-residue acetyltransferase component of pyruvate dehydrogenase complex, mitochondrial OS=Mus musculus GN=Dlat PE=1 SV=2	C:mitochondrial pyruvate dehydrogenase complex	P:glycolysis;P:acetyl-CoA biosynthetic process from pyruvate	F:dihydrolipoyllysine-residue acetyltransferase activity
Q9D0M3	sp|Q9D0M3|CY1_MOUSE	Cytochrome c1, heme protein, mitochondrial OS=Mus musculus GN=Cyc1 PE=1 SV=1	C:respiratory chain;C:mitochondrial inner membrane;C:integral to membrane	P:electron transport chain;P:transport	F:electron carrier activity;F:heme binding
Q8C5H8	sp|Q8C5H8|NAKD1_MOUSE	NAD kinase domain-containing protein 1 OS=Mus musculus GN=Nadkd1 PE=1 SV=2	C:mitochondrion	NA	F:NAD+ kinase activity
P14131	sp|P14131|RS16_MOUSE	40S ribosomal protein S16 OS=Mus musculus GN=Rps16 PE=2 SV=4	NA	P:translation	F:structural constituent of ribosome
P80315	sp|P80315|TCPD_MOUSE	T-complex protein 1 subunit delta OS=Mus musculus GN=Cct4 PE=1 SV=3	C:chaperonin-containing T-complex;C:melanosome;C:microtubule organizing center	P:protein folding	F:ATP binding;F:unfolded protein binding
P17427	sp|P17427|AP2A2_MOUSE	AP-2 complex subunit alpha-2 OS=Mus musculus GN=Ap2a2 PE=1 SV=2	C:coated pit;C:plasma membrane;C:secretory granule;C:clathrin adaptor complex	P:intracellular protein transport;P:endocytosis	F:protein transporter activity;F:lipid binding
P48678	sp|P48678|LMNA_MOUSE	Prelamin-A/C OS=Mus musculus GN=Lmna PE=1 SV=2	C:nuclear envelope;C:lamin filament;C:perinuclear region of cytoplasm;C:nucleus	P:establishment of cell polarity;P:ventricular cardiac muscle cell development;P:regulation of cell migration;P:regulation of apoptotic process;P:establishment or maintenance of microtubule cytoskeleton polarity;P:cellular response to hypoxia;P:nuclear envelope organization;P:positive regulation of cell aging;P:sterol regulatory element binding protein import into nucleus;P:muscle organ developme…	F:structural molecule activity;F:protein binding
P61358	sp|P61358|RL27_MOUSE	60S ribosomal protein L27 OS=Mus musculus GN=Rpl27 PE=2 SV=2	C:ribosome	P:translation	F:structural constituent of ribosome
Q76MZ3	sp|Q76MZ3|2AAA_MOUSE	Serine/threonine-protein phosphatase 2A 65 kDa regulatory subunit A alpha isoform OS=Mus musculus GN=Ppp2r1a PE=1 SV=3	C:protein phosphatase type 2A complex;C:cytosol;C:chromosome, centromeric region	P:peptidyl-serine dephosphorylation;P:chromosome segregation;P:regulation of apoptotic process	F:protein serine/threonine phosphatase activity
Q99L04	sp|Q99L04|DHRS1_MOUSE	Dehydrogenase/reductase SDR family member 1 OS=Mus musculus GN=Dhrs1 PE=2 SV=1	C:mitochondrial inner membrane	NA	F:nucleotide binding;F:oxidoreductase activity
Q8CAQ8	sp|Q8CAQ8|IMMT_MOUSE	Mitochondrial inner membrane protein OS=Mus musculus GN=Immt PE=1 SV=1	C:integral to mitochondrial inner membrane	NA	F:protein binding
Q9DCT2	sp|Q9DCT2|NDUS3_MOUSE	NADH dehydrogenase [ubiquinone] iron-sulfur protein 3, mitochondrial OS=Mus musculus GN=Ndufs3 PE=1 SV=2	C:mitochondrial respiratory chain complex I	P:electron transport chain;P:reactive oxygen species metabolic process;P:transport;P:negative regulation of cell growth;P:induction of apoptosis	F:NADH dehydrogenase (ubiquinone) activity
Q8R0N6	sp|Q8R0N6|HOT_MOUSE	Hydroxyacid-oxoacid transhydrogenase, mitochondrial OS=Mus musculus GN=Adhfe1 PE=2 SV=2	C:mitochondrion	P:molecular hydrogen transport	F:metal ion binding;F:hydroxyacid-oxoacid transhydrogenase activity
P62702	sp|P62702|RS4X_MOUSE	40S ribosomal protein S4, X isoform OS=Mus musculus GN=Rps4x PE=2 SV=2	C:ribosome	P:translation	F:rRNA binding;F:structural constituent of ribosome
Q9WVD5	sp|Q9WVD5|ORNT1_MOUSE	Mitochondrial ornithine transporter 1 OS=Mus musculus GN=Slc25a15 PE=2 SV=1	C:integral to membrane;C:mitochondrial inner membrane	P:transport	NA
Q9CW42	sp|Q9CW42|MOSC1_MOUSE	MOSC domain-containing protein 1, mitochondrial OS=Mus musculus GN=Marc1 PE=1 SV=2	C:mitochondrial inner membrane	NA	F:molybdenum ion binding;F:oxidoreductase activity;F:pyridoxal phosphate binding
Q91YH5	sp|Q91YH5|ATLA3_MOUSE	Atlastin-3 OS=Mus musculus GN=Atl3 PE=2 SV=1	C:integral to membrane;C:endoplasmic reticulum membrane	P:Golgi organization;P:endoplasmic reticulum organization;P:protein homooligomerization	F:identical protein binding;F:GTPase activity;F:GTP binding
P26041	sp|P26041|MOES_MOUSE	Moesin OS=Mus musculus GN=Msn PE=1 SV=3	C:extrinsic to membrane;C:microvillus membrane;C:apical plasma membrane;C:uropod;C:cytoskeleton	NA	NA
Q922Q1	sp|Q922Q1|MOSC2_MOUSE	MOSC domain-containing protein 2, mitochondrial OS=Mus musculus GN=Marc2 PE=1 SV=1	C:peroxisome;C:mitochondrial outer membrane;C:mitochondrial inner membrane	NA	F:oxidoreductase activity;F:molybdenum ion binding;F:pyridoxal phosphate binding
Q9CQC9	sp|Q9CQC9|SAR1B_MOUSE	GTP-binding protein SAR1b OS=Mus musculus GN=Sar1b PE=1 SV=1	C:endoplasmic reticulum membrane;C:Golgi cisterna membrane	P:vesicle-mediated transport;P:intracellular protein transport	F:GTP binding;F:metal ion binding
Q9DC69	sp|Q9DC69|NDUA9_MOUSE	NADH dehydrogenase [ubiquinone] 1 alpha subcomplex subunit 9, mitochondrial OS=Mus musculus GN=Ndufa9 PE=1 SV=2	C:mitochondrial matrix	P:transport;P:electron transport chain	F:nucleotide binding
P00920	sp|P00920|CAH2_MOUSE	Carbonic anhydrase 2 OS=Mus musculus GN=Ca2 PE=1 SV=4	C:cytosol	P:one-carbon metabolic process;P:secretion;P:morphogenesis of an epithelium;P:carbon dioxide transport	F:carbonate dehydratase activity
P62983	sp|P62983|RS27A_MOUSE	Ubiquitin-40S ribosomal protein S27a OS=Mus musculus GN=Rps27a PE=1 SV=2	C:cytosol;C:ribosome;C:nucleoplasm	P:translation	F:metal ion binding;F:structural constituent of ribosome
Q9DCU9	sp|Q9DCU9|HOGA1_MOUSE	Probable 4-hydroxy-2-oxoglutarate aldolase, mitochondrial OS=Mus musculus GN=Hoga1 PE=1 SV=1	C:mitochondrion	P:glyoxylate catabolic process	F:4-hydroxy-2-oxoglutarate aldolase activity
P23953	sp|P23953|EST1C_MOUSE	Carboxylesterase 1C OS=Mus musculus GN=Ces1c PE=1 SV=4	C:extracellular space;C:endoplasmic reticulum lumen	NA	F:methyl salicylate esterase activity;F:methyl indole-3-acetate esterase activity;F:methyl jasmonate esterase activity;F:retinyl-palmitate esterase activity;F:carboxylesterase activity
P15864	sp|P15864|H12_MOUSE	Histone H1.2 OS=Mus musculus GN=Hist1h1c PE=1 SV=2	C:nucleus;C:nucleosome	P:nucleosome positioning;P:nucleosome assembly	F:DNA binding;F:protein binding
P68433	sp|P68433|H31_MOUSE	Histone H3.1 OS=Mus musculus GN=Hist1h3a PE=1 SV=2	C:nucleoplasm;C:nucleosome	P:nucleosome assembly	F:DNA binding;F:protein binding
P84244	sp|P84244|H33_MOUSE	Histone H3.3 OS=Mus musculus GN=H3f3a PE=1 SV=2	C:nucleoplasm;C:nucleosome	P:nucleosome assembly	F:DNA binding
P97429	sp|P97429|ANXA4_MOUSE	Annexin A4 OS=Mus musculus GN=Anxa4 PE=2 SV=4	NA	NA	F:calcium ion binding;F:calcium-dependent phospholipid binding
P63028	sp|P63028|TCTP_MOUSE	Translationally-controlled tumor protein OS=Mus musculus GN=Tpt1 PE=1 SV=1	C:nucleoplasm	P:negative regulation of ectoderm development;P:stem cell maintenance;P:anti-apoptosis	F:transcription factor binding
Q9DC50	sp|Q9DC50|OCTC_MOUSE	Peroxisomal carnitine O-octanoyltransferase OS=Mus musculus GN=Crot PE=1 SV=1	C:peroxisome;C:mitochondrion	P:fatty acid transport;P:fatty acid metabolic process	F:carnitine O-octanoyltransferase activity
Q3THS6	sp|Q3THS6|METK2_MOUSE	S-adenosylmethionine synthase isoform type-2 OS=Mus musculus GN=Mat2a PE=2 SV=2	NA	P:S-adenosylmethionine biosynthetic process;P:one-carbon metabolic process	F:methionine adenosyltransferase activity;F:ATP binding;F:metal ion binding
Q9DBP5	sp|Q9DBP5|KCY_MOUSE	UMP-CMP kinase OS=Mus musculus GN=Cmpk1 PE=1 SV=1	C:cytoplasm;C:nucleus	P:pyrimidine nucleotide biosynthetic process	F:phosphotransferase activity, phosphate group as acceptor;F:cytidylate kinase activity;F:ATP binding
P59325	sp|P59325|IF5_MOUSE	Eukaryotic translation initiation factor 5 OS=Mus musculus GN=Eif5 PE=1 SV=1	NA	P:RNA metabolic process	F:translation initiation factor activity;F:GTP binding
Q9D1A2	sp|Q9D1A2|CNDP2_MOUSE	Cytosolic non-specific dipeptidase OS=Mus musculus GN=Cndp2 PE=1 SV=1	C:cytoplasm	P:proteolysis	F:dipeptidase activity;F:metal ion binding;F:metallopeptidase activity;F:carboxypeptidase activity;F:tripeptidase activity
Q00623	sp|Q00623|APOA1_MOUSE	Apolipoprotein A-I OS=Mus musculus GN=Apoa1 PE=1 SV=1	C:high-density lipoprotein particle	P:peptidyl-methionine modification;P:cholesterol metabolic process;P:lipid transport;P:lipoprotein metabolic process;P:protein oxidation	F:lipid binding;F:protein binding
Q00897	sp|Q00897|A1AT4_MOUSE	Alpha-1-antitrypsin 1-4 OS=Mus musculus GN=Serpina1d PE=2 SV=1	C:extracellular region	P:regulation of proteolysis;P:response to peptide hormone stimulus;P:response to cytokine stimulus	F:serine-type endopeptidase inhibitor activity
P63242	sp|P63242|IF5A1_MOUSE	Eukaryotic translation initiation factor 5A-1 OS=Mus musculus GN=Eif5a PE=1 SV=2	C:nuclear pore;C:endoplasmic reticulum membrane	P:mRNA transport;P:protein transport;P:positive regulation of translational elongation;P:translational frameshifting;P:apoptotic process;P:positive regulation of translational termination;P:peptidyl-lysine modification to hypusine	F:ribosome binding;F:translation elongation factor activity
P07759	sp|P07759|SPA3K_MOUSE	Serine protease inhibitor A3K OS=Mus musculus GN=Serpina3k PE=1 SV=2	C:extracellular region	P:response to cytokine stimulus;P:regulation of proteolysis;P:response to peptide hormone stimulus	F:serine-type endopeptidase inhibitor activity
P21107	sp|P21107|TPM3_MOUSE	Tropomyosin alpha-3 chain OS=Mus musculus GN=Tpm3 PE=1 SV=2	C:podosome;C:cortical cytoskeleton;C:growth cone	NA	F:actin binding
P61161	sp|P61161|ARP2_MOUSE	Actin-related protein 2 OS=Mus musculus GN=Actr2 PE=1 SV=1	C:actin cap;C:cell projection	P:actin cytoskeleton organization;P:asymmetric cell division;P:cytoplasmic transport;P:cytokinesis after meiosis;P:spindle localization;P:establishment or maintenance of cell polarity;P:meiotic cell cycle	F:actin binding;F:ATP binding
Q922E4	sp|Q922E4|PCY2_MOUSE	Ethanolamine-phosphate cytidylyltransferase OS=Mus musculus GN=Pcyt2 PE=1 SV=1	NA	P:phospholipid biosynthetic process	F:ethanolamine-phosphate cytidylyltransferase activity
P47955	sp|P47955|RLA1_MOUSE	60S acidic ribosomal protein P1 OS=Mus musculus GN=Rplp1 PE=1 SV=1	C:ribosome	P:translational elongation	F:structural constituent of ribosome
Q9JHW2	sp|Q9JHW2|NIT2_MOUSE	Omega-amidase NIT2 OS=Mus musculus GN=Nit2 PE=1 SV=1	C:mitochondrion	P:nitrogen compound metabolic process	F:omega-amidase activity
Q8BWU8	sp|Q8BWU8|AT2L1_MOUSE	Alanine--glyoxylate aminotransferase 2-like 1 OS=Mus musculus GN=Agxt2l1 PE=2 SV=1	C:mitochondrion	NA	F:pyridoxal phosphate binding;F:transaminase activity
Q9CZX8	sp|Q9CZX8|RS19_MOUSE	40S ribosomal protein S19 OS=Mus musculus GN=Rps19 PE=1 SV=3	C:nucleolus;C:cytosolic small ribosomal subunit	P:erythrocyte differentiation;P:translation;P:gas transport	F:structural constituent of ribosome
Q9D855	sp|Q9D855|QCR7_MOUSE	Cytochrome b-c1 complex subunit 7 OS=Mus musculus GN=Uqcrb PE=1 SV=3	C:mitochondrial inner membrane;C:respiratory chain	P:mitochondrial electron transport, ubiquinol to cytochrome c	F:ubiquinol-cytochrome-c reductase activity
P12970	sp|P12970|RL7A_MOUSE	60S ribosomal protein L7a OS=Mus musculus GN=Rpl7a PE=2 SV=2	C:polysomal ribosome;C:membrane fraction	P:ribosome biogenesis	F:protein binding
Q8VDN2	sp|Q8VDN2|AT1A1_MOUSE	Sodium/potassium-transporting ATPase subunit alpha-1 OS=Mus musculus GN=Atp1a1 PE=1 SV=1	C:sarcolemma;C:microsome;C:melanosome;C:basolateral plasma membrane;C:integral to membrane	P:positive regulation of heart contraction;P:regulation of the force of heart contraction;P:negative regulation of heart contraction;P:regulation of sodium ion transport;P:response to drug;P:regulation of blood pressure;P:negative regulation of glucocorticoid biosynthetic process;P:positive regulation of striated muscle contraction;P:ATP biosynthetic process	F:metal ion binding;F:4-nitrophenylphosphatase activity;F:ATP binding;F:protein binding;F:sodium:potassium-exchanging ATPase activity
Q8BIJ6	sp|Q8BIJ6|SYIM_MOUSE	Isoleucine--tRNA ligase, mitochondrial OS=Mus musculus GN=Iars2 PE=2 SV=1	C:mitochondrial matrix	P:isoleucyl-tRNA aminoacylation	F:ATP binding;F:isoleucine-tRNA ligase activity
Q9R1P4	sp|Q9R1P4|PSA1_MOUSE	Proteasome subunit alpha type-1 OS=Mus musculus GN=Psma1 PE=1 SV=1	C:proteasome core complex, alpha-subunit complex;C:cytoplasm;C:nucleus	P:negative regulation of inflammatory response to antigenic stimulus;P:ubiquitin-dependent protein catabolic process	F:lipopolysaccharide binding;F:protein binding;F:threonine-type endopeptidase activity
Q60991	sp|Q60991|CP7B1_MOUSE	25-hydroxycholesterol 7-alpha-hydroxylase OS=Mus musculus GN=Cyp7b1 PE=2 SV=2	C:endoplasmic reticulum membrane;C:microsome	P:prostate gland epithelium morphogenesis;P:negative regulation of intracellular estrogen receptor signaling pathway;P:positive regulation of epithelial cell proliferation;P:digestion;P:bile acid biosynthetic process;P:cholesterol metabolic process	F:25-hydroxycholesterol 7alpha-hydroxylase activity;F:electron carrier activity;F:heme binding;F:oxysterol 7-alpha-hydroxylase activity
O35969	sp|O35969|GAMT_MOUSE	Guanidinoacetate N-methyltransferase OS=Mus musculus GN=Gamt PE=1 SV=1	C:microvillus	P:regulation of multicellular organism growth;P:creatine biosynthetic process;P:spermatogenesis;P:organ morphogenesis	F:guanidinoacetate N-methyltransferase activity
P35979	sp|P35979|RL12_MOUSE	60S ribosomal protein L12 OS=Mus musculus GN=Rpl12 PE=1 SV=2	C:ribosome	P:translation	F:RNA binding;F:structural constituent of ribosome
Q80W22	sp|Q80W22|THNS2_MOUSE	Threonine synthase-like 2 OS=Mus musculus GN=Thnsl2 PE=2 SV=1	NA	P:serine family amino acid catabolic process;P:threonine biosynthetic process;P:2-oxobutyrate biosynthetic process;P:dephosphorylation	F:pyridoxal phosphate binding;F:threonine synthase activity;F:serine binding
Q8BP47	sp|Q8BP47|SYNC_MOUSE	Asparagine--tRNA ligase, cytoplasmic OS=Mus musculus GN=Nars PE=1 SV=2	C:mitochondrion	P:asparaginyl-tRNA aminoacylation	F:nucleic acid binding;F:ATP binding;F:asparagine-tRNA ligase activity
Q9EP89	sp|Q9EP89|LACTB_MOUSE	Serine beta-lactamase-like protein LACTB, mitochondrial OS=Mus musculus GN=Lactb PE=1 SV=1	C:mitochondrion	NA	F:hydrolase activity
Q99J39	sp|Q99J39|DCMC_MOUSE	Malonyl-CoA decarboxylase, mitochondrial OS=Mus musculus GN=Mlycd PE=2 SV=1	C:peroxisome;C:mitochondrion	P:fatty acid biosynthetic process	F:malonyl-CoA decarboxylase activity
P26350	sp|P26350|PTMA_MOUSE	Prothymosin alpha OS=Mus musculus GN=Ptma PE=1 SV=2	C:nucleus	NA	NA
Q8BGC4	sp|Q8BGC4|ZADH2_MOUSE	Zinc-binding alcohol dehydrogenase domain-containing protein 2 OS=Mus musculus GN=Zadh2 PE=2 SV=1	C:peroxisome;C:mitochondrion	NA	F:oxidoreductase activity;F:zinc ion binding;F:nucleotide binding
Q6ZWV3	sp|Q6ZWV3|RL10_MOUSE	60S ribosomal protein L10 OS=Mus musculus GN=Rpl10 PE=2 SV=3	NA	P:translation	NA
Q01405	sp|Q01405|SC23A_MOUSE	Protein transport protein Sec23A OS=Mus musculus GN=Sec23a PE=1 SV=2	C:COPII vesicle coat;C:smooth endoplasmic reticulum membrane;C:perinuclear region of cytoplasm;C:Golgi membrane	P:intracellular protein transport;P:ER to Golgi vesicle-mediated transport	F:zinc ion binding
Q8BU30	sp|Q8BU30|SYIC_MOUSE	Isoleucine--tRNA ligase, cytoplasmic OS=Mus musculus GN=Iars PE=2 SV=2	C:cytoplasm	P:isoleucyl-tRNA aminoacylation	F:isoleucine-tRNA ligase activity;F:ATP binding
P20152	sp|P20152|VIME_MOUSE	Vimentin OS=Mus musculus GN=Vim PE=1 SV=3	C:type III intermediate filament;C:cell leading edge	P:astrocyte development;P:Bergmann glial cell differentiation;P:intermediate filament organization;P:lens fiber cell development;P:negative regulation of neuron projection development	F:structural constituent of eye lens
Q8BWP5	sp|Q8BWP5|TTPA_MOUSE	Alpha-tocopherol transfer protein OS=Mus musculus GN=Ttpa PE=2 SV=1	NA	P:embryonic placenta development;P:response to toxin;P:negative regulation of establishment of blood-brain barrier;P:vitamin E metabolic process	F:transporter activity;F:vitamin E binding
Q9QUR6	sp|Q9QUR6|PPCE_MOUSE	Prolyl endopeptidase OS=Mus musculus GN=Prep PE=2 SV=1	C:cytoplasm;C:nucleus	P:proteolysis	F:serine-type endopeptidase activity;F:serine-type exopeptidase activity
P50136	sp|P50136|ODBA_MOUSE	2-oxoisovalerate dehydrogenase subunit alpha, mitochondrial OS=Mus musculus GN=Bckdha PE=1 SV=1	C:mitochondrial alpha-ketoglutarate dehydrogenase complex	P:branched chain family amino acid catabolic process	F:metal ion binding;F:alpha-ketoacid dehydrogenase activity;F:3-methyl-2-oxobutanoate dehydrogenase (2-methylpropanoyl-transferring) activity
Q9JIF7	sp|Q9JIF7|COPB_MOUSE	Coatomer subunit beta OS=Mus musculus GN=Copb1 PE=1 SV=1	C:plasma membrane;C:endoplasmic reticulum-Golgi intermediate compartment	P:intracellular protein transport	F:structural molecule activity;F:binding
Q3ULD5	sp|Q3ULD5|MCCB_MOUSE	Methylcrotonoyl-CoA carboxylase beta chain, mitochondrial OS=Mus musculus GN=Mccc2 PE=2 SV=1	C:mitochondrial matrix	NA	F:ATP binding;F:methylcrotonoyl-CoA carboxylase activity
P62334	sp|P62334|PRS10_MOUSE	26S protease regulatory subunit 10B OS=Mus musculus GN=Psmc6 PE=1 SV=1	C:cytoplasm;C:nucleus;C:proteasome complex	P:protein catabolic process	F:nucleoside-triphosphatase activity;F:ATP binding
Q91VR5	sp|Q91VR5|DDX1_MOUSE	ATP-dependent RNA helicase DDX1 OS=Mus musculus GN=Ddx1 PE=1 SV=1	C:cytoplasmic stress granule;C:tRNA-splicing ligase complex;C:cleavage body	P:DNA duplex unwinding;P:double-strand break repair;P:transcription, DNA-dependent;P:mRNA processing;P:regulation of transcription, DNA-dependent	F:protein binding;F:ATP binding;F:chromatin binding;F:DNA/RNA helicase activity;F:transcription cofactor activity;F:DNA binding;F:poly(A) RNA binding;F:exonuclease activity;F:ATP-dependent helicase activity
Q6ZWN5	sp|Q6ZWN5|RS9_MOUSE	40S ribosomal protein S9 OS=Mus musculus GN=Rps9 PE=2 SV=3	NA	P:translation	F:rRNA binding;F:structural constituent of ribosome
P62717	sp|P62717|RL18A_MOUSE	60S ribosomal protein L18a OS=Mus musculus GN=Rpl18a PE=1 SV=1	C:ribosome	P:translation	F:structural constituent of ribosome
Q9QZE5	sp|Q9QZE5|COPG_MOUSE	Coatomer subunit gamma OS=Mus musculus GN=Copg PE=2 SV=1	C:COPI vesicle coat	P:intracellular protein transport;P:vesicle-mediated transport	F:structural molecule activity;F:binding
Q62167	sp|Q62167|DDX3X_MOUSE	ATP-dependent RNA helicase DDX3X OS=Mus musculus GN=Ddx3x PE=1 SV=3	C:cytoplasm;C:nuclear speck	NA	F:RNA binding;F:ATP binding;F:DNA binding;F:ATP-dependent helicase activity
Q9EP75	sp|Q9EP75|CP4FE_MOUSE	Leukotriene-B4 omega-hydroxylase 3 OS=Mus musculus GN=Cyp4f14 PE=2 SV=1	C:microsome;C:endoplasmic reticulum membrane	NA	F:leukotriene-B4 20-monooxygenase activity;F:electron carrier activity;F:alpha-tocopherol omega-hydroxylase activity
Q62425	sp|Q62425|NDUA4_MOUSE	NADH dehydrogenase [ubiquinone] 1 alpha subcomplex subunit 4 OS=Mus musculus GN=Ndufa4 PE=1 SV=2	NA	P:transport;P:electron transport chain	NA
Q91VR2	sp|Q91VR2|ATPG_MOUSE	ATP synthase subunit gamma, mitochondrial OS=Mus musculus GN=Atp5c1 PE=1 SV=1	C:proton-transporting ATP synthase complex, catalytic core F(1)	P:ATP synthesis coupled proton transport	F:proton-transporting ATPase activity, rotational mechanism;F:hydrogen ion transporting ATP synthase activity, rotational mechanism
P48771	sp|P48771|CX7A2_MOUSE	Cytochrome c oxidase subunit 7A2, mitochondrial OS=Mus musculus GN=Cox7a2 PE=1 SV=2	C:mitochondrial respiratory chain	NA	F:electron carrier activity;F:cytochrome-c oxidase activity
Q9R0Q7	sp|Q9R0Q7|TEBP_MOUSE	Prostaglandin E synthase 3 OS=Mus musculus GN=Ptges3 PE=1 SV=1	C:cytoplasm	P:prostaglandin biosynthetic process	F:prostaglandin-E synthase activity;F:unfolded protein binding
P51125	sp|P51125|ICAL_MOUSE	Calpastatin OS=Mus musculus GN=Cast PE=1 SV=2	C:membrane fraction	NA	F:calcium-dependent cysteine-type endopeptidase inhibitor activity
P28666	sp|P28666|MUG2_MOUSE	Murinoglobulin-2 OS=Mus musculus GN=Mug2 PE=2 SV=2	C:extracellular space	NA	F:serine-type endopeptidase inhibitor activity
Q9R092	sp|Q9R092|H17B6_MOUSE	17-beta-hydroxysteroid dehydrogenase type 6 OS=Mus musculus GN=Hsd17b6 PE=2 SV=1	C:microsome;C:endoplasmic reticulum;C:early endosome membrane	P:steroid metabolic process	F:testosterone 17-beta-dehydrogenase (NAD+) activity;F:retinol dehydrogenase activity;F:nucleotide binding;F:estradiol 17-beta-dehydrogenase activity
Q9JLT4	sp|Q9JLT4|TRXR2_MOUSE	Thioredoxin reductase 2, mitochondrial OS=Mus musculus GN=Txnrd2 PE=1 SV=4	C:mitochondrion	P:hemopoiesis;P:response to oxygen radical;P:cell redox homeostasis;P:heart development	F:thioredoxin-disulfide reductase activity;F:NADP binding;F:protein binding;F:flavin adenine dinucleotide binding
P16381	sp|P16381|DDX3L_MOUSE	Putative ATP-dependent RNA helicase Pl10 OS=Mus musculus GN=D1Pas1 PE=1 SV=1	NA	P:spermatogenesis;P:multicellular organismal development;P:cell differentiation	F:RNA binding;F:DNA binding;F:ATP binding;F:ATP-dependent helicase activity
Q62095	sp|Q62095|DDX3Y_MOUSE	ATP-dependent RNA helicase DDX3Y OS=Mus musculus GN=Ddx3y PE=1 SV=2	C:cytoplasm;C:nucleus	NA	F:ATP binding;F:RNA binding;F:ATP-dependent helicase activity
Q3TMH2	sp|Q3TMH2|SCRN3_MOUSE	Secernin-3 OS=Mus musculus GN=Scrn3 PE=1 SV=1	NA	P:proteolysis	F:dipeptidase activity
Q3THE2	sp|Q3THE2|ML12B_MOUSE	Myosin regulatory light chain 12B OS=Mus musculus GN=Myl12b PE=1 SV=2	C:Z disc;C:apical part of cell;C:stress fiber;C:myosin II complex	P:regulation of cell shape	F:calcium ion binding
Q7TQI3	sp|Q7TQI3|OTUB1_MOUSE	Ubiquitin thioesterase OTUB1 OS=Mus musculus GN=Otub1 PE=1 SV=2	C:cytoplasm	P:proteolysis;P:protein K48-linked deubiquitination	F:NEDD8-specific protease activity;F:ubiquitin-specific protease activity;F:ubiquitin binding;F:omega peptidase activity
O55060	sp|O55060|TPMT_MOUSE	Thiopurine S-methyltransferase OS=Mus musculus GN=Tpmt PE=1 SV=1	C:cytoplasm	NA	F:thiopurine S-methyltransferase activity
Q8VDK1	sp|Q8VDK1|NIT1_MOUSE	Nitrilase homolog 1 OS=Mus musculus GN=Nit1 PE=2 SV=2	C:mitochondrion	P:nitrogen compound metabolic process	F:hydrolase activity, acting on carbon-nitrogen (but not peptide) bonds
Q05816	sp|Q05816|FABP5_MOUSE	Fatty acid-binding protein, epidermal OS=Mus musculus GN=Fabp5 PE=1 SV=3	C:cytoplasm	P:glucose transport;P:phosphatidylcholine biosynthetic process;P:glucose metabolic process	F:lipid binding;F:transporter activity
Q9DCL9	sp|Q9DCL9|PUR6_MOUSE	Multifunctional protein ADE2 OS=Mus musculus GN=Paics PE=1 SV=4	NA	P:'de novo' IMP biosynthetic process	F:phosphoribosylaminoimidazole carboxylase activity;F:phosphoribosylaminoimidazolesuccinocarboxamide synthase activity;F:5-(carboxyamino)imidazole ribonucleotide mutase activity;F:ATP binding
Q9R1P3	sp|Q9R1P3|PSB2_MOUSE	Proteasome subunit beta type-2 OS=Mus musculus GN=Psmb2 PE=1 SV=1	C:cytoplasm;C:proteasome core complex;C:nucleus	P:proteolysis involved in cellular protein catabolic process	F:threonine-type endopeptidase activity
Q99KK7	sp|Q99KK7|DPP3_MOUSE	Dipeptidyl peptidase 3 OS=Mus musculus GN=Dpp3 PE=2 SV=2	C:cytoplasm	P:proteolysis	F:metal ion binding;F:metallopeptidase activity;F:aminopeptidase activity;F:dipeptidyl-peptidase activity
P47754	sp|P47754|CAZA2_MOUSE	F-actin-capping protein subunit alpha-2 OS=Mus musculus GN=Capza2 PE=1 SV=3	C:membrane;C:F-actin capping protein complex;C:cortical cytoskeleton	P:actin filament capping;P:actin cytoskeleton organization	F:actin binding
O70251	sp|O70251|EF1B_MOUSE	Elongation factor 1-beta OS=Mus musculus GN=Eef1b PE=1 SV=5	C:eukaryotic translation elongation factor 1 complex	NA	F:translation elongation factor activity
O35643	sp|O35643|AP1B1_MOUSE	AP-1 complex subunit beta-1 OS=Mus musculus GN=Ap1b1 PE=1 SV=2	C:trans-Golgi network;C:clathrin adaptor complex;C:clathrin coated vesicle membrane	P:endocytosis;P:intracellular protein transport	F:protein transporter activity;F:protein binding
Q9CXI5	sp|Q9CXI5|MANF_MOUSE	Mesencephalic astrocyte-derived neurotrophic factor OS=Mus musculus GN=Manf PE=1 SV=1	C:extracellular region	P:response to unfolded protein	F:growth factor activity
P26638	sp|P26638|SYSC_MOUSE	Serine--tRNA ligase, cytoplasmic OS=Mus musculus GN=Sars PE=2 SV=3	C:mitochondrion	P:seryl-tRNA aminoacylation	F:ATP binding;F:serine-tRNA ligase activity
Q5XJY5	sp|Q5XJY5|COPD_MOUSE	Coatomer subunit delta OS=Mus musculus GN=Arcn1 PE=2 SV=2	C:clathrin adaptor complex;C:COPI coated vesicle membrane	P:vesicle-mediated transport;P:intracellular protein transport	NA
Q921X9	sp|Q921X9|PDIA5_MOUSE	Protein disulfide-isomerase A5 OS=Mus musculus GN=Pdia5 PE=2 SV=1	C:endoplasmic reticulum lumen	P:glycerol ether metabolic process;P:response to stress;P:cell redox homeostasis	F:protein disulfide isomerase activity;F:electron carrier activity;F:protein disulfide oxidoreductase activity
P62889	sp|P62889|RL30_MOUSE	60S ribosomal protein L30 OS=Mus musculus GN=Rpl30 PE=2 SV=2	C:ribosome	P:translation	F:structural constituent of ribosome
Q9JJI8	sp|Q9JJI8|RL38_MOUSE	60S ribosomal protein L38 OS=Mus musculus GN=Rpl38 PE=2 SV=3	C:ribosome	P:translation;P:skeletal system development	F:structural constituent of ribosome
P50580	sp|P50580|PA2G4_MOUSE	Proliferation-associated protein 2G4 OS=Mus musculus GN=Pa2g4 PE=1 SV=3	C:nucleolus;C:cytoplasm;C:ribonucleoprotein complex	P:transcription, DNA-dependent;P:rRNA processing;P:regulation of translation;P:regulation of transcription, DNA-dependent	F:RNA binding
Q9Z1Z0	sp|Q9Z1Z0|USO1_MOUSE	General vesicular transport factor p115 OS=Mus musculus GN=Uso1 PE=1 SV=2	C:Golgi membrane;C:cytosol;C:perinuclear region of cytoplasm;C:microsome	P:intracellular protein transport;P:vesicle fusion with Golgi apparatus	F:protein transporter activity;F:protein binding
Q9DCM0	sp|Q9DCM0|ETHE1_MOUSE	Protein ETHE1, mitochondrial OS=Mus musculus GN=Ethe1 PE=1 SV=2	C:mitochondrial matrix;C:nucleus	NA	F:metal ion binding;F:hydrolase activity
O89023	sp|O89023|TPP1_MOUSE	Tripeptidyl-peptidase 1 OS=Mus musculus GN=Tpp1 PE=1 SV=2	C:lysosome;C:soluble fraction;C:mitochondrion;C:melanosome	P:lysosome organization;P:neuromuscular process controlling balance;P:bone resorption;P:proteolysis;P:nervous system development;P:peptide catabolic process	F:tripeptidyl-peptidase activity;F:metal ion binding;F:serine-type endopeptidase activity
Q9D5J6	sp|Q9D5J6|SHPK_MOUSE	Sedoheptulokinase OS=Mus musculus GN=Shpk PE=2 SV=1	C:cytoplasm	P:carbohydrate metabolic process	F:sedoheptulokinase activity;F:ATP binding
P19536	sp|P19536|COX5B_MOUSE	Cytochrome c oxidase subunit 5B, mitochondrial OS=Mus musculus GN=Cox5b PE=1 SV=1	C:mitochondrial inner membrane	NA	F:metal ion binding;F:cytochrome-c oxidase activity
Q9WU19	sp|Q9WU19|HAOX1_MOUSE	Hydroxyacid oxidase 1 OS=Mus musculus GN=Hao1 PE=2 SV=1	C:peroxisome	P:fatty acid alpha-oxidation;P:glycolate catabolic process	F:FMN binding;F:medium-chain-(S)-2-hydroxy-acid oxidase activity;F:long-chain-(S)-2-hydroxy-long-chain-acid oxidase activity;F:glycolate oxidase activity;F:very-long-chain-(S)-2-hydroxy-acid oxidase activity
Q60605	sp|Q60605|MYL6_MOUSE	Myosin light polypeptide 6 OS=Mus musculus GN=Myl6 PE=1 SV=3	C:unconventional myosin complex	P:muscle filament sliding;P:skeletal muscle tissue development	F:calcium ion binding;F:actin-dependent ATPase activity;F:structural constituent of muscle;F:motor activity
Q02819	sp|Q02819|NUCB1_MOUSE	Nucleobindin-1 OS=Mus musculus GN=Nucb1 PE=1 SV=2	C:membrane;C:Golgi apparatus	NA	F:calcium ion binding;F:DNA binding
Q9EQ06	sp|Q9EQ06|DHB11_MOUSE	Estradiol 17-beta-dehydrogenase 11 OS=Mus musculus GN=Hsd17b11 PE=2 SV=1	C:extracellular region;C:cytoplasm	P:steroid biosynthetic process	F:nucleotide binding;F:estradiol 17-beta-dehydrogenase activity
O35459	sp|O35459|ECH1_MOUSE	Delta(3,5)-Delta(2,4)-dienoyl-CoA isomerase, mitochondrial OS=Mus musculus GN=Ech1 PE=2 SV=1	C:peroxisome;C:mitochondrion	P:fatty acid metabolic process	F:isomerase activity
Q9D1Q6	sp|Q9D1Q6|ERP44_MOUSE	Endoplasmic reticulum resident protein 44 OS=Mus musculus GN=Erp44 PE=1 SV=1	C:endoplasmic reticulum lumen;C:endoplasmic reticulum membrane	P:response to unfolded protein;P:protein folding;P:cell redox homeostasis;P:glycoprotein metabolic process	F:protein binding;F:protein disulfide isomerase activity
Q91WG8	sp|Q91WG8|GLCNE_MOUSE	Bifunctional UDP-N-acetylglucosamine 2-epimerase/N-acetylmannosamine kinase OS=Mus musculus GN=Gne PE=1 SV=1	C:cytoplasm	P:UDP-N-acetylglucosamine metabolic process;P:N-acetylneuraminate metabolic process;P:lipopolysaccharide biosynthetic process	F:ATP binding;F:N-acylmannosamine kinase activity;F:UDP-N-acetylglucosamine 2-epimerase activity
P00493	sp|P00493|HPRT_MOUSE	Hypoxanthine-guanine phosphoribosyltransferase OS=Mus musculus GN=Hprt1 PE=1 SV=3	C:cytosol	P:guanine salvage;P:positive regulation of dopamine metabolic process;P:GMP salvage;P:purine ribonucleoside salvage;P:hypoxanthine salvage;P:adenine salvage;P:response to amphetamine;P:central nervous system neuron development;P:IMP salvage;P:striatum development;P:dendrite morphogenesis;P:lymphocyte proliferation;P:cerebral cortex neuron differentiation;P:grooming behavior;P:cytolysis;P:dopamine…	F:hypoxanthine phosphoribosyltransferase activity;F:nucleotide binding;F:magnesium ion binding;F:guanine phosphoribosyltransferase activity
Q9DCS2	sp|Q9DCS2|CP013_MOUSE	UPF0585 protein C16orf13 homolog OS=Mus musculus PE=1 SV=1	NA	NA	NA
Q64727	sp|Q64727|VINC_MOUSE	Vinculin OS=Mus musculus GN=Vcl PE=1 SV=4	C:fascia adherens;C:focal adhesion;C:costamere	P:lamellipodium assembly;P:regulation of cell migration	F:actin binding;F:structural molecule activity
P80317	sp|P80317|TCPZ_MOUSE	T-complex protein 1 subunit zeta OS=Mus musculus GN=Cct6a PE=1 SV=3	C:chaperonin-containing T-complex	P:protein folding	F:unfolded protein binding;F:ATP binding
P62301	sp|P62301|RS13_MOUSE	40S ribosomal protein S13 OS=Mus musculus GN=Rps13 PE=1 SV=2	NA	P:translation	F:structural constituent of ribosome
Q9Z2X1	sp|Q9Z2X1|HNRPF_MOUSE	Heterogeneous nuclear ribonucleoprotein F OS=Mus musculus GN=Hnrnpf PE=1 SV=3	C:nucleoplasm	P:RNA splicing;P:regulation of RNA splicing;P:mRNA processing	F:single-stranded RNA binding;F:nucleotide binding
Q99LB2	sp|Q99LB2|DHRS4_MOUSE	Dehydrogenase/reductase SDR family member 4 OS=Mus musculus GN=Dhrs4 PE=2 SV=2	C:mitochondrion;C:peroxisome	NA	F:carbonyl reductase (NADPH) activity;F:nucleotide binding
P60867	sp|P60867|RS20_MOUSE	40S ribosomal protein S20 OS=Mus musculus GN=Rps20 PE=1 SV=1	NA	P:translation	F:RNA binding;F:structural constituent of ribosome
P70168	sp|P70168|IMB1_MOUSE	Importin subunit beta-1 OS=Mus musculus GN=Kpnb1 PE=1 SV=2	C:nuclear envelope;C:protein complex;C:cytoplasm	P:ribosomal protein import into nucleus	F:protein transporter activity
P62196	sp|P62196|PRS8_MOUSE	26S protease regulatory subunit 8 OS=Mus musculus GN=Psmc5 PE=1 SV=1	C:cytoplasm;C:nucleus;C:proteasome complex	P:negative regulation of transcription, DNA-dependent;P:proteasomal ubiquitin-dependent protein catabolic process	F:transcription factor binding;F:ATP binding;F:thyrotropin-releasing hormone receptor binding;F:nucleoside-triphosphatase activity
Q922Q8	sp|Q922Q8|LRC59_MOUSE	Leucine-rich repeat-containing protein 59 OS=Mus musculus GN=Lrrc59 PE=2 SV=1	C:integral to membrane;C:endoplasmic reticulum membrane;C:microsome	NA	NA
P35486	sp|P35486|ODPA_MOUSE	Pyruvate dehydrogenase E1 component subunit alpha, somatic form, mitochondrial OS=Mus musculus GN=Pdha1 PE=1 SV=1	C:mitochondrial matrix	P:glycolysis	F:pyruvate dehydrogenase (acetyl-transferring) activity
Q8BTY1	sp|Q8BTY1|KAT1_MOUSE	Kynurenine--oxoglutarate transaminase 1 OS=Mus musculus GN=Ccbl1 PE=2 SV=1	C:cytoplasm	P:kynurenine metabolic process	F:kynurenine-oxoglutarate transaminase activity;F:glutamine-phenylpyruvate transaminase activity;F:cysteine-S-conjugate beta-lyase activity;F:pyridoxal phosphate binding;F:1-aminocyclopropane-1-carboxylate synthase activity
P60335	sp|P60335|PCBP1_MOUSE	Poly(rC)-binding protein 1 OS=Mus musculus GN=Pcbp1 PE=1 SV=1	C:ribonucleoprotein complex;C:nucleus	P:mRNA processing	F:RNA binding;F:protein binding;F:translation activator activity
Q99JR1	sp|Q99JR1|SFXN1_MOUSE	Sideroflexin-1 OS=Mus musculus GN=Sfxn1 PE=1 SV=3	C:integral to membrane;C:mitochondrial inner membrane	P:iron ion transport;P:erythrocyte differentiation;P:iron ion homeostasis	F:cation transmembrane transporter activity
P99027	sp|P99027|RLA2_MOUSE	60S acidic ribosomal protein P2 OS=Mus musculus GN=Rplp2 PE=1 SV=3	C:ribosome	P:translational elongation	F:structural constituent of ribosome
O54734	sp|O54734|OST48_MOUSE	Dolichyl-diphosphooligosaccharide--protein glycosyltransferase 48 kDa subunit OS=Mus musculus GN=Ddost PE=1 SV=2	C:oligosaccharyltransferase complex;C:integral to membrane	P:protein N-linked glycosylation via asparagine	F:dolichyl-diphosphooligosaccharide-protein glycotransferase activity
Q91YT0	sp|Q91YT0|NDUV1_MOUSE	NADH dehydrogenase [ubiquinone] flavoprotein 1, mitochondrial OS=Mus musculus GN=Ndufv1 PE=1 SV=1	NA	P:electron transport chain;P:transport	F:4 iron, 4 sulfur cluster binding;F:metal ion binding;F:FMN binding;F:NADH dehydrogenase (ubiquinone) activity;F:NAD binding
Q8CC86	sp|Q8CC86|PNCB_MOUSE	Nicotinate phosphoribosyltransferase OS=Mus musculus GN=Naprt1 PE=2 SV=1	C:cytosol	P:response to oxidative stress;P:nicotinate nucleotide salvage	F:nicotinate-nucleotide diphosphorylase (carboxylating) activity;F:nicotinate phosphoribosyltransferase activity
Q9QZD8	sp|Q9QZD8|DIC_MOUSE	Mitochondrial dicarboxylate carrier OS=Mus musculus GN=Slc25a10 PE=2 SV=2	C:integral to membrane;C:mitochondrial inner membrane	P:mitochondrial transport	NA
Q9R112	sp|Q9R112|SQRD_MOUSE	Sulfide:quinone oxidoreductase, mitochondrial OS=Mus musculus GN=Sqrdl PE=2 SV=3	C:mitochondrial inner membrane	NA	F:oxidoreductase activity
Q60936	sp|Q60936|ADCK3_MOUSE	Chaperone activity of bc1 complex-like, mitochondrial OS=Mus musculus GN=Adck3 PE=2 SV=2	C:mitochondrion	NA	F:protein serine/threonine kinase activity;F:ATP binding
O70435	sp|O70435|PSA3_MOUSE	Proteasome subunit alpha type-3 OS=Mus musculus GN=Psma3 PE=1 SV=3	C:proteasome core complex, alpha-subunit complex;C:nucleus;C:cytoplasm	P:ubiquitin-dependent protein catabolic process	F:protein binding;F:threonine-type endopeptidase activity
Q9QXY6	sp|Q9QXY6|EHD3_MOUSE	EH domain-containing protein 3 OS=Mus musculus GN=Ehd3 PE=1 SV=2	C:plasma membrane;C:recycling endosome membrane;C:endocytic vesicle	P:endocytic recycling;P:protein homooligomerization	F:GTPase activity;F:ATP binding;F:protein binding;F:calcium ion binding;F:GTP binding
Q99LC3	sp|Q99LC3|NDUAA_MOUSE	NADH dehydrogenase [ubiquinone] 1 alpha subcomplex subunit 10, mitochondrial OS=Mus musculus GN=Ndufa10 PE=1 SV=1	C:mitochondrial matrix	P:electron transport chain;P:nucleobase-containing compound metabolic process;P:transport	F:phosphotransferase activity, alcohol group as acceptor;F:ATP binding
Q791V5	sp|Q791V5|MTCH2_MOUSE	Mitochondrial carrier homolog 2 OS=Mus musculus GN=Mtch2 PE=1 SV=1	C:mitochondrial inner membrane;C:integral to membrane	P:transport	NA
P16045	sp|P16045|LEG1_MOUSE	Galectin-1 OS=Mus musculus GN=Lgals1 PE=1 SV=3	C:extracellular space;C:proteinaceous extracellular matrix	P:heterophilic cell-cell adhesion;P:myoblast differentiation	F:galactoside binding;F:galactose binding
Q9QYR9	sp|Q9QYR9|ACOT2_MOUSE	Acyl-coenzyme A thioesterase 2, mitochondrial OS=Mus musculus GN=Acot2 PE=1 SV=2	C:mitochondrial matrix	P:lipid metabolic process;P:acyl-CoA metabolic process	F:palmitoyl-CoA hydrolase activity;F:carboxylesterase activity
O08795	sp|O08795|GLU2B_MOUSE	Glucosidase 2 subunit beta OS=Mus musculus GN=Prkcsh PE=1 SV=1	C:endoplasmic reticulum	P:N-glycan processing	F:RNA binding;F:calcium ion binding
O35737	sp|O35737|HNRH1_MOUSE	Heterogeneous nuclear ribonucleoprotein H OS=Mus musculus GN=Hnrnph1 PE=1 SV=3	C:spliceosomal complex;C:nucleoplasm	P:mRNA processing;P:RNA splicing;P:regulation of RNA splicing	F:nucleotide binding;F:RNA binding
P86048	sp|P86048|RL10L_MOUSE	60S ribosomal protein L10-like OS=Mus musculus GN=Rpl10l PE=2 SV=1	C:ribosome	P:translation	F:structural constituent of ribosome
Q8BGY2	sp|Q8BGY2|IF5A2_MOUSE	Eukaryotic translation initiation factor 5A-2 OS=Mus musculus GN=Eif5a2 PE=2 SV=3	C:nuclear pore;C:endoplasmic reticulum membrane	P:positive regulation of translational termination;P:peptidyl-lysine modification to hypusine;P:positive regulation of translational elongation;P:protein transport;P:mRNA transport;P:translational frameshifting	F:translation elongation factor activity;F:ribosome binding
Q8BSL7	sp|Q8BSL7|ARF2_MOUSE	ADP-ribosylation factor 2 OS=Mus musculus GN=Arf2 PE=1 SV=2	C:Golgi apparatus	P:small GTPase mediated signal transduction;P:protein transport;P:vesicle-mediated transport	F:GTP binding
P22599	sp|P22599|A1AT2_MOUSE	Alpha-1-antitrypsin 1-2 OS=Mus musculus GN=Serpina1b PE=1 SV=2	C:extracellular region	P:protein N-linked glycosylation;P:in utero embryonic development;P:response to peptide hormone stimulus;P:acute-phase response;P:response to cytokine stimulus;P:regulation of proteolysis	F:serine-type endopeptidase inhibitor activity;F:protein binding
Q91VM9	sp|Q91VM9|IPYR2_MOUSE	Inorganic pyrophosphatase 2, mitochondrial OS=Mus musculus GN=Ppa2 PE=2 SV=1	C:mitochondrion	P:phosphate-containing compound metabolic process	F:magnesium ion binding;F:inorganic diphosphatase activity
Q00896	sp|Q00896|A1AT3_MOUSE	Alpha-1-antitrypsin 1-3 OS=Mus musculus GN=Serpina1c PE=1 SV=2	C:extracellular region	P:regulation of proteolysis;P:response to cytokine stimulus;P:response to peptide hormone stimulus	F:serine-type endopeptidase inhibitor activity
Q8K157	sp|Q8K157|GALM_MOUSE	Aldose 1-epimerase OS=Mus musculus GN=Galm PE=2 SV=1	C:cytoplasm	P:hexose metabolic process	F:aldose 1-epimerase activity;F:carbohydrate binding
Q9WVM8	sp|Q9WVM8|AADAT_MOUSE	Kynurenine/alpha-aminoadipate aminotransferase, mitochondrial OS=Mus musculus GN=Aadat PE=2 SV=1	C:mitochondrion	P:kynurenine metabolic process;P:biosynthetic process;P:2-oxoglutarate metabolic process;P:glutamate metabolic process	F:pyridoxal phosphate binding;F:kynurenine-oxoglutarate transaminase activity;F:2-aminoadipate transaminase activity
Q8VC97	sp|Q8VC97|BUP1_MOUSE	Beta-ureidopropionase OS=Mus musculus GN=Upb1 PE=2 SV=1	C:cytoplasm	P:nitrogen compound metabolic process	F:metal ion binding;F:beta-ureidopropionase activity
O55234	sp|O55234|PSB5_MOUSE	Proteasome subunit beta type-5 OS=Mus musculus GN=Psmb5 PE=1 SV=3	C:nucleus;C:proteasome core complex;C:cytoplasm	P:response to oxidative stress;P:proteasomal ubiquitin-dependent protein catabolic process	F:threonine-type endopeptidase activity
Q8K183	sp|Q8K183|PDXK_MOUSE	Pyridoxal kinase OS=Mus musculus GN=Pdxk PE=1 SV=1	NA	P:pyridoxal 5'-phosphate salvage	F:pyridoxal kinase activity;F:ATP binding
Q9CR16	sp|Q9CR16|PPID_MOUSE	Peptidyl-prolyl cis-trans isomerase D OS=Mus musculus GN=Ppid PE=1 SV=3	C:cytoplasm	P:protein folding	F:peptidyl-prolyl cis-trans isomerase activity;F:FK506 binding;F:peptide binding
Q99LP6	sp|Q99LP6|GRPE1_MOUSE	GrpE protein homolog 1, mitochondrial OS=Mus musculus GN=Grpel1 PE=1 SV=1	C:mitochondrial matrix	P:protein folding	F:protein homodimerization activity;F:chaperone binding;F:adenyl-nucleotide exchange factor activity
P16675	sp|P16675|PPGB_MOUSE	Lysosomal protective protein OS=Mus musculus GN=Ctsa PE=1 SV=1	C:lysosome;C:mitochondrion	P:proteolysis	F:serine-type carboxypeptidase activity;F:protein binding
P70697	sp|P70697|DCUP_MOUSE	Uroporphyrinogen decarboxylase OS=Mus musculus GN=Urod PE=1 SV=2	C:cytosol	P:heme biosynthetic process	F:uroporphyrinogen decarboxylase activity
Q8R146	sp|Q8R146|APEH_MOUSE	Acylamino-acid-releasing enzyme OS=Mus musculus GN=Apeh PE=2 SV=2	C:cytoplasm	P:proteolysis	F:serine-type endopeptidase activity
P61255	sp|P61255|RL26_MOUSE	60S ribosomal protein L26 OS=Mus musculus GN=Rpl26 PE=2 SV=1	C:large ribosomal subunit	P:translation	F:protein binding;F:structural constituent of ribosome
A2AS89	sp|A2AS89|SPEB_MOUSE	Agmatinase, mitochondrial OS=Mus musculus GN=Agmat PE=2 SV=1	C:mitochondrion	P:putrescine biosynthetic process;P:spermidine biosynthetic process	F:agmatinase activity;F:metal ion binding
P24527	sp|P24527|LKHA4_MOUSE	Leukotriene A-4 hydrolase OS=Mus musculus GN=Lta4h PE=1 SV=4	C:cytoplasm	P:leukotriene biosynthetic process;P:peptide catabolic process;P:proteolysis	F:zinc ion binding;F:aminopeptidase activity;F:leukotriene-A4 hydrolase activity;F:metallopeptidase activity;F:epoxide hydrolase activity
O09131	sp|O09131|GSTO1_MOUSE	Glutathione S-transferase omega-1 OS=Mus musculus GN=Gsto1 PE=2 SV=2	C:cytosol	P:xenobiotic catabolic process;P:cellular response to arsenic-containing substance	F:glutathione dehydrogenase (ascorbate) activity;F:glutathione transferase activity;F:methylarsonate reductase activity
Q99MN1	sp|Q99MN1|SYK_MOUSE	Lysine--tRNA ligase OS=Mus musculus GN=Kars PE=1 SV=1	C:mitochondrion	P:lysyl-tRNA aminoacylation	F:ATP binding;F:lysine-tRNA ligase activity;F:metal ion binding;F:nucleic acid binding
Q6P5E4	sp|Q6P5E4|UGGG1_MOUSE	UDP-glucose:glycoprotein glucosyltransferase 1 OS=Mus musculus GN=Uggt1 PE=1 SV=4	C:endoplasmic reticulum lumen;C:endoplasmic reticulum-Golgi intermediate compartment	P:protein glycosylation	F:UDP-glucose:glycoprotein glucosyltransferase activity;F:unfolded protein binding
Q01279	sp|Q01279|EGFR_MOUSE	Epidermal growth factor receptor OS=Mus musculus GN=Egfr PE=1 SV=1	C:endosome membrane;C:Golgi membrane;C:endoplasmic reticulum membrane;C:basolateral plasma membrane;C:perinuclear region of cytoplasm;C:endocytic vesicle;C:nuclear membrane;C:integral to membrane	P:cell morphogenesis;P:embryonic placenta development;P:regulation of peptidyl-tyrosine phosphorylation;P:hair follicle development;P:morphogenesis of an epithelial fold;P:protein autophosphorylation;P:positive regulation of epithelial cell proliferation;P:digestive tract morphogenesis;P:positive regulation of fibroblast proliferation;P:cerebral cortex cell migration;P:salivary gland morphogenesis	F:epidermal growth factor-activated receptor activity;F:ATP binding;F:receptor signaling protein tyrosine kinase activity
Q8BYU6	sp|Q8BYU6|TOIP2_MOUSE	Torsin-1A-interacting protein 2 OS=Mus musculus GN=Tor1aip2 PE=1 SV=1	C:integral to membrane;C:endoplasmic reticulum membrane	NA	F:protein binding
Q9CQ69	sp|Q9CQ69|QCR8_MOUSE	Cytochrome b-c1 complex subunit 8 OS=Mus musculus GN=Uqcrq PE=1 SV=3	C:respiratory chain;C:mitochondrial inner membrane	P:pyramidal neuron development;P:midbrain development;P:hippocampus development;P:subthalamus development;P:pons development;P:cerebellar Purkinje cell layer development;P:hypothalamus development;P:thalamus development;P:electron transport chain	F:ubiquinol-cytochrome-c reductase activity
P68510	sp|P68510|1433F_MOUSE	14-3-3 protein eta OS=Mus musculus GN=Ywhah PE=1 SV=2	C:cytoplasm	P:negative regulation of dendrite morphogenesis;P:positive regulation of transcription, DNA-dependent;P:glucocorticoid catabolic process;P:negative regulation of apoptotic process;P:cytoskeleton organization;P:intracellular protein transport;P:glucocorticoid receptor signaling pathway;P:regulation of mitosis	F:glucocorticoid receptor binding;F:actin binding;F:protein domain specific binding
O88685	sp|O88685|PRS6A_MOUSE	26S protease regulatory subunit 6A OS=Mus musculus GN=Psmc3 PE=2 SV=2	C:nucleus;C:cytoplasm;C:proteasome complex	P:blastocyst development;P:protein catabolic process	F:nucleoside-triphosphatase activity;F:ATP binding
Q9R0P5	sp|Q9R0P5|DEST_MOUSE	Destrin OS=Mus musculus GN=Dstn PE=1 SV=3	C:cortical actin cytoskeleton	P:cytokinesis;P:positive regulation of actin filament depolymerization;P:cellular component movement	F:actin binding
P63158	sp|P63158|HMGB1_MOUSE	High mobility group protein B1 OS=Mus musculus GN=Hmgb1 PE=1 SV=2	C:soluble fraction;C:extracellular space;C:neuron projection;C:cytoplasm	P:response to glucocorticoid stimulus;P:positive regulation of myeloid cell differentiation;P:negative regulation of apoptotic cell clearance;P:positive regulation of glycogen catabolic process;P:eye development;P:lung development;P:positive regulation of transcription from RNA polymerase II promoter	F:heparin binding;F:protein kinase activator activity;F:phosphatidylserine binding;F:calcium-dependent protein kinase regulator activity;F:cytokine activity
Q9DBL7	sp|Q9DBL7|COASY_MOUSE	Bifunctional coenzyme A synthase OS=Mus musculus GN=Coasy PE=1 SV=2	NA	P:coenzyme A biosynthetic process	F:ATP binding;F:dephospho-CoA kinase activity;F:pantetheine-phosphate adenylyltransferase activity
Q9CPV4	sp|Q9CPV4|GLOD4_MOUSE	Glyoxalase domain-containing protein 4 OS=Mus musculus GN=Glod4 PE=2 SV=1	C:mitochondrion	NA	NA
Q9WUR9	sp|Q9WUR9|KAD4_MOUSE	Adenylate kinase isoenzyme 4, mitochondrial OS=Mus musculus GN=Ak4 PE=2 SV=1	C:mitochondrial matrix	NA	F:adenylate kinase activity;F:GTP binding;F:ATP binding
P10639	sp|P10639|THIO_MOUSE	Thioredoxin OS=Mus musculus GN=Txn PE=1 SV=3	C:extracellular region;C:cytosol;C:mitochondrion;C:nucleus	P:glycerol ether metabolic process;P:electron transport chain;P:negative regulation of protein export from nucleus;P:regulation of protein import into nucleus, translocation;P:positive regulation of DNA binding;P:regulation of transcription, DNA-dependent;P:cell redox homeostasis;P:response to radiation;P:transport;P:transcription, DNA-dependent	F:electron carrier activity;F:peptide disulfide oxidoreductase activity;F:protein binding;F:protein disulfide oxidoreductase activity
Q9R1P1	sp|Q9R1P1|PSB3_MOUSE	Proteasome subunit beta type-3 OS=Mus musculus GN=Psmb3 PE=1 SV=1	C:proteasome core complex;C:nucleus;C:cytoplasm	P:proteolysis involved in cellular protein catabolic process	F:threonine-type endopeptidase activity
Q9WV68	sp|Q9WV68|DECR2_MOUSE	Peroxisomal 2,4-dienoyl-CoA reductase OS=Mus musculus GN=Decr2 PE=1 SV=1	C:peroxisome	P:unsaturated fatty acid biosynthetic process	F:2,4-dienoyl-CoA reductase (NADPH) activity;F:nucleotide binding
P12382	sp|P12382|K6PL_MOUSE	6-phosphofructokinase, liver type OS=Mus musculus GN=Pfkl PE=1 SV=4	NA	P:response to glucose stimulus;P:fructose 6-phosphate metabolic process;P:negative regulation of insulin secretion;P:glycolysis	F:metal ion binding;F:ATP binding;F:6-phosphofructokinase activity
Q64521	sp|Q64521|GPDM_MOUSE	Glycerol-3-phosphate dehydrogenase, mitochondrial OS=Mus musculus GN=Gpd2 PE=1 SV=2	C:glycerol-3-phosphate dehydrogenase complex;C:mitochondrial inner membrane	P:glycerol-3-phosphate metabolic process;P:gluconeogenesis	F:sn-glycerol-3-phosphate:ubiquinone-8 oxidoreductase activity;F:calcium ion binding
Q9QXS1	sp|Q9QXS1|PLEC_MOUSE	Plectin OS=Mus musculus GN=Plec PE=1 SV=2	C:insoluble fraction;C:sarcolemma;C:hemidesmosome;C:cytoskeleton;C:contractile fiber	P:hemidesmosome assembly	F:actin binding
P62281	sp|P62281|RS11_MOUSE	40S ribosomal protein S11 OS=Mus musculus GN=Rps11 PE=2 SV=3	C:ribosome	P:translation	F:structural constituent of ribosome;F:rRNA binding
Q3TNA1	sp|Q3TNA1|XYLB_MOUSE	Xylulose kinase OS=Mus musculus GN=Xylb PE=2 SV=1	NA	P:D-xylose metabolic process	F:xylulokinase activity;F:ATP binding
Q8VBT2	sp|Q8VBT2|SDHL_MOUSE	L-serine dehydratase/L-threonine deaminase OS=Mus musculus GN=Sds PE=1 SV=3	C:cytoplasm	P:cellular amino acid metabolic process;P:gluconeogenesis	F:L-threonine ammonia-lyase activity;F:pyridoxal phosphate binding;F:L-serine ammonia-lyase activity
Q61838	sp|Q61838|A2M_MOUSE	Alpha-2-macroglobulin OS=Mus musculus GN=A2m PE=1 SV=3	C:extracellular space	NA	F:serine-type endopeptidase inhibitor activity
Q99L47	sp|Q99L47|F10A1_MOUSE	Hsc70-interacting protein OS=Mus musculus GN=St13 PE=2 SV=1	NA	NA	NA
P62270	sp|P62270|RS18_MOUSE	40S ribosomal protein S18 OS=Mus musculus GN=Rps18 PE=1 SV=3	C:cytosolic small ribosomal subunit	P:ribosome biogenesis;P:translation	F:protein binding;F:rRNA binding;F:structural constituent of ribosome
Q99JI4	sp|Q99JI4|PSMD6_MOUSE	26S proteasome non-ATPase regulatory subunit 6 OS=Mus musculus GN=Psmd6 PE=2 SV=1	C:proteasome complex	NA	NA
Q60866	sp|Q60866|PTER_MOUSE	Phosphotriesterase-related protein OS=Mus musculus GN=Pter PE=2 SV=1	NA	P:catabolic process	F:hydrolase activity, acting on ester bonds;F:zinc ion binding
Q64464	sp|Q64464|CP3AD_MOUSE	Cytochrome P450 3A13 OS=Mus musculus GN=Cyp3a13 PE=2 SV=1	C:endoplasmic reticulum membrane;C:microsome	P:positive regulation of gene expression	F:aromatase activity;F:electron carrier activity;F:heme binding
Q9EQK5	sp|Q9EQK5|MVP_MOUSE	Major vault protein OS=Mus musculus GN=Mvp PE=1 SV=4	C:nucleus;C:cytoplasm;C:ribonucleoprotein complex	NA	NA
Q9CPR4	sp|Q9CPR4|RL17_MOUSE	60S ribosomal protein L17 OS=Mus musculus GN=Rpl17 PE=2 SV=3	C:large ribosomal subunit	P:translation	F:structural constituent of ribosome
P56399	sp|P56399|UBP5_MOUSE	Ubiquitin carboxyl-terminal hydrolase 5 OS=Mus musculus GN=Usp5 PE=1 SV=1	NA	P:ubiquitin-dependent protein catabolic process	F:zinc ion binding;F:omega peptidase activity;F:protein binding;F:cysteine-type peptidase activity;F:ubiquitin thiolesterase activity
Q9D0S9	sp|Q9D0S9|HINT2_MOUSE	Histidine triad nucleotide-binding protein 2, mitochondrial OS=Mus musculus GN=Hint2 PE=2 SV=1	C:mitochondrion	P:steroid biosynthetic process;P:apoptotic process	F:hydrolase activity
P84078	sp|P84078|ARF1_MOUSE	ADP-ribosylation factor 1 OS=Mus musculus GN=Arf1 PE=1 SV=2	C:sarcomere;C:endomembrane system;C:Golgi apparatus;C:perinuclear region of cytoplasm;C:cytosol	P:small GTPase mediated signal transduction;P:protein transport;P:vesicle-mediated transport	F:GTP binding
Q9R1J0	sp|Q9R1J0|NSDHL_MOUSE	Sterol-4-alpha-carboxylate 3-dehydrogenase, decarboxylating OS=Mus musculus GN=Nsdhl PE=2 SV=1	C:integral to membrane	P:labyrinthine layer blood vessel development;P:smoothened signaling pathway;P:cholesterol biosynthetic process;P:hair follicle development	F:nucleotide binding;F:sterol-4-alpha-carboxylate 3-dehydrogenase (decarboxylating) activity;F:3-beta-hydroxy-delta5-steroid dehydrogenase activity
P16406	sp|P16406|AMPE_MOUSE	Glutamyl aminopeptidase OS=Mus musculus GN=Enpep PE=1 SV=1	C:external side of plasma membrane;C:brush border;C:cytoplasmic vesicle;C:integral to membrane;C:apical plasma membrane	P:angiogenesis;P:proteolysis;P:glomerulus development	F:metallopeptidase activity;F:aminopeptidase activity;F:zinc ion binding
Q9QUI0	sp|Q9QUI0|RHOA_MOUSE	Transforming protein RhoA OS=Mus musculus GN=Rhoa PE=1 SV=1	C:midbody;C:ruffle membrane;C:lamellipodium;C:nucleus;C:cytoskeleton;C:cell cortex;C:cytosol;C:mitochondrion;C:cleavage furrow	P:negative regulation of intracellular steroid hormone receptor signaling pathway;P:Rho protein signal transduction;P:positive regulation of cell cycle cytokinesis;P:cell-matrix adhesion;P:stress fiber assembly;P:positive regulation of I-kappaB kinase/NF-kappaB cascade;P:regulation of osteoblast proliferation;P:negative regulation of neuron apoptosis;P:integrin-mediated signaling pathway;P:skelet…	F:GTP binding;F:GTPase activity
Q9DBW0	sp|Q9DBW0|CP4V2_MOUSE	Cytochrome P450 4V2 OS=Mus musculus GN=Cyp4v2 PE=1 SV=1	C:endoplasmic reticulum membrane;C:integral to membrane	P:fatty acid omega-oxidation	F:monooxygenase activity;F:heme binding;F:electron carrier activity;F:oxidoreductase activity, acting on paired donors, with incorporation or reduction of molecular oxygen
P51658	sp|P51658|DHB2_MOUSE	Estradiol 17-beta-dehydrogenase 2 OS=Mus musculus GN=Hsd17b2 PE=2 SV=2	C:integral to membrane	NA	F:nucleotide binding;F:testosterone 17-beta-dehydrogenase (NAD+) activity;F:estradiol 17-beta-dehydrogenase activity
Q9D0J8	sp|Q9D0J8|PTMS_MOUSE	Parathymosin OS=Mus musculus GN=Ptms PE=2 SV=3	NA	NA	NA
P46471	sp|P46471|PRS7_MOUSE	26S protease regulatory subunit 7 OS=Mus musculus GN=Psmc2 PE=1 SV=5	C:nucleus;C:proteasome complex	NA	F:ATP binding
Q8VCZ9	sp|Q8VCZ9|PROD2_MOUSE	Probable proline dehydrogenase 2 OS=Mus musculus GN=Prodh2 PE=2 SV=1	C:mitochondrial inner membrane	P:proline catabolic process;P:glutamate biosynthetic process	F:proline dehydrogenase activity
Q9Z0N1	sp|Q9Z0N1|IF2G_MOUSE	Eukaryotic translation initiation factor 2 subunit 3, X-linked OS=Mus musculus GN=Eif2s3x PE=1 SV=2	NA	NA	F:GTP binding;F:GTPase activity;F:translation initiation factor activity
Q91VC3	sp|Q91VC3|IF4A3_MOUSE	Eukaryotic initiation factor 4A-III OS=Mus musculus GN=Eif4a3 PE=2 SV=3	C:spliceosomal complex;C:cytoplasm;C:nuclear speck	P:RNA splicing;P:mRNA processing;P:mRNA transport;P:rRNA processing;P:nuclear-transcribed mRNA catabolic process, nonsense-mediated decay;P:regulation of translation	F:RNA binding;F:ATP-dependent helicase activity;F:ATP binding
P99025	sp|P99025|GFRP_MOUSE	GTP cyclohydrolase 1 feedback regulatory protein OS=Mus musculus GN=Gchfr PE=1 SV=3	C:cytosol;C:nuclear membrane	P:negative regulation of biosynthetic process	NA
Q61335	sp|Q61335|BAP31_MOUSE	B-cell receptor-associated protein 31 OS=Mus musculus GN=Bcap31 PE=1 SV=3	C:endoplasmic reticulum-Golgi intermediate compartment membrane;C:endoplasmic reticulum membrane;C:integral to membrane;C:plasma membrane;C:Golgi membrane	P:immune response;P:apoptotic process;P:intracellular protein transport;P:vesicle-mediated transport;P:spermatogenesis	NA
P62918	sp|P62918|RL8_MOUSE	60S ribosomal protein L8 OS=Mus musculus GN=Rpl8 PE=2 SV=2	C:large ribosomal subunit	P:translation	F:structural constituent of ribosome;F:rRNA binding
Q64FW2	sp|Q64FW2|RETST_MOUSE	All-trans-retinol 13,14-reductase OS=Mus musculus GN=Retsat PE=1 SV=3	C:endoplasmic reticulum membrane;C:nuclear outer membrane	P:retinol metabolic process	F:all-trans-retinol 13,14-reductase activity
P40124	sp|P40124|CAP1_MOUSE	Adenylyl cyclase-associated protein 1 OS=Mus musculus GN=Cap1 PE=1 SV=4	C:extracellular region;C:cortical actin cytoskeleton;C:plasma membrane;C:cytosol	P:receptor-mediated endocytosis;P:cell morphogenesis;P:actin cytoskeleton organization;P:ameboidal cell migration	F:actin binding
Q9EQH2	sp|Q9EQH2|ERAP1_MOUSE	Endoplasmic reticulum aminopeptidase 1 OS=Mus musculus GN=Erap1 PE=2 SV=2	C:integral to membrane;C:endoplasmic reticulum membrane;C:extracellular region	P:positive regulation of angiogenesis;P:membrane protein ectodomain proteolysis	F:metalloexopeptidase activity;F:aminopeptidase activity;F:interleukin-6 receptor binding
Q9QY30	sp|Q9QY30|ABCBB_MOUSE	Bile salt export pump OS=Mus musculus GN=Abcb11 PE=1 SV=2	C:Golgi membrane;C:membrane fraction;C:apical plasma membrane;C:intercellular canaliculus;C:integral to membrane	NA	F:ATPase activity, coupled to transmembrane movement of substances;F:canalicular bile acid transmembrane transporter activity;F:ATP binding
Q99KQ4	sp|Q99KQ4|NAMPT_MOUSE	Nicotinamide phosphoribosyltransferase OS=Mus musculus GN=Nampt PE=1 SV=1	C:cytosol	P:NAD biosynthetic process	F:nicotinamide phosphoribosyltransferase activity;F:nicotinate-nucleotide diphosphorylase (carboxylating) activity;F:nicotinate phosphoribosyltransferase activity
Q9CR21	sp|Q9CR21|ACPM_MOUSE	Acyl carrier protein, mitochondrial OS=Mus musculus GN=Ndufab1 PE=1 SV=1	NA	P:fatty acid biosynthetic process;P:electron transport chain	F:cofactor binding;F:acyl carrier activity;F:phosphopantetheine binding
Q9CPQ1	sp|Q9CPQ1|COX6C_MOUSE	Cytochrome c oxidase subunit 6C OS=Mus musculus GN=Cox6c PE=1 SV=3	C:mitochondrial inner membrane;C:integral to membrane	NA	F:cytochrome-c oxidase activity
Q6ZQ38	sp|Q6ZQ38|CAND1_MOUSE	Cullin-associated NEDD8-dissociated protein 1 OS=Mus musculus GN=Cand1 PE=2 SV=2	C:nucleus;C:ubiquitin ligase complex	P:cell differentiation;P:protein ubiquitination;P:negative regulation of catalytic activity;P:transcription, DNA-dependent	NA
Q9CQ54	sp|Q9CQ54|NDUC2_MOUSE	NADH dehydrogenase [ubiquinone] 1 subunit C2 OS=Mus musculus GN=Ndufc2 PE=1 SV=1	C:mitochondrial inner membrane;C:respiratory chain;C:integral to membrane	P:transport;P:mitochondrial electron transport, NADH to ubiquinone	F:NADH dehydrogenase (ubiquinone) activity
Q62261	sp|Q62261|SPTB2_MOUSE	Spectrin beta chain, brain 1 OS=Mus musculus GN=Sptbn1 PE=1 SV=2	C:cuticular plate;C:spectrin;C:plasma membrane;C:M band	P:common-partner SMAD protein phosphorylation;P:actin filament capping;P:SMAD protein import into nucleus	F:calmodulin binding;F:actin binding;F:structural constituent of cytoskeleton
Q61656	sp|Q61656|DDX5_MOUSE	Probable ATP-dependent RNA helicase DDX5 OS=Mus musculus GN=Ddx5 PE=1 SV=2	C:spliceosomal complex;C:nucleolus	P:mRNA processing;P:positive regulation of transcription from RNA polymerase II promoter;P:negative regulation of transcription from RNA polymerase II promoter;P:RNA splicing;P:positive regulation of DNA damage response, signal transduction by p53 class mediator;P:regulation of osteoblast differentiation;P:regulation of alternative nuclear mRNA splicing, via spliceosome;P:regulation of skeletal m…	F:estrogen receptor binding;F:transcription coactivator activity;F:androgen receptor binding;F:ATP binding;F:RNA binding;F:RNA helicase activity;F:ATP-dependent helicase activity
Q91WD5	sp|Q91WD5|NDUS2_MOUSE	NADH dehydrogenase [ubiquinone] iron-sulfur protein 2, mitochondrial OS=Mus musculus GN=Ndufs2 PE=1 SV=1	C:mitochondrial respiratory chain complex I	P:transport;P:response to oxidative stress;P:electron transport chain	F:NAD binding;F:4 iron, 4 sulfur cluster binding;F:NADH dehydrogenase (ubiquinone) activity;F:quinone binding;F:metal ion binding
Q9Z1N5	sp|Q9Z1N5|DX39B_MOUSE	Spliceosome RNA helicase Ddx39b OS=Mus musculus GN=Ddx39b PE=1 SV=1	C:spliceosomal complex;C:nuclear speck	NA	F:ATP binding
P58281	sp|P58281|OPA1_MOUSE	Dynamin-like 120 kDa protein, mitochondrial OS=Mus musculus GN=Opa1 PE=1 SV=1	C:mitochondrial intermembrane space;C:mitochondrial crista;C:dendrite;C:integral to membrane;C:mitochondrial outer membrane	P:apoptotic process;P:negative regulation of release of cytochrome c from mitochondria;P:visual perception;P:negative regulation of intrinsic apoptotic signaling pathway;P:neural tube closure;P:positive regulation of anti-apoptosis;P:inner mitochondrial membrane organization;P:response to stimulus	F:GTP binding;F:protein binding;F:GTPase activity
P62245	sp|P62245|RS15A_MOUSE	40S ribosomal protein S15a OS=Mus musculus GN=Rps15a PE=2 SV=2	C:ribosome;C:mitochondrion	P:translation	F:structural constituent of ribosome
Q9CQX2	sp|Q9CQX2|CYB5B_MOUSE	Cytochrome b5 type B OS=Mus musculus GN=Cyb5b PE=1 SV=1	C:integral to membrane;C:mitochondrial outer membrane;C:mitochondrial inner membrane	P:transport;P:electron transport chain	F:heme binding
Q8BWN8	sp|Q8BWN8|ACOT4_MOUSE	Acyl-coenzyme A thioesterase 4 OS=Mus musculus GN=Acot4 PE=2 SV=1	C:peroxisome	P:dicarboxylic acid metabolic process;P:short-chain fatty acid metabolic process;P:succinyl-CoA metabolic process;P:acyl-CoA metabolic process	F:carboxylesterase activity;F:palmitoyl-CoA hydrolase activity
Q9Z2W0	sp|Q9Z2W0|DNPEP_MOUSE	Aspartyl aminopeptidase OS=Mus musculus GN=Dnpep PE=2 SV=2	C:cytoplasm	P:proteolysis	F:metallopeptidase activity;F:aminopeptidase activity;F:zinc ion binding
Q9DCJ5	sp|Q9DCJ5|NDUA8_MOUSE	NADH dehydrogenase [ubiquinone] 1 alpha subcomplex subunit 8 OS=Mus musculus GN=Ndufa8 PE=1 SV=3	C:mitochondrial intermembrane space	P:electron transport chain;P:transport	NA
P52430	sp|P52430|PON1_MOUSE	Serum paraoxonase/arylesterase 1 OS=Mus musculus GN=Pon1 PE=1 SV=2	NA	P:cholesterol metabolic process;P:response to toxin;P:blood circulation	F:calcium ion binding;F:arylesterase activity;F:aryldialkylphosphatase activity;F:high-density lipoprotein particle binding
Q9WUA2	sp|Q9WUA2|SYFB_MOUSE	Phenylalanine--tRNA ligase beta subunit OS=Mus musculus GN=Farsb PE=2 SV=2	C:cytoplasm	P:phenylalanyl-tRNA aminoacylation	F:magnesium ion binding;F:phenylalanine-tRNA ligase activity;F:RNA binding;F:ATP binding
Q9QZ85	sp|Q9QZ85|IIGP1_MOUSE	Interferon-inducible GTPase 1 OS=Mus musculus GN=Iigp1 PE=1 SV=2	C:endoplasmic reticulum membrane;C:Golgi cisterna membrane;C:symbiont-containing vacuole membrane;C:nuclear membrane	P:innate immune response;P:defense response to Gram-negative bacterium;P:defense response to protozoan;P:cytokine-mediated signaling pathway;P:regulation of autophagy;P:cellular response to interferon-beta	F:GTPase activity;F:GTP binding;F:identical protein binding;F:GDP binding
Q3TXS7	sp|Q3TXS7|PSMD1_MOUSE	26S proteasome non-ATPase regulatory subunit 1 OS=Mus musculus GN=Psmd1 PE=1 SV=1	C:proteasome complex	P:regulation of protein catabolic process	F:enzyme regulator activity;F:binding
P26150	sp|P26150|3BHS3_MOUSE	3 beta-hydroxysteroid dehydrogenase/Delta 5-->4-isomerase type 3 OS=Mus musculus GN=Hsd3b3 PE=2 SV=3	C:mitochondrial inner membrane;C:endoplasmic reticulum membrane;C:integral to membrane	P:steroid biosynthetic process	F:3-beta-hydroxy-delta5-steroid dehydrogenase activity;F:nucleotide binding;F:steroid delta-isomerase activity
P47963	sp|P47963|RL13_MOUSE	60S ribosomal protein L13 OS=Mus musculus GN=Rpl13 PE=2 SV=3	C:ribosome	P:translation	F:structural constituent of ribosome
Q91WS0	sp|Q91WS0|CISD1_MOUSE	CDGSH iron-sulfur domain-containing protein 1 OS=Mus musculus GN=Cisd1 PE=1 SV=1	C:integral to membrane;C:mitochondrial outer membrane	P:regulation of cellular respiration	F:2 iron, 2 sulfur cluster binding;F:metal ion binding
P99026	sp|P99026|PSB4_MOUSE	Proteasome subunit beta type-4 OS=Mus musculus GN=Psmb4 PE=1 SV=1	C:cytoplasm;C:proteasome core complex;C:nucleus	P:negative regulation of inflammatory response to antigenic stimulus;P:proteolysis involved in cellular protein catabolic process	F:threonine-type endopeptidase activity;F:lipopolysaccharide binding
O55143	sp|O55143|AT2A2_MOUSE	Sarcoplasmic/endoplasmic reticulum calcium ATPase 2 OS=Mus musculus GN=Atp2a2 PE=1 SV=2	C:sarcoplasmic reticulum membrane;C:integral to membrane;C:microsome	P:negative regulation of heart contraction;P:regulation of the force of heart contraction;P:ER-nucleus signaling pathway;P:ATP biosynthetic process;P:regulation of muscle contraction;P:cellular calcium ion homeostasis	F:protein C-terminus binding;F:ATP binding;F:calcium-transporting ATPase activity
Q8VEK3	sp|Q8VEK3|HNRPU_MOUSE	Heterogeneous nuclear ribonucleoprotein U OS=Mus musculus GN=Hnrnpu PE=1 SV=1	C:cell surface	P:mRNA processing;P:RNA splicing	F:ATP binding;F:DNA binding;F:protein binding;F:RNA binding
O35857	sp|O35857|TIM44_MOUSE	Mitochondrial import inner membrane translocase subunit TIM44 OS=Mus musculus GN=Timm44 PE=2 SV=2	C:mitochondrial inner membrane presequence translocase complex	NA	F:ATP binding;F:P-P-bond-hydrolysis-driven protein transmembrane transporter activity
P62754	sp|P62754|RS6_MOUSE	40S ribosomal protein S6 OS=Mus musculus GN=Rps6 PE=1 SV=1	NA	P:glucose homeostasis;P:translation	F:protein binding
Q8JZQ9	sp|Q8JZQ9|EIF3B_MOUSE	Eukaryotic translation initiation factor 3 subunit B OS=Mus musculus GN=Eif3b PE=1 SV=1	C:eukaryotic translation initiation factor 3 complex	NA	F:translation initiation factor activity;F:nucleotide binding
Q61937	sp|Q61937|NPM_MOUSE	Nucleophosmin OS=Mus musculus GN=Npm1 PE=1 SV=1	C:cytosol;C:granular component;C:large ribosomal subunit;C:centrosome;C:nuclear speck;C:small ribosomal subunit	P:negative regulation of nuclear mRNA splicing, via spliceosome;P:positive regulation of protein kinase activity;P:cell volume homeostasis;P:DNA repair;P:positive regulation of cellular biosynthetic process;P:protein localization;P:ribosomal small subunit export from nucleus;P:regulation of DNA damage response, signal transduction by p53 class mediator;P:positive regulation of cell proliferation;…	F:NF-kappaB binding;F:DNA binding;F:unfolded protein binding;F:rRNA binding
Q9WV55	sp|Q9WV55|VAPA_MOUSE	Vesicle-associated membrane protein-associated protein A OS=Mus musculus GN=Vapa PE=1 SV=2	C:endoplasmic reticulum membrane;C:integral to membrane;C:microtubule	P:cell death;P:neuron projection development;P:protein localization in endoplasmic reticulum	F:structural molecule activity
Q6DFW4	sp|Q6DFW4|NOP58_MOUSE	Nucleolar protein 58 OS=Mus musculus GN=Nop58 PE=1 SV=1	C:nucleolus	P:ribosome biogenesis	NA
Q501J6	sp|Q501J6|DDX17_MOUSE	Probable ATP-dependent RNA helicase DDX17 OS=Mus musculus GN=Ddx17 PE=2 SV=1	C:nucleus	P:positive regulation of intracellular estrogen receptor signaling pathway;P:cardiovascular system development;P:regulation of skeletal muscle cell differentiation;P:positive regulation of transcription from RNA polymerase II promoter;P:post-embryonic development	F:RNA binding;F:ATP binding;F:estrogen receptor binding;F:transcription coactivator activity;F:ATP-dependent helicase activity
P70333	sp|P70333|HNRH2_MOUSE	Heterogeneous nuclear ribonucleoprotein H2 OS=Mus musculus GN=Hnrnph2 PE=1 SV=1	C:ribonucleoprotein complex;C:nucleoplasm	NA	F:nucleotide binding;F:RNA binding
P62855	sp|P62855|RS26_MOUSE	40S ribosomal protein S26 OS=Mus musculus GN=Rps26 PE=2 SV=3	NA	P:translation	F:structural constituent of ribosome
Q8R1I1	sp|Q8R1I1|QCR9_MOUSE	Cytochrome b-c1 complex subunit 9 OS=Mus musculus GN=Uqcr10 PE=1 SV=1	C:respiratory chain;C:mitochondrial inner membrane	P:mitochondrial electron transport, ubiquinol to cytochrome c	F:ubiquinol-cytochrome-c reductase activity
Q64514	sp|Q64514|TPP2_MOUSE	Tripeptidyl-peptidase 2 OS=Mus musculus GN=Tpp2 PE=2 SV=3	C:cytoplasm;C:nucleus	P:proteolysis	F:serine-type endopeptidase activity;F:aminopeptidase activity
P49312	sp|P49312|ROA1_MOUSE	Heterogeneous nuclear ribonucleoprotein A1 OS=Mus musculus GN=Hnrnpa1 PE=1 SV=2	C:cytoplasm;C:spliceosomal complex;C:nucleoplasm	P:alternative nuclear mRNA splicing, via spliceosome;P:nuclear export;P:nuclear import;P:mRNA transport	F:nucleotide binding;F:single-stranded DNA binding;F:RNA binding
Q9WV54	sp|Q9WV54|ASAH1_MOUSE	Acid ceramidase OS=Mus musculus GN=Asah1 PE=1 SV=1	C:lysosome	P:lipid metabolic process	F:ceramidase activity
P61205	sp|P61205|ARF3_MOUSE	ADP-ribosylation factor 3 OS=Mus musculus GN=Arf3 PE=2 SV=2	C:perinuclear region of cytoplasm;C:Golgi apparatus	P:small GTPase mediated signal transduction;P:protein transport;P:vesicle-mediated transport	F:GTP binding
P58771	sp|P58771|TPM1_MOUSE	Tropomyosin alpha-1 chain OS=Mus musculus GN=Tpm1 PE=1 SV=1	C:muscle thin filament tropomyosin	P:cardiac muscle contraction;P:positive regulation of heart rate by epinephrine;P:in utero embryonic development;P:ventricular cardiac muscle tissue morphogenesis	F:structural constituent of cytoskeleton;F:actin binding
Q8BH59	sp|Q8BH59|CMC1_MOUSE	Calcium-binding mitochondrial carrier protein Aralar1 OS=Mus musculus GN=Slc25a12 PE=1 SV=1	C:integral to membrane;C:mitochondrial inner membrane	P:malate-aspartate shuttle;P:response to calcium ion	F:L-glutamate transmembrane transporter activity;F:L-aspartate transmembrane transporter activity;F:calcium ion binding
Q9CQ19	sp|Q9CQ19|MYL9_MOUSE	Myosin regulatory light polypeptide 9 OS=Mus musculus GN=Myl9 PE=1 SV=3	C:myosin II complex;C:Z disc;C:stress fiber	NA	F:calcium ion binding
P07758	sp|P07758|A1AT1_MOUSE	Alpha-1-antitrypsin 1-1 OS=Mus musculus GN=Serpina1a PE=1 SV=4	C:extracellular region	P:response to peptide hormone stimulus;P:regulation of proteolysis;P:acute-phase response;P:protein N-linked glycosylation;P:response to cytokine stimulus	F:protein binding;F:serine-type endopeptidase inhibitor activity
Q9R1P0	sp|Q9R1P0|PSA4_MOUSE	Proteasome subunit alpha type-4 OS=Mus musculus GN=Psma4 PE=1 SV=1	C:cytoplasm;C:proteasome core complex, alpha-subunit complex;C:nucleus	P:ubiquitin-dependent protein catabolic process	F:threonine-type endopeptidase activity
Q00898	sp|Q00898|A1AT5_MOUSE	Alpha-1-antitrypsin 1-5 OS=Mus musculus GN=Serpina1e PE=1 SV=1	C:extracellular region	P:regulation of proteolysis;P:response to peptide hormone stimulus;P:response to cytokine stimulus	F:serine-type endopeptidase inhibitor activity
P13516	sp|P13516|ACOD1_MOUSE	Acyl-CoA desaturase 1 OS=Mus musculus GN=Scd1 PE=1 SV=2	C:endoplasmic reticulum membrane;C:integral to membrane	P:white fat cell differentiation;P:cholesterol esterification;P:defense response to Gram-positive bacterium;P:fatty acid biosynthetic process;P:positive regulation of cholesterol esterification;P:negative regulation of growth of symbiont in host;P:brown fat cell differentiation	F:iron ion binding;F:stearoyl-CoA 9-desaturase activity
Q9CWJ9	sp|Q9CWJ9|PUR9_MOUSE	Bifunctional purine biosynthesis protein PURH OS=Mus musculus GN=Atic PE=1 SV=2	C:mitochondrion	P:purine nucleotide biosynthetic process	F:phosphoribosylaminoimidazolecarboxamide formyltransferase activity;F:protein homodimerization activity;F:IMP cyclohydrolase activity
Q62446	sp|Q62446|FKBP3_MOUSE	Peptidyl-prolyl cis-trans isomerase FKBP3 OS=Mus musculus GN=Fkbp3 PE=1 SV=2	C:nucleus;C:membrane	P:protein folding	F:peptidyl-prolyl cis-trans isomerase activity;F:FK506 binding
O88962	sp|O88962|CP8B1_MOUSE	7-alpha-hydroxycholest-4-en-3-one 12-alpha-hydroxylase OS=Mus musculus GN=Cyp8b1 PE=2 SV=1	C:integral to membrane;C:microsome;C:endoplasmic reticulum membrane	NA	F:electron carrier activity;F:7alpha-hydroxycholest-4-en-3-one 12alpha-hydroxylase activity;F:heme binding
O08553	sp|O08553|DPYL2_MOUSE	Dihydropyrimidinase-related protein 2 OS=Mus musculus GN=Dpysl2 PE=1 SV=2	C:dendrite;C:mitochondrion;C:neuronal cell body	P:pyrimidine base catabolic process;P:cytoskeleton organization	F:hydrolase activity, acting on carbon-nitrogen (but not peptide) bonds, in cyclic amides;F:protein kinase binding
Q8VDQ1	sp|Q8VDQ1|PTGR2_MOUSE	Prostaglandin reductase 2 OS=Mus musculus GN=Ptgr2 PE=1 SV=2	C:mitochondrion	P:prostaglandin metabolic process	F:15-oxoprostaglandin 13-oxidase activity;F:zinc ion binding;F:nucleotide binding
Q8C7E7	sp|Q8C7E7|STBD1_MOUSE	Starch-binding domain-containing protein 1 OS=Mus musculus GN=Stbd1 PE=1 SV=1	C:integral to membrane	NA	F:starch binding
Q99PT1	sp|Q99PT1|GDIR1_MOUSE	Rho GDP-dissociation inhibitor 1 OS=Mus musculus GN=Arhgdia PE=1 SV=3	C:immunological synapse;C:cytoplasm	P:regulation of protein localization;P:Rho protein signal transduction	F:protein binding;F:Rho GDP-dissociation inhibitor activity;F:GTPase activator activity
Q91WU5	sp|Q91WU5|AS3MT_MOUSE	Arsenite methyltransferase OS=Mus musculus GN=As3mt PE=2 SV=2	C:cytosol;C:mitochondrion	P:arsonoacetate metabolic process;P:toxin metabolic process	F:methylarsonite methyltransferase activity;F:arsenite methyltransferase activity
P52843	sp|P52843|ST2A1_MOUSE	Bile salt sulfotransferase 1 OS=Mus musculus GN=Sult2a1 PE=2 SV=1	C:cytoplasm	P:steroid metabolic process	F:bile-salt sulfotransferase activity
Q9QXT0	sp|Q9QXT0|CNPY2_MOUSE	Protein canopy homolog 2 OS=Mus musculus GN=Cnpy2 PE=2 SV=1	C:endoplasmic reticulum	NA	NA
Q99JT9	sp|Q99JT9|MTND_MOUSE	1,2-dihydroxy-3-keto-5-methylthiopentene dioxygenase OS=Mus musculus GN=Adi1 PE=1 SV=1	C:plasma membrane;C:nucleus;C:cytoplasm	P:L-methionine salvage from methylthioadenosine	F:acireductone dioxygenase [iron(II)-requiring] activity;F:metal ion binding
P97372	sp|P97372|PSME2_MOUSE	Proteasome activator complex subunit 2 OS=Mus musculus GN=Psme2 PE=2 SV=4	C:proteasome activator complex	NA	NA
Q8CDN6	sp|Q8CDN6|TXNL1_MOUSE	Thioredoxin-like protein 1 OS=Mus musculus GN=Txnl1 PE=1 SV=3	C:cytoplasm	P:glycerol ether metabolic process;P:cell redox homeostasis;P:transport;P:electron transport chain	F:electron carrier activity;F:protein disulfide oxidoreductase activity
Q9CXT8	sp|Q9CXT8|MPPB_MOUSE	Mitochondrial-processing peptidase subunit beta OS=Mus musculus GN=Pmpcb PE=2 SV=1	C:mitochondrial inner membrane;C:mitochondrial matrix	P:proteolysis	F:zinc ion binding;F:metalloendopeptidase activity
Q9CZ30	sp|Q9CZ30|OLA1_MOUSE	Obg-like ATPase 1 OS=Mus musculus GN=Ola1 PE=1 SV=1	NA	NA	F:hydrolase activity;F:ATP binding;F:GTP binding
Q6ZWX6	sp|Q6ZWX6|IF2A_MOUSE	Eukaryotic translation initiation factor 2 subunit 1 OS=Mus musculus GN=Eif2s1 PE=1 SV=3	C:nucleus;C:cytoplasmic stress granule;C:eukaryotic translation initiation factor 2 complex	P:regulation of translational initiation in response to stress;P:protein autophosphorylation	F:ribosome binding;F:translation initiation factor activity
Q8K4Z3	sp|Q8K4Z3|AIBP_MOUSE	Apolipoprotein A-I-binding protein OS=Mus musculus GN=Apoa1bp PE=1 SV=1	C:mitochondrion;C:cell body;C:flagellum;C:extracellular space	P:protein homotetramerization	F:protein homodimerization activity
P63037	sp|P63037|DNJA1_MOUSE	DnaJ homolog subfamily A member 1 OS=Mus musculus GN=Dnaja1 PE=1 SV=1	C:membrane	P:protein folding;P:androgen receptor signaling pathway;P:sperm motility;P:response to heat;P:spermatogenesis	F:heat shock protein binding;F:ATP binding;F:unfolded protein binding;F:metal ion binding
P45878	sp|P45878|FKBP2_MOUSE	Peptidyl-prolyl cis-trans isomerase FKBP2 OS=Mus musculus GN=Fkbp2 PE=1 SV=1	C:endoplasmic reticulum membrane	P:protein folding	F:FK506 binding;F:peptidyl-prolyl cis-trans isomerase activity
Q8BGT5	sp|Q8BGT5|ALAT2_MOUSE	Alanine aminotransferase 2 OS=Mus musculus GN=Gpt2 PE=2 SV=1	C:mitochondrion	P:biosynthetic process;P:L-alanine metabolic process;P:2-oxoglutarate metabolic process	F:pyridoxal phosphate binding;F:L-alanine:2-oxoglutarate aminotransferase activity
Q9JHR7	sp|Q9JHR7|IDE_MOUSE	Insulin-degrading enzyme OS=Mus musculus GN=Ide PE=1 SV=1	C:cytoplasm;C:plasma membrane;C:extracellular region	P:beta-amyloid metabolic process;P:bradykinin catabolic process;P:proteolysis	F:ATP binding;F:metalloendopeptidase activity;F:zinc ion binding
O08997	sp|O08997|ATOX1_MOUSE	Copper transport protein ATOX1 OS=Mus musculus GN=Atox1 PE=2 SV=1	NA	P:copper ion transport;P:cellular copper ion homeostasis	NA
Q8R0V5	sp|Q8R0V5|I23O2_MOUSE	Indoleamine 2,3-dioxygenase 2 OS=Mus musculus GN=Ido2 PE=1 SV=1	NA	NA	F:heme binding;F:oxidoreductase activity, acting on single donors with incorporation of molecular oxygen, incorporation of two atoms of oxygen
Q9WV32	sp|Q9WV32|ARC1B_MOUSE	Actin-related protein 2/3 complex subunit 1B OS=Mus musculus GN=Arpc1b PE=1 SV=4	C:Arp2/3 protein complex;C:cytoplasm	P:regulation of actin filament polymerization	F:actin binding
P50171	sp|P50171|DHB8_MOUSE	Estradiol 17-beta-dehydrogenase 8 OS=Mus musculus GN=Hsd17b8 PE=1 SV=2	C:mitochondrial envelope;C:membrane fraction;C:mitochondrial matrix;C:plasma membrane	P:fatty acid biosynthetic process;P:androgen metabolic process;P:estrogen biosynthetic process	F:nucleotide binding;F:estradiol 17-beta-dehydrogenase activity;F:testosterone 17-beta-dehydrogenase (NAD+) activity
Q99MR8	sp|Q99MR8|MCCA_MOUSE	Methylcrotonoyl-CoA carboxylase subunit alpha, mitochondrial OS=Mus musculus GN=Mccc1 PE=2 SV=2	C:mitochondrial matrix;C:mitochondrial inner membrane	NA	F:metal ion binding;F:biotin carboxylase activity;F:ATP binding;F:methylcrotonoyl-CoA carboxylase activity
Q99LF4	sp|Q99LF4|RTCB_MOUSE	tRNA-splicing ligase RtcB homolog OS=Mus musculus GN=D10Wsu52e PE=2 SV=1	C:cytoplasm;C:tRNA-splicing ligase complex	P:tRNA splicing, via endonucleolytic cleavage and ligation	F:metal ion binding;F:ATP binding;F:RNA ligase (ATP) activity
P50396	sp|P50396|GDIA_MOUSE	Rab GDP dissociation inhibitor alpha OS=Mus musculus GN=Gdi1 PE=1 SV=3	C:cytoplasm	P:protein transport	F:Rab GDP-dissociation inhibitor activity;F:GTPase activator activity
Q9CVB6	sp|Q9CVB6|ARPC2_MOUSE	Actin-related protein 2/3 complex subunit 2 OS=Mus musculus GN=Arpc2 PE=1 SV=3	C:cell projection;C:focal adhesion;C:cell leading edge;C:Arp2/3 protein complex	P:positive regulation of actin filament polymerization	F:actin binding
P22315	sp|P22315|HEMH_MOUSE	Ferrochelatase, mitochondrial OS=Mus musculus GN=Fech PE=1 SV=2	C:mitochondrial inner membrane	P:heme biosynthetic process	F:ferrochelatase activity;F:metal ion binding;F:2 iron, 2 sulfur cluster binding
Q8K1Z0	sp|Q8K1Z0|COQ9_MOUSE	Ubiquinone biosynthesis protein COQ9, mitochondrial OS=Mus musculus GN=Coq9 PE=1 SV=1	C:mitochondrion	P:ubiquinone biosynthetic process	NA
P50516	sp|P50516|VATA_MOUSE	V-type proton ATPase catalytic subunit A OS=Mus musculus GN=Atp6v1a PE=1 SV=2	C:mitochondrion;C:proton-transporting V-type ATPase, V1 domain;C:microvillus;C:cytosol;C:apical plasma membrane	P:ATP hydrolysis coupled proton transport	F:ATP binding;F:proton-transporting ATPase activity, rotational mechanism;F:hydrogen ion transporting ATP synthase activity, rotational mechanism
Q9CQE1	sp|Q9CQE1|NPS3A_MOUSE	Protein NipSnap homolog 3A OS=Mus musculus GN=Nipsnap3a PE=1 SV=1	C:cytosol;C:mitochondrion	NA	NA
P34927	sp|P34927|ASGR1_MOUSE	Asialoglycoprotein receptor 1 OS=Mus musculus GN=Asgr1 PE=2 SV=3	C:integral to membrane	P:endocytosis;P:cellular response to extracellular stimulus	F:receptor activity;F:sugar binding;F:protein homodimerization activity;F:metal ion binding
P49722	sp|P49722|PSA2_MOUSE	Proteasome subunit alpha type-2 OS=Mus musculus GN=Psma2 PE=1 SV=2	C:cytoplasm;C:proteasome core complex, alpha-subunit complex;C:nucleus	P:ubiquitin-dependent protein catabolic process	F:threonine-type endopeptidase activity
Q9WVJ2	sp|Q9WVJ2|PSD13_MOUSE	26S proteasome non-ATPase regulatory subunit 13 OS=Mus musculus GN=Psmd13 PE=1 SV=1	C:proteasome regulatory particle	P:meiosis I	NA
Q9WUU7	sp|Q9WUU7|CATZ_MOUSE	Cathepsin Z OS=Mus musculus GN=Ctsz PE=2 SV=1	C:lysosome	P:proteolysis;P:epithelial tube branching involved in lung morphogenesis	F:cysteine-type endopeptidase activity
Q9EQU5	sp|Q9EQU5|SET_MOUSE	Protein SET OS=Mus musculus GN=Set PE=1 SV=1	C:perinuclear region of cytoplasm;C:cytosol;C:endoplasmic reticulum;C:nucleoplasm	P:nucleosome assembly	NA
P21614	sp|P21614|VTDB_MOUSE	Vitamin D-binding protein OS=Mus musculus GN=Gc PE=1 SV=2	NA	P:vitamin D metabolic process	F:actin binding;F:vitamin D binding;F:vitamin transporter activity
Q8R081	sp|Q8R081|HNRPL_MOUSE	Heterogeneous nuclear ribonucleoprotein L OS=Mus musculus GN=Hnrnpl PE=1 SV=2	C:cytoplasm;C:nucleoplasm;C:pronucleus;C:ribonucleoprotein complex	P:mRNA processing	F:nucleotide binding;F:transcription regulatory region DNA binding;F:RNA binding
Q9ERS2	sp|Q9ERS2|NDUAD_MOUSE	NADH dehydrogenase [ubiquinone] 1 alpha subcomplex subunit 13 OS=Mus musculus GN=Ndufa13 PE=1 SV=3	C:integral to membrane;C:nucleoplasm	P:negative regulation of transcription, DNA-dependent;P:apoptotic nuclear change;P:induction of apoptosis by extracellular signals;P:electron transport chain;P:transport;P:negative regulation of cell growth	F:ATP binding;F:NADH dehydrogenase (ubiquinone) activity
Q8BH69	sp|Q8BH69|SPS1_MOUSE	Selenide, water dikinase 1 OS=Mus musculus GN=Sephs1 PE=2 SV=1	NA	NA	F:selenide, water dikinase activity;F:ATP binding
Q91V41	sp|Q91V41|RAB14_MOUSE	Ras-related protein Rab-14 OS=Mus musculus GN=Rab14 PE=1 SV=3	C:Golgi membrane;C:early endosome membrane	P:small GTPase mediated signal transduction;P:embryo development;P:fibroblast growth factor receptor signaling pathway;P:protein transport;P:Golgi to endosome transport	F:GTPase activity;F:GTP binding;F:GDP binding
Q64516	sp|Q64516|GLPK_MOUSE	Glycerol kinase OS=Mus musculus GN=Gk PE=2 SV=2	C:mitochondrial outer membrane	P:glycerol-3-phosphate metabolic process	F:glycerol kinase activity;F:ATP binding
Q8VCI5	sp|Q8VCI5|PEX19_MOUSE	Peroxisomal biogenesis factor 19 OS=Mus musculus GN=Pex19 PE=1 SV=1	C:peroxisomal membrane	NA	NA
Q9DBH5	sp|Q9DBH5|LMAN2_MOUSE	Vesicular integral-membrane protein VIP36 OS=Mus musculus GN=Lman2 PE=2 SV=2	C:Golgi membrane;C:integral to membrane	P:protein transport	F:sugar binding;F:metal ion binding
Q99MZ7	sp|Q99MZ7|PECR_MOUSE	Peroxisomal trans-2-enoyl-CoA reductase OS=Mus musculus GN=Pecr PE=2 SV=1	C:mitochondrion;C:peroxisome	P:fatty acid biosynthetic process	F:nucleotide binding;F:trans-2-enoyl-CoA reductase (NADPH) activity
Q9Z2Y8	sp|Q9Z2Y8|PROSC_MOUSE	Proline synthase co-transcribed bacterial homolog protein OS=Mus musculus GN=Prosc PE=1 SV=1	C:mitochondrion	NA	F:pyridoxal phosphate binding
O70133	sp|O70133|DHX9_MOUSE	ATP-dependent RNA helicase A OS=Mus musculus GN=Dhx9 PE=1 SV=2	C:ribonucleoprotein complex;C:CRD-mediated mRNA stability complex;C:nucleolus	P:cellular response to heat	F:double-stranded RNA binding;F:ATP-dependent helicase activity;F:DNA binding;F:protein binding;F:ATP binding
P48774	sp|P48774|GSTM5_MOUSE	Glutathione S-transferase Mu 5 OS=Mus musculus GN=Gstm5 PE=1 SV=1	C:cytoplasm	NA	F:glutathione transferase activity
P68037	sp|P68037|UB2L3_MOUSE	Ubiquitin-conjugating enzyme E2 L3 OS=Mus musculus GN=Ube2l3 PE=2 SV=1	C:cytoplasm;C:nucleus	P:transcription, DNA-dependent;P:regulation of S phase of mitotic cell cycle;P:regulation of transcription, DNA-dependent;P:protein K11-linked ubiquitination;P:cell proliferation;P:cellular response to glucocorticoid stimulus	F:ATP binding;F:transcription coactivator activity;F:ubiquitin-protein ligase activity
Q14DH7	sp|Q14DH7|ACSS3_MOUSE	Acyl-CoA synthetase short-chain family member 3, mitochondrial OS=Mus musculus GN=Acss3 PE=2 SV=2	C:mitochondrion	NA	F:acetate-CoA ligase activity;F:ATP binding
P63325	sp|P63325|RS10_MOUSE	40S ribosomal protein S10 OS=Mus musculus GN=Rps10 PE=1 SV=1	C:nucleolus	NA	NA
Q60930	sp|Q60930|VDAC2_MOUSE	Voltage-dependent anion-selective channel protein 2 OS=Mus musculus GN=Vdac2 PE=1 SV=2	C:mitochondrial inner membrane;C:mitochondrial outer membrane;C:pore complex	P:negative regulation of intrinsic apoptotic signaling pathway;P:negative regulation of protein polymerization	F:voltage-gated anion channel activity;F:nucleotide binding;F:porin activity
O35423	sp|O35423|SPYA_MOUSE	Serine--pyruvate aminotransferase, mitochondrial OS=Mus musculus GN=Agxt PE=1 SV=2	C:peroxisome;C:mitochondrial matrix	NA	F:alanine-glyoxylate transaminase activity;F:serine-pyruvate transaminase activity;F:pyridoxal phosphate binding
Q91V64	sp|Q91V64|ISOC1_MOUSE	Isochorismatase domain-containing protein 1 OS=Mus musculus GN=Isoc1 PE=2 SV=1	C:peroxisome	NA	F:catalytic activity
P09405	sp|P09405|NUCL_MOUSE	Nucleolin OS=Mus musculus GN=Ncl PE=1 SV=2	C:nucleolus;C:ribonucleoprotein complex;C:nucleoplasm	NA	F:nucleotide binding;F:telomeric DNA binding;F:RNA binding
Q8CC88	sp|Q8CC88|K0564_MOUSE	Uncharacterized protein KIAA0564 homolog OS=Mus musculus GN=Kiaa0564 PE=2 SV=2	C:extracellular region;C:mitochondrion	NA	F:ATPase activity;F:ATP binding
Q8JZN5	sp|Q8JZN5|ACAD9_MOUSE	Acyl-CoA dehydrogenase family member 9, mitochondrial OS=Mus musculus GN=Acad9 PE=2 SV=2	C:mitochondrion	NA	F:flavin adenine dinucleotide binding;F:acyl-CoA dehydrogenase activity
P62984	sp|P62984|RL40_MOUSE	Ubiquitin-60S ribosomal protein L40 OS=Mus musculus GN=Uba52 PE=1 SV=2	C:nucleoplasm;C:cytosol;C:ribosome	P:translation	F:structural constituent of ribosome
Q9JIL4	sp|Q9JIL4|NHRF3_MOUSE	Na(+)/H(+) exchange regulatory cofactor NHE-RF3 OS=Mus musculus GN=Pdzk1 PE=1 SV=1	C:brush border membrane;C:cytoplasm	P:establishment of protein localization in plasma membrane	F:protein binding
Q7TMK9	sp|Q7TMK9|HNRPQ_MOUSE	Heterogeneous nuclear ribonucleoprotein Q OS=Mus musculus GN=Syncrip PE=1 SV=2	C:CRD-mediated mRNA stability complex;C:histone pre-mRNA 3'end processing complex	P:RNA splicing;P:mRNA processing	F:poly(A) RNA binding;F:nucleotide binding
P35980	sp|P35980|RL18_MOUSE	60S ribosomal protein L18 OS=Mus musculus GN=Rpl18 PE=2 SV=3	C:ribosome	P:translation	F:structural constituent of ribosome
Q8BH86	sp|Q8BH86|CN159_MOUSE	UPF0317 protein C14orf159 homolog, mitochondrial OS=Mus musculus PE=2 SV=1	C:mitochondrion	NA	NA
Q9JJL3	sp|Q9JJL3|SO1B2_MOUSE	Solute carrier organic anion transporter family member 1B2 OS=Mus musculus GN=Slco1b2 PE=1 SV=1	C:integral to membrane	P:ion transport	NA
Q62186	sp|Q62186|SSRD_MOUSE	Translocon-associated protein subunit delta OS=Mus musculus GN=Ssr4 PE=2 SV=1	C:integral to membrane	NA	NA
Q9EQH3	sp|Q9EQH3|VPS35_MOUSE	Vacuolar protein sorting-associated protein 35 OS=Mus musculus GN=Vps35 PE=1 SV=1	C:membrane	P:protein transport	F:protein binding
P07356	sp|P07356|ANXA2_MOUSE	Annexin A2 OS=Mus musculus GN=Anxa2 PE=1 SV=2	C:extrinsic to plasma membrane;C:basement membrane;C:Schmidt-Lanterman incisure;C:melanosome;C:myelin sheath adaxonal region;C:early endosome;C:sarcolemma	P:fibrinolysis;P:collagen fibril organization;P:cellular response to acid;P:angiogenesis;P:positive regulation of binding	F:calcium ion binding;F:calcium-dependent phospholipid binding;F:cytoskeletal protein binding;F:phospholipase inhibitor activity
P41105	sp|P41105|RL28_MOUSE	60S ribosomal protein L28 OS=Mus musculus GN=Rpl28 PE=1 SV=2	C:ribosome	P:translation	F:structural constituent of ribosome
P12367	sp|P12367|KAP2_MOUSE	cAMP-dependent protein kinase type II-alpha regulatory subunit OS=Mus musculus GN=Prkar2a PE=1 SV=2	C:cytoplasm;C:cAMP-dependent protein kinase complex;C:plasma membrane	P:regulation of protein phosphorylation;P:signal transduction	F:protein binding;F:cAMP binding;F:cAMP-dependent protein kinase regulator activity
Q60931	sp|Q60931|VDAC3_MOUSE	Voltage-dependent anion-selective channel protein 3 OS=Mus musculus GN=Vdac3 PE=1 SV=1	C:mitochondrial inner membrane;C:pore complex;C:mitochondrial outer membrane	P:neuron-neuron synaptic transmission;P:behavioral fear response;P:learning	F:nucleotide binding;F:porin activity;F:voltage-gated anion channel activity
Q8VCM7	sp|Q8VCM7|FIBG_MOUSE	Fibrinogen gamma chain OS=Mus musculus GN=Fgg PE=2 SV=1	C:cell cortex;C:fibrinogen complex	P:protein polymerization;P:signal transduction;P:platelet activation	F:protein binding, bridging;F:receptor binding
Q99L45	sp|Q99L45|IF2B_MOUSE	Eukaryotic translation initiation factor 2 subunit 2 OS=Mus musculus GN=Eif2s2 PE=1 SV=1	NA	P:male germ cell proliferation;P:male gonad development;P:in utero embryonic development	F:metal ion binding;F:translation initiation factor activity
Q920A5	sp|Q920A5|RISC_MOUSE	Retinoid-inducible serine carboxypeptidase OS=Mus musculus GN=Scpep1 PE=2 SV=2	C:extracellular region	P:proteolysis	F:serine-type carboxypeptidase activity
P23116	sp|P23116|EIF3A_MOUSE	Eukaryotic translation initiation factor 3 subunit A OS=Mus musculus GN=Eif3a PE=1 SV=5	C:nucleus;C:microtubule organizing center;C:eukaryotic translation initiation factor 3 complex	P:formation of translation initiation complex	F:protein binding;F:translation initiation factor activity
P56391	sp|P56391|CX6B1_MOUSE	Cytochrome c oxidase subunit 6B1 OS=Mus musculus GN=Cox6b1 PE=1 SV=2	C:mitochondrial inner membrane;C:mitochondrial intermembrane space	NA	F:cytochrome-c oxidase activity
Q9JM62	sp|Q9JM62|REEP6_MOUSE	Receptor expression-enhancing protein 6 OS=Mus musculus GN=Reep6 PE=2 SV=1	C:integral to membrane	NA	F:protein binding
Q9D8W5	sp|Q9D8W5|PSD12_MOUSE	26S proteasome non-ATPase regulatory subunit 12 OS=Mus musculus GN=Psmd12 PE=2 SV=4	C:proteasome complex	NA	NA
P47757	sp|P47757|CAPZB_MOUSE	F-actin-capping protein subunit beta OS=Mus musculus GN=Capzb PE=1 SV=3	C:membrane;C:WASH complex;C:lamellipodium;C:F-actin capping protein complex;C:cortical cytoskeleton	P:regulation of cell morphogenesis;P:actin filament capping;P:actin cytoskeleton organization;P:lamellipodium assembly	F:actin binding
Q9CQJ8	sp|Q9CQJ8|NDUB9_MOUSE	NADH dehydrogenase [ubiquinone] 1 beta subcomplex subunit 9 OS=Mus musculus GN=Ndufb9 PE=1 SV=3	NA	P:electron transport chain;P:transport	NA
Q3UJU9	sp|Q3UJU9|RMD3_MOUSE	Regulator of microtubule dynamics protein 3 OS=Mus musculus GN=Fam82a2 PE=1 SV=2	C:integral to membrane;C:microtubule;C:mitochondrial membrane;C:nucleus;C:spindle pole	P:cell differentiation;P:apoptotic process	F:binding
Q9D023	sp|Q9D023|BR44_MOUSE	Brain protein 44 OS=Mus musculus GN=Brp44 PE=1 SV=1	C:mitochondrion	NA	NA
P42225	sp|P42225|STAT1_MOUSE	Signal transducer and activator of transcription 1 OS=Mus musculus GN=Stat1 PE=1 SV=1	C:nucleus;C:cytosol;C:axon;C:dendrite	P:response to peptide hormone stimulus;P:renal tubule development;P:induction of apoptosis;P:response to cytokine stimulus;P:negative regulation of metanephric nephron tubule epithelial cell differentiation;P:metanephric mesenchymal cell differentiation;P:transcription, DNA-dependent;P:positive regulation of smooth muscle cell proliferation;P:metanephric mesenchymal cell proliferation involved in…	F:sequence-specific DNA binding transcription factor activity;F:DNA binding;F:calcium ion binding;F:signal transducer activity
P09528	sp|P09528|FRIH_MOUSE	Ferritin heavy chain OS=Mus musculus GN=Fth1 PE=1 SV=2	C:mitochondrion	P:immune response;P:negative regulation of cell proliferation;P:iron ion transport;P:cellular iron ion homeostasis	F:ferroxidase activity;F:ferric iron binding
Q60692	sp|Q60692|PSB6_MOUSE	Proteasome subunit beta type-6 OS=Mus musculus GN=Psmb6 PE=1 SV=3	C:nucleus;C:proteasome core complex;C:cytoplasm	P:proteolysis involved in cellular protein catabolic process	F:threonine-type endopeptidase activity
Q8VCT3	sp|Q8VCT3|AMPB_MOUSE	Aminopeptidase B OS=Mus musculus GN=Rnpep PE=2 SV=2	NA	P:proteolysis;P:leukotriene biosynthetic process	NA
Q61646	sp|Q61646|HPT_MOUSE	Haptoglobin OS=Mus musculus GN=Hp PE=1 SV=1	C:extracellular region	NA	F:serine-type endopeptidase activity;F:hemoglobin binding
P0CG49	sp|P0CG49|UBB_MOUSE	Polyubiquitin-B OS=Mus musculus GN=Ubb PE=1 SV=1	C:nucleoplasm;C:cytosol	NA	NA
P0CG50	sp|P0CG50|UBC_MOUSE	Polyubiquitin-C OS=Mus musculus GN=Ubc PE=1 SV=2	C:nucleoplasm;C:cytosol	NA	NA
P30933	sp|P30933|SVS5_MOUSE	Seminal vesicle secretory protein 5 OS=Mus musculus GN=Svs5 PE=2 SV=1	C:extracellular space	NA	NA
P43024	sp|P43024|CX6A1_MOUSE	Cytochrome c oxidase subunit 6A1, mitochondrial OS=Mus musculus GN=Cox6a1 PE=1 SV=2	C:mitochondrial respiratory chain complex IV	NA	F:cytochrome-c oxidase activity
P50236	sp|P50236|ST2A2_MOUSE	Bile salt sulfotransferase 2 OS=Mus musculus GN=Sult2a2 PE=2 SV=1	C:cytoplasm	P:steroid metabolic process	F:bile-salt sulfotransferase activity
P84084	sp|P84084|ARF5_MOUSE	ADP-ribosylation factor 5 OS=Mus musculus GN=Arf5 PE=2 SV=2	C:perinuclear region of cytoplasm;C:Golgi apparatus;C:plasma membrane	P:vesicle-mediated transport;P:protein transport;P:small GTPase mediated signal transduction	F:GTP binding
Q62159	sp|Q62159|RHOC_MOUSE	Rho-related GTP-binding protein RhoC OS=Mus musculus GN=Rhoc PE=1 SV=2	C:nucleus;C:cleavage furrow;C:plasma membrane	P:apical junction assembly;P:small GTPase mediated signal transduction;P:cell cycle cytokinesis	F:GTP binding
Q9Z0N2	sp|Q9Z0N2|IF2H_MOUSE	Eukaryotic translation initiation factor 2 subunit 3, Y-linked OS=Mus musculus GN=Eif2s3y PE=2 SV=2	NA	NA	F:GTPase activity;F:translation initiation factor activity;F:GTP binding
Q9DCT1	sp|Q9DCT1|AKCL2_MOUSE	1,5-anhydro-D-fructose reductase OS=Mus musculus GN=Akr1e2 PE=1 SV=1	C:cytoplasm	NA	F:1,5-anhydro-D-fructose reductase activity
P61458	sp|P61458|PHS_MOUSE	Pterin-4-alpha-carbinolamine dehydratase OS=Mus musculus GN=Pcbd1 PE=1 SV=2	C:nucleus;C:cytoplasm	P:tetrahydrobiopterin biosynthetic process;P:regulation of protein homodimerization activity;P:protein heterooligomerization;P:transcription, DNA-dependent;P:positive regulation of transcription, DNA-dependent;P:protein homotetramerization	F:4-alpha-hydroxytetrahydrobiopterin dehydratase activity;F:transcription coactivator activity;F:phenylalanine 4-monooxygenase activity
Q9D7G0	sp|Q9D7G0|PRPS1_MOUSE	Ribose-phosphate pyrophosphokinase 1 OS=Mus musculus GN=Prps1 PE=1 SV=4	NA	P:nucleoside metabolic process;P:ribonucleoside monophosphate biosynthetic process	F:protein homodimerization activity;F:kinase activity;F:magnesium ion binding;F:ribose phosphate diphosphokinase activity;F:ATP binding
P51859	sp|P51859|HDGF_MOUSE	Hepatoma-derived growth factor OS=Mus musculus GN=Hdgf PE=1 SV=2	C:nucleus;C:cytoplasm;C:extracellular space	P:transcription, DNA-dependent;P:regulation of transcription, DNA-dependent	F:growth factor activity;F:heparin binding;F:DNA binding;F:nucleotide binding
Q921L3	sp|Q921L3|TMCO1_MOUSE	Transmembrane and coiled-coil domain-containing protein 1 OS=Mus musculus GN=Tmco1 PE=2 SV=1	C:Golgi membrane;C:integral to membrane;C:endoplasmic reticulum membrane	NA	NA
O70310	sp|O70310|NMT1_MOUSE	Glycylpeptide N-tetradecanoyltransferase 1 OS=Mus musculus GN=Nmt1 PE=1 SV=1	C:cytoplasm	P:in utero embryonic development;P:N-terminal protein myristoylation	F:glycylpeptide N-tetradecanoyltransferase activity
P61202	sp|P61202|CSN2_MOUSE	COP9 signalosome complex subunit 2 OS=Mus musculus GN=Cops2 PE=1 SV=1	C:cytoplasm;C:signalosome	P:negative regulation of transcription, DNA-dependent;P:cell proliferation	F:protein binding;F:transcription corepressor activity
Q8VBW8	sp|Q8VBW8|TTC36_MOUSE	Tetratricopeptide repeat protein 36 OS=Mus musculus GN=Ttc36 PE=2 SV=1	NA	NA	F:binding
Q9JLI6	sp|Q9JLI6|SCLY_MOUSE	Selenocysteine lyase OS=Mus musculus GN=Scly PE=1 SV=1	C:cytosol	NA	F:pyridoxal phosphate binding;F:transferase activity;F:selenocysteine lyase activity
Q9Z2M7	sp|Q9Z2M7|PMM2_MOUSE	Phosphomannomutase 2 OS=Mus musculus GN=Pmm2 PE=2 SV=1	C:neuronal cell body;C:cytoplasm	P:mannose biosynthetic process	F:phosphomannomutase activity
Q8VCA8	sp|Q8VCA8|SCRN2_MOUSE	Secernin-2 OS=Mus musculus GN=Scrn2 PE=2 SV=1	NA	P:proteolysis	F:dipeptidase activity
P62267	sp|P62267|RS23_MOUSE	40S ribosomal protein S23 OS=Mus musculus GN=Rps23 PE=2 SV=3	C:small ribosomal subunit	P:translation	F:structural constituent of ribosome
Q9JL35	sp|Q9JL35|HMGN5_MOUSE	High mobility group nucleosome-binding domain-containing protein 5 OS=Mus musculus GN=Hmgn5 PE=1 SV=2	C:nucleoplasm;C:chromatin	P:transcription, DNA-dependent;P:regulation of transcription from RNA polymerase II promoter;P:chromatin modification	F:DNA binding;F:chromatin binding
Q6P3A8	sp|Q6P3A8|ODBB_MOUSE	2-oxoisovalerate dehydrogenase subunit beta, mitochondrial OS=Mus musculus GN=Bckdhb PE=2 SV=2	C:mitochondrial alpha-ketoglutarate dehydrogenase complex;C:mitochondrial inner membrane	P:branched chain family amino acid catabolic process	F:3-methyl-2-oxobutanoate dehydrogenase (2-methylpropanoyl-transferring) activity;F:alpha-ketoacid dehydrogenase activity
P62827	sp|P62827|RAN_MOUSE	GTP-binding nuclear protein Ran OS=Mus musculus GN=Ran PE=1 SV=3	C:melanosome;C:nucleus	P:small GTPase mediated signal transduction;P:mitosis;P:actin cytoskeleton organization;P:cellular protein complex localization;P:cell division;P:protein import into nucleus	F:GTP binding;F:protein binding;F:GTPase activity
Q924Z4	sp|Q924Z4|CERS2_MOUSE	Ceramide synthase 2 OS=Mus musculus GN=Cers2 PE=1 SV=1	C:integral to membrane;C:nuclear membrane;C:endoplasmic reticulum membrane	P:ceramide biosynthetic process	F:sphingosine N-acyltransferase activity;F:sequence-specific DNA binding;F:sequence-specific DNA binding transcription factor activity
P26231	sp|P26231|CTNA1_MOUSE	Catenin alpha-1 OS=Mus musculus GN=Ctnna1 PE=1 SV=1	C:zonula adherens;C:lamellipodium;C:actin cytoskeleton	P:establishment or maintenance of cell polarity;P:negative regulation of apoptotic process;P:cell adhesion;P:negative regulation of neuroblast proliferation;P:positive regulation of smoothened signaling pathway;P:apical junction assembly	F:structural molecule activity;F:actin filament binding
O55029	sp|O55029|COPB2_MOUSE	Coatomer subunit beta' OS=Mus musculus GN=Copb2 PE=2 SV=2	NA	P:intracellular protein transport	F:structural molecule activity;F:binding
Q91XF0	sp|Q91XF0|PNPO_MOUSE	Pyridoxine-5'-phosphate oxidase OS=Mus musculus GN=Pnpo PE=1 SV=1	NA	P:pyridoxine biosynthetic process	F:FMN binding;F:pyridoxamine-phosphate oxidase activity
Q91X72	sp|Q91X72|HEMO_MOUSE	Hemopexin OS=Mus musculus GN=Hpx PE=1 SV=2	C:extracellular region	P:hemoglobin metabolic process;P:heme metabolic process;P:positive regulation of interferon-gamma-mediated signaling pathway;P:positive regulation of tyrosine phosphorylation of Stat1 protein;P:positive regulation of immunoglobulin production;P:transport;P:positive regulation of humoral immune response mediated by circulating immunoglobulin	F:metal ion binding
Q3UMF0	sp|Q3UMF0|COBL1_MOUSE	Cordon-bleu protein-like 1 OS=Mus musculus GN=Cobll1 PE=1 SV=2	NA	NA	NA
P49443	sp|P49443|PPM1A_MOUSE	Protein phosphatase 1A OS=Mus musculus GN=Ppm1a PE=1 SV=1	C:protein serine/threonine phosphatase complex;C:nucleus	P:protein dephosphorylation	F:manganese ion binding;F:R-SMAD binding;F:magnesium ion binding
P23589	sp|P23589|CAH5A_MOUSE	Carbonic anhydrase 5A, mitochondrial OS=Mus musculus GN=Ca5a PE=1 SV=2	C:mitochondrion	P:gluconeogenesis;P:one-carbon metabolic process	F:zinc ion binding;F:carbonate dehydratase activity
P62141	sp|P62141|PP1B_MOUSE	Serine/threonine-protein phosphatase PP1-beta catalytic subunit OS=Mus musculus GN=Ppp1cb PE=1 SV=3	C:PTW/PP1 phosphatase complex;C:nucleolus	P:cell cycle;P:protein dephosphorylation;P:regulation of cell adhesion;P:cell division;P:glycogen metabolic process	F:metal ion binding;F:myosin-light-chain-phosphatase activity;F:myosin phosphatase activity
Q03249	sp|Q03249|GALT_MOUSE	Galactose-1-phosphate uridylyltransferase OS=Mus musculus GN=Galt PE=2 SV=3	NA	P:galactose metabolic process	F:UDP-glucose:hexose-1-phosphate uridylyltransferase activity;F:zinc ion binding
P30999	sp|P30999|CTND1_MOUSE	Catenin delta-1 OS=Mus musculus GN=Ctnnd1 PE=1 SV=2	C:cell-cell adherens junction;C:membrane fraction;C:lamellipodium;C:nucleus;C:plasma membrane;C:midbody	P:salivary gland morphogenesis;P:regulation of transcription, DNA-dependent;P:cell-cell adhesion;P:transcription, DNA-dependent;P:keratinocyte differentiation;P:epithelial cell differentiation involved in salivary gland development;P:Wnt receptor signaling pathway;P:morphogenesis of a polarized epithelium	F:protein phosphatase binding;F:RPTP-like protein binding;F:protein domain specific binding
P47915	sp|P47915|RL29_MOUSE	60S ribosomal protein L29 OS=Mus musculus GN=Rpl29 PE=2 SV=2	C:ribosome	P:translation	F:structural constituent of ribosome
Q9CQF9	sp|Q9CQF9|PCYOX_MOUSE	Prenylcysteine oxidase OS=Mus musculus GN=Pcyox1 PE=1 SV=1	C:lysosome	P:prenylcysteine catabolic process	F:prenylcysteine oxidase activity
P62075	sp|P62075|TIM13_MOUSE	Mitochondrial import inner membrane translocase subunit Tim13 OS=Mus musculus GN=Timm13 PE=1 SV=1	C:mitochondrial intermembrane space protein transporter complex;C:mitochondrial inner membrane	P:protein import into mitochondrial inner membrane	F:metal ion binding
Q9D7J9	sp|Q9D7J9|ECHD3_MOUSE	Enoyl-CoA hydratase domain-containing protein 3, mitochondrial OS=Mus musculus GN=Echdc3 PE=2 SV=1	C:mitochondrion	NA	F:catalytic activity
P62911	sp|P62911|RL32_MOUSE	60S ribosomal protein L32 OS=Mus musculus GN=Rpl32 PE=2 SV=2	C:cytosolic large ribosomal subunit	P:translation	F:structural constituent of ribosome
Q8K441	sp|Q8K441|ABCA6_MOUSE	ATP-binding cassette sub-family A member 6 OS=Mus musculus GN=Abca6 PE=2 SV=2	C:integral to membrane	P:transport	F:ATPase activity;F:ATP binding
Q80UM7	sp|Q80UM7|MOGS_MOUSE	Mannosyl-oligosaccharide glucosidase OS=Mus musculus GN=Mogs PE=2 SV=1	C:endoplasmic reticulum membrane;C:integral to membrane	P:oligosaccharide metabolic process	F:mannosyl-oligosaccharide glucosidase activity
Q9CWK8	sp|Q9CWK8|SNX2_MOUSE	Sorting nexin-2 OS=Mus musculus GN=Snx2 PE=1 SV=2	C:early endosome membrane	P:intracellular protein transport;P:cell communication	F:phosphatidylinositol binding;F:protein transporter activity
Q61990	sp|Q61990|PCBP2_MOUSE	Poly(rC)-binding protein 2 OS=Mus musculus GN=Pcbp2 PE=1 SV=1	C:nucleus;C:ribonucleoprotein complex;C:cytoplasm	P:response to virus;P:negative regulation of defense response to virus;P:proteasomal ubiquitin-dependent protein catabolic process;P:innate immune response	F:RNA binding;F:DNA binding
Q9CR68	sp|Q9CR68|UCRI_MOUSE	Cytochrome b-c1 complex subunit Rieske, mitochondrial OS=Mus musculus GN=Uqcrfs1 PE=1 SV=1	C:integral to membrane	P:electron transport chain	F:2 iron, 2 sulfur cluster binding;F:metal ion binding;F:ubiquinol-cytochrome-c reductase activity
Q920L1	sp|Q920L1|FADS1_MOUSE	Fatty acid desaturase 1 OS=Mus musculus GN=Fads1 PE=2 SV=1	C:integral to membrane;C:endoplasmic reticulum membrane	P:electron transport chain;P:transport	F:heme binding
O09172	sp|O09172|GSH0_MOUSE	Glutamate--cysteine ligase regulatory subunit OS=Mus musculus GN=Gclm PE=2 SV=1	C:soluble fraction;C:glutamate-cysteine ligase complex	P:glutathione biosynthetic process;P:response to drug;P:regulation of blood vessel size;P:response to oxidative stress;P:glutamate metabolic process;P:regulation of mitochondrial depolarization;P:positive regulation of glutamate-cysteine ligase activity;P:cysteine metabolic process	F:protein heterodimerization activity;F:glutamate-cysteine ligase catalytic subunit binding
Q3UNX5	sp|Q3UNX5|ACSM3_MOUSE	Acyl-coenzyme A synthetase ACSM3, mitochondrial OS=Mus musculus GN=Acsm3 PE=1 SV=2	C:mitochondrial matrix	P:fatty acid biosynthetic process	F:ATP binding;F:metal ion binding;F:fatty acid ligase activity;F:butyrate-CoA ligase activity
Q63932	sp|Q63932|MP2K2_MOUSE	Dual specificity mitogen-activated protein kinase kinase 2 OS=Mus musculus GN=Map2k2 PE=1 SV=2	C:Golgi apparatus;C:focal adhesion;C:mitochondrion;C:late endosome;C:nucleus;C:cytosol;C:early endosome	P:regulation of Golgi inheritance;P:regulation of early endosome to late endosome transport;P:regulation of stress-activated MAPK cascade;P:positive regulation of cell motility	F:ATP binding;F:protein serine/threonine kinase activity;F:protein tyrosine kinase activity;F:protein complex scaffold
Q9D0E1	sp|Q9D0E1|HNRPM_MOUSE	Heterogeneous nuclear ribonucleoprotein M OS=Mus musculus GN=Hnrnpm PE=1 SV=3	NA	NA	F:nucleotide binding;F:RNA binding
Q9CQE8	sp|Q9CQE8|CN166_MOUSE	UPF0568 protein C14orf166 homolog OS=Mus musculus PE=2 SV=1	C:tRNA-splicing ligase complex;C:nucleus;C:microtubule organizing center;C:perinuclear region of cytoplasm	P:positive regulation of transcription from RNA polymerase II promoter	F:RNA polymerase II core binding
Q9CZ42	sp|Q9CZ42|CARKD_MOUSE	Carbohydrate kinase domain-containing protein OS=Mus musculus GN=Carkd PE=1 SV=1	C:mitochondrion	NA	F:ATP-dependent NAD(P)H-hydrate dehydratase activity
Q3U2P1	sp|Q3U2P1|SC24A_MOUSE	Protein transport protein Sec24A OS=Mus musculus GN=Sec24a PE=1 SV=1	C:Golgi membrane;C:COPII vesicle coat;C:endoplasmic reticulum membrane;C:perinuclear region of cytoplasm	P:intracellular protein transport;P:ER to Golgi vesicle-mediated transport	F:zinc ion binding
Q9Z0M5	sp|Q9Z0M5|LICH_MOUSE	Lysosomal acid lipase/cholesteryl ester hydrolase OS=Mus musculus GN=Lipa PE=2 SV=2	C:lysosome	P:homeostasis of number of cells within a tissue;P:lipid catabolic process;P:cytokine production;P:tissue remodeling;P:inflammatory response;P:cell morphogenesis;P:cell proliferation;P:lung development	F:sterol esterase activity
Q9D6R2	sp|Q9D6R2|IDH3A_MOUSE	Isocitrate dehydrogenase [NAD] subunit alpha, mitochondrial OS=Mus musculus GN=Idh3a PE=1 SV=1	C:mitochondrion	P:tricarboxylic acid cycle	F:NAD binding;F:magnesium ion binding;F:isocitrate dehydrogenase (NAD+) activity
Q80WJ7	sp|Q80WJ7|LYRIC_MOUSE	Protein LYRIC OS=Mus musculus GN=Mtdh PE=1 SV=1	C:tight junction;C:nucleolus;C:integral to membrane;C:perinuclear region of cytoplasm;C:nuclear membrane;C:endoplasmic reticulum membrane	P:positive regulation of NF-kappaB transcription factor activity;P:negative regulation of transcription from RNA polymerase II promoter	F:NF-kappaB binding
P61750	sp|P61750|ARF4_MOUSE	ADP-ribosylation factor 4 OS=Mus musculus GN=Arf4 PE=2 SV=2	C:Golgi apparatus;C:plasma membrane	P:small GTPase mediated signal transduction;P:vesicle-mediated transport;P:protein transport	F:GTP binding
Q9D1D4	sp|Q9D1D4|TMEDA_MOUSE	Transmembrane emp24 domain-containing protein 10 OS=Mus musculus GN=Tmed10 PE=2 SV=1	C:trans-Golgi network transport vesicle;C:endoplasmic reticulum-Golgi intermediate compartment membrane;C:melanosome;C:endoplasmic reticulum membrane;C:gamma-secretase complex;C:integral to membrane;C:transport vesicle membrane;C:cis-Golgi network;C:zymogen granule membrane;C:microsome	P:intracellular protein transport;P:Golgi organization;P:retrograde vesicle-mediated transport, Golgi to ER;P:COPI-coated vesicle budding;P:regulated secretory pathway	NA
P10922	sp|P10922|H10_MOUSE	Histone H1.0 OS=Mus musculus GN=H1f0 PE=2 SV=4	C:nucleus;C:nucleosome	P:nucleosome assembly	F:DNA binding
Q9WU78	sp|Q9WU78|PDC6I_MOUSE	Programmed cell death 6-interacting protein OS=Mus musculus GN=Pdcd6ip PE=1 SV=3	C:melanosome;C:cytosol;C:microtubule organizing center	P:cell division;P:apoptotic process;P:protein transport;P:cell cycle	F:protein dimerization activity
Q8CIB5	sp|Q8CIB5|FERM2_MOUSE	Fermitin family homolog 2 OS=Mus musculus GN=Fermt2 PE=1 SV=1	C:focal adhesion;C:cytoskeleton;C:cell cortex	P:regulation of cell shape;P:cell adhesion	F:binding
Q6P542	sp|Q6P542|ABCF1_MOUSE	ATP-binding cassette sub-family F member 1 OS=Mus musculus GN=Abcf1 PE=1 SV=1	C:nuclear envelope;C:polysomal ribosome;C:nucleoplasm	P:translational initiation	F:ATP binding;F:ATPase activity;F:ribosome binding;F:translation activator activity
P17225	sp|P17225|PTBP1_MOUSE	Polypyrimidine tract-binding protein 1 OS=Mus musculus GN=Ptbp1 PE=1 SV=2	C:nucleus	P:negative regulation of nuclear mRNA splicing, via spliceosome;P:regulation of alternative nuclear mRNA splicing, via spliceosome;P:mRNA processing;P:negative regulation of muscle cell differentiation;P:RNA splicing	F:nucleotide binding;F:RNA binding
P45591	sp|P45591|COF2_MOUSE	Cofilin-2 OS=Mus musculus GN=Cfl2 PE=1 SV=1	C:cytoskeleton;C:nuclear matrix;C:cytoplasm	NA	F:actin binding
P28352	sp|P28352|APEX1_MOUSE	DNA-(apurinic or apyrimidinic site) lyase OS=Mus musculus GN=Apex1 PE=1 SV=2	C:endoplasmic reticulum;C:mitochondrion;C:nucleolus;C:perinuclear region of cytoplasm;C:nuclear speck	P:cell redox homeostasis;P:positive regulation of DNA repair;P:positive regulation of anti-apoptosis;P:DNA repair;P:regulation of mRNA stability;P:DNA demethylation;P:transcription, DNA-dependent;P:DNA recombination;P:regulation of transcription, DNA-dependent	F:metal ion binding;F:site-specific endodeoxyribonuclease activity, specific for altered base;F:transcription coactivator activity;F:chromatin DNA binding;F:damaged DNA binding;F:oxidoreductase activity;F:DNA-(apurinic or apyrimidinic site) lyase activity;F:3'-5' exonuclease activity;F:RNA binding
Q9JKX3	sp|Q9JKX3|TFR2_MOUSE	Transferrin receptor protein 2 OS=Mus musculus GN=Tfr2 PE=2 SV=2	C:plasma membrane;C:cytoplasm;C:integral to membrane	P:proteolysis;P:cellular iron ion homeostasis	F:transferrin receptor activity;F:peptidase activity
P62900	sp|P62900|RL31_MOUSE	60S ribosomal protein L31 OS=Mus musculus GN=Rpl31 PE=2 SV=1	C:ribosome	P:translation	F:structural constituent of ribosome
Q9D7B6	sp|Q9D7B6|ACAD8_MOUSE	Isobutyryl-CoA dehydrogenase, mitochondrial OS=Mus musculus GN=Acad8 PE=2 SV=2	C:mitochondrion	P:branched chain family amino acid catabolic process	F:flavin adenine dinucleotide binding;F:acyl-CoA dehydrogenase activity
P26516	sp|P26516|PSD7_MOUSE	26S proteasome non-ATPase regulatory subunit 7 OS=Mus musculus GN=Psmd7 PE=1 SV=2	C:proteasome complex	NA	NA
O55071	sp|O55071|CP2BJ_MOUSE	Cytochrome P450 2B19 OS=Mus musculus GN=Cyp2b19 PE=2 SV=1	C:microsome;C:endoplasmic reticulum membrane	NA	F:heme binding;F:electron carrier activity;F:aromatase activity
Q68FL6	sp|Q68FL6|SYMC_MOUSE	Methionine--tRNA ligase, cytoplasmic OS=Mus musculus GN=Mars PE=2 SV=1	C:mitochondrion	P:methionyl-tRNA aminoacylation	F:ATP binding;F:tRNA binding;F:methionine-tRNA ligase activity
Q9D1G1	sp|Q9D1G1|RAB1B_MOUSE	Ras-related protein Rab-1B OS=Mus musculus GN=Rab1b PE=1 SV=1	C:membrane;C:mitochondrion	P:small GTPase mediated signal transduction;P:protein transport	F:GTP binding
O08914	sp|O08914|FAAH1_MOUSE	Fatty-acid amide hydrolase 1 OS=Mus musculus GN=Faah PE=2 SV=1	C:integral to membrane;C:endoplasmic reticulum membrane;C:Golgi membrane	P:fatty acid catabolic process	F:carbon-nitrogen ligase activity, with glutamine as amido-N-donor;F:acylglycerol lipase activity;F:fatty acid amide hydrolase activity
Q9WTX5	sp|Q9WTX5|SKP1_MOUSE	S-phase kinase-associated protein 1 OS=Mus musculus GN=Skp1 PE=1 SV=3	C:cytosol;C:SCF ubiquitin ligase complex	P:SCF-dependent proteasomal ubiquitin-dependent protein catabolic process	F:protein binding;F:ubiquitin-protein ligase activity
P70245	sp|P70245|EBP_MOUSE	3-beta-hydroxysteroid-Delta(8),Delta(7)-isomerase OS=Mus musculus GN=Ebp PE=1 SV=3	C:integral to membrane;C:endoplasmic reticulum membrane	P:cholesterol biosynthetic process;P:hemopoiesis	F:cholestenol delta-isomerase activity;F:C-8 sterol isomerase activity
P35550	sp|P35550|FBRL_MOUSE	rRNA 2'-O-methyltransferase fibrillarin OS=Mus musculus GN=Fbl PE=1 SV=2	C:granular component;C:Cajal body;C:ribonucleoprotein complex	P:rRNA processing;P:tRNA processing;P:snoRNA metabolic process	F:snoRNA binding;F:methyltransferase activity
Q925I1	sp|Q925I1|ATAD3_MOUSE	ATPase family AAA domain-containing protein 3 OS=Mus musculus GN=Atad3 PE=1 SV=1	C:mitochondrial inner membrane	NA	F:ATP binding;F:nucleoside-triphosphatase activity
P70670	sp|P70670|NACAM_MOUSE	Nascent polypeptide-associated complex subunit alpha, muscle-specific form OS=Mus musculus GN=Naca PE=1 SV=2	C:nucleus;C:cytoplasm	P:regulation of transcription, DNA-dependent;P:protein transport;P:transcription, DNA-dependent	F:TBP-class protein binding;F:DNA binding;F:transcription coactivator activity
P62192	sp|P62192|PRS4_MOUSE	26S protease regulatory subunit 4 OS=Mus musculus GN=Psmc1 PE=1 SV=1	C:cytoplasm;C:proteasome complex;C:nucleus	P:protein catabolic process	F:ATP binding;F:nucleoside-triphosphatase activity
Q9DBN5	sp|Q9DBN5|LONP2_MOUSE	Lon protease homolog 2, peroxisomal OS=Mus musculus GN=Lonp2 PE=2 SV=1	C:peroxisomal matrix;C:nucleoid;C:nucleus	P:misfolded or incompletely synthesized protein catabolic process	F:serine-type endopeptidase activity;F:ATP-dependent peptidase activity;F:ATP binding;F:sequence-specific DNA binding
O70503	sp|O70503|DHB12_MOUSE	Estradiol 17-beta-dehydrogenase 12 OS=Mus musculus GN=Hsd17b12 PE=2 SV=1	C:integral to membrane;C:extracellular matrix;C:endoplasmic reticulum membrane	P:positive regulation of cell-substrate adhesion;P:extracellular matrix organization;P:steroid biosynthetic process	F:fibronectin binding;F:nucleotide binding;F:collagen binding;F:heparin binding;F:estradiol 17-beta-dehydrogenase activity
Q9QY76	sp|Q9QY76|VAPB_MOUSE	Vesicle-associated membrane protein-associated protein B OS=Mus musculus GN=Vapb PE=2 SV=3	C:integral to membrane;C:membrane fraction;C:endoplasmic reticulum membrane	NA	F:structural molecule activity
Q8BP67	sp|Q8BP67|RL24_MOUSE	60S ribosomal protein L24 OS=Mus musculus GN=Rpl24 PE=2 SV=2	NA	P:translation	NA
O09167	sp|O09167|RL21_MOUSE	60S ribosomal protein L21 OS=Mus musculus GN=Rpl21 PE=2 SV=3	C:ribosome	P:translation	F:structural constituent of ribosome
Q9R0N0	sp|Q9R0N0|GALK1_MOUSE	Galactokinase OS=Mus musculus GN=Galk1 PE=2 SV=1	C:cytoplasm	P:galactose metabolic process	F:galactokinase activity;F:ATP binding
Q9QXZ6	sp|Q9QXZ6|SO1A1_MOUSE	Solute carrier organic anion transporter family member 1A1 OS=Mus musculus GN=Slco1a1 PE=2 SV=1	C:basolateral plasma membrane;C:integral to plasma membrane;C:membrane fraction	P:response to stilbenoid	F:organic anion transmembrane transporter activity
P62849	sp|P62849|RS24_MOUSE	40S ribosomal protein S24 OS=Mus musculus GN=Rps24 PE=1 SV=1	C:nucleolus;C:cytosolic small ribosomal subunit	P:translational elongation;P:maturation of SSU-rRNA from tricistronic rRNA transcript (SSU-rRNA, 5.8S rRNA, LSU-rRNA)	F:structural constituent of ribosome;F:nucleotide binding
P46735	sp|P46735|MYO1B_MOUSE	Unconventional myosin-Ib OS=Mus musculus GN=Myo1b PE=2 SV=3	C:filopodium;C:cytoplasm;C:plasma membrane;C:brush border;C:myosin complex	P:actin filament-based movement;P:actin filament bundle assembly	F:phosphatidylinositol-3,4,5-trisphosphate binding;F:actin binding;F:phosphatidylinositol-4,5-bisphosphate binding;F:microfilament motor activity;F:ATP binding;F:calmodulin binding
Q9CXW4	sp|Q9CXW4|RL11_MOUSE	60S ribosomal protein L11 OS=Mus musculus GN=Rpl11 PE=1 SV=4	C:ribosome;C:nucleolus	P:translation;P:protein localization to nucleus	F:structural constituent of ribosome;F:protein binding;F:rRNA binding
P62960	sp|P62960|YBOX1_MOUSE	Nuclease-sensitive element-binding protein 1 OS=Mus musculus GN=Ybx1 PE=1 SV=3	C:extracellular region;C:histone pre-mRNA 3'end processing complex;C:cytoplasmic stress granule	P:mRNA processing;P:positive regulation of cell division;P:negative regulation of striated muscle cell differentiation;P:transcription, DNA-dependent;P:negative regulation of transcription from RNA polymerase II promoter;P:in utero embryonic development;P:CRD-mediated mRNA stabilization;P:RNA splicing	F:RNA binding;F:protein binding;F:single-stranded DNA binding
Q9Z204	sp|Q9Z204|HNRPC_MOUSE	Heterogeneous nuclear ribonucleoproteins C1/C2 OS=Mus musculus GN=Hnrnpc PE=1 SV=1	C:pronucleus;C:spliceosomal complex	P:RNA splicing;P:mRNA processing	F:nucleotide binding;F:mRNA binding
Q8QZY1	sp|Q8QZY1|EIF3L_MOUSE	Eukaryotic translation initiation factor 3 subunit L OS=Mus musculus GN=Eif3l PE=1 SV=1	C:eukaryotic translation initiation factor 3 complex;C:nucleoplasm;C:fibrillar center	NA	F:translation initiation factor activity;F:protein binding
Q9D9V3	sp|Q9D9V3|ECHD1_MOUSE	Enoyl-CoA hydratase domain-containing protein 1 OS=Mus musculus GN=Echdc1 PE=2 SV=2	C:cytosol	NA	F:methylmalonyl-CoA decarboxylase activity;F:catalytic activity
Q7TMF3	sp|Q7TMF3|NDUAC_MOUSE	NADH dehydrogenase [ubiquinone] 1 alpha subcomplex subunit 12 OS=Mus musculus GN=Ndufa12 PE=1 SV=2	NA	P:electron transport chain;P:transport	F:electron carrier activity;F:NADH dehydrogenase (ubiquinone) activity
Q8QZY2	sp|Q8QZY2|GLCTK_MOUSE	Glycerate kinase OS=Mus musculus GN=Glyctk PE=2 SV=1	C:mitochondrion	P:protein phosphorylation	F:ATP binding;F:glycerate kinase activity
P61027	sp|P61027|RAB10_MOUSE	Ras-related protein Rab-10 OS=Mus musculus GN=Rab10 PE=1 SV=1	C:plasma membrane;C:Golgi apparatus	P:intracellular protein transport;P:small GTPase mediated signal transduction	F:GTP binding;F:protein binding
Q9R257	sp|Q9R257|HEBP1_MOUSE	Heme-binding protein 1 OS=Mus musculus GN=Hebp1 PE=1 SV=1	C:cytoplasm	NA	F:heme binding
P43276	sp|P43276|H15_MOUSE	Histone H1.5 OS=Mus musculus GN=Hist1h1b PE=1 SV=2	C:nucleosome;C:nucleus	P:nucleosome assembly;P:muscle organ development	F:DNA binding;F:protein binding
Q9Z2Z6	sp|Q9Z2Z6|MCAT_MOUSE	Mitochondrial carnitine/acylcarnitine carrier protein OS=Mus musculus GN=Slc25a20 PE=1 SV=1	C:mitochondrial inner membrane;C:integral to membrane	P:transport	NA
O88533	sp|O88533|DDC_MOUSE	Aromatic-L-amino-acid decarboxylase OS=Mus musculus GN=Ddc PE=2 SV=1	NA	P:cellular amino acid metabolic process	F:aromatic-L-amino-acid decarboxylase activity
Q61586	sp|Q61586|GPAT1_MOUSE	Glycerol-3-phosphate acyltransferase 1, mitochondrial OS=Mus musculus GN=Gpam PE=1 SV=2	C:mitochondrial outer membrane;C:integral to membrane;C:mitochondrial inner membrane	P:phospholipid homeostasis;P:phospholipid biosynthetic process;P:negative regulation of activation-induced cell death of T cells;P:interleukin-2 secretion;P:defense response to virus;P:fatty acid metabolic process;P:regulation of cytokine secretion;P:fatty acid homeostasis;P:positive regulation of activated T cell proliferation;P:acyl-CoA metabolic process;P:response to glucose stimulus;P:glycero…	F:glycerol-3-phosphate O-acyltransferase activity
O08738	sp|O08738|CASP6_MOUSE	Caspase-6 OS=Mus musculus GN=Casp6 PE=2 SV=1	NA	P:apoptotic process	F:cysteine-type endopeptidase activity;F:protein binding
Q99JX4	sp|Q99JX4|EIF3M_MOUSE	Eukaryotic translation initiation factor 3 subunit M OS=Mus musculus GN=Eif3m PE=2 SV=1	NA	NA	F:translation initiation factor activity
Q61694	sp|Q61694|3BHS5_MOUSE	3 beta-hydroxysteroid dehydrogenase type 5 OS=Mus musculus GN=Hsd3b5 PE=1 SV=4	C:mitochondrial inner membrane;C:integral to membrane;C:endoplasmic reticulum membrane	P:steroid biosynthetic process;P:response to stilbenoid	F:3-beta-hydroxy-delta5-steroid dehydrogenase activity;F:nucleotide binding
P14115	sp|P14115|RL27A_MOUSE	60S ribosomal protein L27a OS=Mus musculus GN=Rpl27a PE=2 SV=5	C:ribosome	P:translation	F:structural constituent of ribosome
P62082	sp|P62082|RS7_MOUSE	40S ribosomal protein S7 OS=Mus musculus GN=Rps7 PE=2 SV=1	C:microtubule organizing center;C:small-subunit processome;C:90S preribosome;C:cytosolic small ribosomal subunit	P:rRNA processing;P:translation;P:ribosomal small subunit biogenesis	F:structural constituent of ribosome
P56959	sp|P56959|FUS_MOUSE	RNA-binding protein FUS OS=Mus musculus GN=Fus PE=2 SV=1	C:nucleus;C:cytoplasm	NA	F:zinc ion binding;F:DNA binding;F:RNA binding;F:nucleotide binding
Q9EP69	sp|Q9EP69|SAC1_MOUSE	Phosphatidylinositide phosphatase SAC1 OS=Mus musculus GN=Sacm1l PE=2 SV=1	NA	NA	F:phosphatase activity
Q9JLV1	sp|Q9JLV1|BAG3_MOUSE	BAG family molecular chaperone regulator 3 OS=Mus musculus GN=Bag3 PE=1 SV=2	NA	P:anti-apoptosis	F:chaperone binding
Q91X52	sp|Q91X52|DCXR_MOUSE	L-xylulose reductase OS=Mus musculus GN=Dcxr PE=2 SV=2	C:brush border;C:apical plasma membrane;C:microvillus	P:xylulose metabolic process;P:NADP metabolic process;P:protein homotetramerization;P:glucose metabolic process;P:D-xylose metabolic process	F:nucleotide binding;F:L-xylulose reductase (NADP+) activity
Q8BJW6	sp|Q8BJW6|EIF2A_MOUSE	Eukaryotic translation initiation factor 2A OS=Mus musculus GN=Eif2a PE=2 SV=2	C:eukaryotic translation initiation factor 2 complex	P:protein phosphorylation;P:ribosome assembly;P:regulation of translation;P:SREBP-mediated signaling pathway;P:positive regulation of signal transduction	F:tRNA binding;F:ribosome binding;F:translation initiation factor activity
P49935	sp|P49935|CATH_MOUSE	Pro-cathepsin H OS=Mus musculus GN=Ctsh PE=2 SV=2	C:extracellular space;C:lamellar body;C:lysosome;C:cytosol	P:dichotomous subdivision of terminal units involved in lung branching;P:ERK1 and ERK2 cascade;P:surfactant homeostasis;P:T cell mediated cytotoxicity;P:bradykinin catabolic process;P:zymogen activation;P:immune response-regulating signaling pathway;P:metanephros development;P:positive regulation of angiogenesis;P:positive regulation of cell proliferation;P:positive regulation of gene expression;…	F:HLA-A specific activating MHC class I receptor activity;F:cysteine-type endopeptidase activity;F:serine-type endopeptidase activity;F:thyroid hormone binding;F:apoptotic protease activator activity;F:aminopeptidase activity
Q8BUV3	sp|Q8BUV3|GEPH_MOUSE	Gephyrin OS=Mus musculus GN=Gphn PE=1 SV=2	C:cytoplasm;C:postsynaptic membrane;C:extrinsic to plasma membrane;C:cell junction;C:cytoskeleton	P:establishment of synaptic specificity at neuromuscular junction;P:Mo-molybdopterin cofactor biosynthetic process	F:ATP binding;F:transferase activity;F:metal ion binding;F:cytoskeletal protein binding
O35744	sp|O35744|CH3L3_MOUSE	Chitinase-3-like protein 3 OS=Mus musculus GN=Chi3l3 PE=1 SV=2	C:extracellular region;C:cytoplasmic membrane-bounded vesicle	P:inflammatory response;P:chitin catabolic process	F:beta-N-acetylhexosaminidase activity;F:chitin binding;F:chitinase activity;F:sugar binding;F:cation binding
Q283N4	sp|Q283N4|URAD_MOUSE	2-oxo-4-hydroxy-4-carboxy-5-ureidoimidazoline decarboxylase OS=Mus musculus GN=Prhoxnb PE=2 SV=1	C:peroxisome	P:purine base metabolic process;P:allantoin biosynthetic process	F:carboxy-lyase activity
O35381	sp|O35381|AN32A_MOUSE	Acidic leucine-rich nuclear phosphoprotein 32 family member A OS=Mus musculus GN=Anp32a PE=1 SV=1	C:perinuclear region of cytoplasm;C:endoplasmic reticulum;C:nuclear matrix	P:transcription, DNA-dependent;P:regulation of transcription, DNA-dependent	NA
Q924Y0	sp|Q924Y0|BODG_MOUSE	Gamma-butyrobetaine dioxygenase OS=Mus musculus GN=Bbox1 PE=2 SV=1	C:mitochondrion	P:carnitine biosynthetic process	F:iron ion binding;F:oxidoreductase activity, acting on single donors with incorporation of molecular oxygen, incorporation of two atoms of oxygen;F:gamma-butyrobetaine dioxygenase activity;F:zinc ion binding
P63330	sp|P63330|PP2AA_MOUSE	Serine/threonine-protein phosphatase 2A catalytic subunit alpha isoform OS=Mus musculus GN=Ppp2ca PE=1 SV=1	C:spindle pole;C:chromosome, centromeric region;C:cytosol;C:protein phosphatase type 2A complex;C:nucleus;C:plasma membrane	P:mesoderm development;P:regulation of cell cycle;P:meiosis;P:protein dephosphorylation	F:protein serine/threonine phosphatase activity;F:protein C-terminus binding;F:protein heterodimerization activity;F:metal ion binding
Q9R1S7	sp|Q9R1S7|MRP6_MOUSE	Multidrug resistance-associated protein 6 OS=Mus musculus GN=Abcc6 PE=1 SV=3	C:integral to membrane	NA	F:ATPase activity, coupled to transmembrane movement of substances;F:ATP binding
P31725	sp|P31725|S10A9_MOUSE	Protein S100-A9 OS=Mus musculus GN=S100a9 PE=1 SV=3	C:plasma membrane;C:cytoskeleton;C:cytoplasm	P:regulation of integrin biosynthetic process;P:leukocyte chemotaxis;P:actin cytoskeleton reorganization	F:calcium ion binding
Q8R1V4	sp|Q8R1V4|TMED4_MOUSE	Transmembrane emp24 domain-containing protein 4 OS=Mus musculus GN=Tmed4 PE=2 SV=1	C:integral to membrane;C:endoplasmic reticulum membrane	P:protein transport	NA
Q9JK38	sp|Q9JK38|GNA1_MOUSE	Glucosamine 6-phosphate N-acetyltransferase OS=Mus musculus GN=Gnpnat1 PE=2 SV=1	C:endosome membrane;C:late endosome;C:endoplasmic reticulum-Golgi intermediate compartment;C:Golgi membrane	P:UDP-N-acetylglucosamine biosynthetic process	F:glucosamine 6-phosphate N-acetyltransferase activity
Q9JKB1	sp|Q9JKB1|UCHL3_MOUSE	Ubiquitin carboxyl-terminal hydrolase isozyme L3 OS=Mus musculus GN=Uchl3 PE=1 SV=2	C:cytoplasm	P:adult walking behavior;P:cellular response to insulin stimulus;P:eating behavior;P:positive regulation of fat cell differentiation;P:retina development in camera-type eye;P:ubiquitin-dependent protein catabolic process	F:ubiquitin thiolesterase activity;F:cysteine-type peptidase activity
P45376	sp|P45376|ALDR_MOUSE	Aldose reductase OS=Mus musculus GN=Akr1b1 PE=1 SV=3	C:cytoplasm	NA	F:alditol:NADP+ 1-oxidoreductase activity
P11087	sp|P11087|CO1A1_MOUSE	Collagen alpha-1(I) chain OS=Mus musculus GN=Col1a1 PE=1 SV=4	C:collagen type I;C:cytoplasm	P:cellular response to amino acid stimulus;P:protein heterotrimerization;P:endochondral ossification;P:cellular response to mechanical stimulus;P:bone trabecula formation;P:intramembranous ossification;P:protein transport;P:face morphogenesis;P:blood vessel development;P:cartilage development involved in endochondral bone morphogenesis;P:osteoblast differentiation;P:negative regulation of cell-su…	F:extracellular matrix structural constituent
P49945	sp|P49945|FRIL2_MOUSE	Ferritin light chain 2 OS=Mus musculus GN=Ftl2 PE=2 SV=2	C:intracellular ferritin complex	P:cellular iron ion homeostasis;P:iron ion transport	F:oxidoreductase activity;F:ferric iron binding
P62715	sp|P62715|PP2AB_MOUSE	Serine/threonine-protein phosphatase 2A catalytic subunit beta isoform OS=Mus musculus GN=Ppp2cb PE=1 SV=1	C:cytoplasm;C:chromosome, centromeric region;C:spindle pole;C:nucleus;C:protein phosphatase type 2A complex	P:response to antibiotic;P:negative regulation of apoptotic process;P:regulation of gene expression;P:response to hydrogen peroxide;P:proteasomal ubiquitin-dependent protein catabolic process	F:metal ion binding
Q60817	sp|Q60817|NACA_MOUSE	Nascent polypeptide-associated complex subunit alpha OS=Mus musculus GN=Naca PE=1 SV=1	C:cytoplasm;C:nucleus	P:protein transport;P:transcription, DNA-dependent	F:TBP-class protein binding;F:transcription coactivator activity;F:DNA binding
Q9CQH7	sp|Q9CQH7|BT3L4_MOUSE	Transcription factor BTF3 homolog 4 OS=Mus musculus GN=Btf3l4 PE=2 SV=1	NA	NA	NA
Q9CQR2	sp|Q9CQR2|RS21_MOUSE	40S ribosomal protein S21 OS=Mus musculus GN=Rps21 PE=2 SV=1	C:cytosolic small ribosomal subunit	P:endonucleolytic cleavage to generate mature 3'-end of SSU-rRNA from (SSU-rRNA, 5.8S rRNA, LSU-rRNA);P:endonucleolytic cleavage in ITS1 to separate SSU-rRNA from 5.8S rRNA and LSU-rRNA from tricistronic rRNA transcript (SSU-rRNA, 5.8S rRNA, LSU-rRNA);P:translational elongation	F:ribosome binding;F:structural constituent of ribosome
Q9WVK4	sp|Q9WVK4|EHD1_MOUSE	EH domain-containing protein 1 OS=Mus musculus GN=Ehd1 PE=1 SV=1	C:endocytic vesicle;C:recycling endosome membrane;C:platelet dense tubular network membrane;C:early endosome membrane;C:plasma membrane;C:lipid particle	P:endocytosis;P:cholesterol homeostasis;P:low-density lipoprotein particle clearance;P:intracellular protein transport;P:endocytic recycling;P:positive regulation of cholesterol storage	F:ATP binding;F:GTP binding;F:GTPase activity;F:protein binding;F:calcium ion binding
Q9DB26	sp|Q9DB26|PHYD1_MOUSE	Phytanoyl-CoA dioxygenase domain-containing protein 1 OS=Mus musculus GN=Phyhd1 PE=2 SV=2	NA	NA	F:oxidoreductase activity, acting on single donors with incorporation of molecular oxygen, incorporation of two atoms of oxygen;F:metal ion binding
Q61035	sp|Q61035|SYHC_MOUSE	Histidine--tRNA ligase, cytoplasmic OS=Mus musculus GN=Hars PE=2 SV=2	C:cytoplasm	P:histidyl-tRNA aminoacylation	F:ATP binding;F:histidine-tRNA ligase activity
Q9JM14	sp|Q9JM14|NT5C_MOUSE	5'(3')-deoxyribonucleotidase, cytosolic type OS=Mus musculus GN=Nt5c PE=1 SV=1	C:mitochondrion	NA	F:5'-nucleotidase activity;F:metal ion binding
Q8CFA2	sp|Q8CFA2|GCST_MOUSE	Aminomethyltransferase, mitochondrial OS=Mus musculus GN=Amt PE=2 SV=1	C:mitochondrion	P:glycine catabolic process	F:transaminase activity;F:aminomethyltransferase activity
Q62264	sp|Q62264|THRSP_MOUSE	Thyroid hormone-inducible hepatic protein OS=Mus musculus GN=Thrsp PE=1 SV=1	C:cytosol;C:nucleus	P:regulation of triglyceride biosynthetic process;P:lipid biosynthetic process;P:transcription, DNA-dependent;P:regulation of transcription, DNA-dependent	F:protein homodimerization activity
Q6P5F9	sp|Q6P5F9|XPO1_MOUSE	Exportin-1 OS=Mus musculus GN=Xpo1 PE=1 SV=1	C:cytoplasm;C:Cajal body;C:kinetochore;C:nucleolus	P:regulation of centrosome duplication;P:protein localization to nucleus;P:regulation of protein catabolic process;P:mRNA transport;P:protein export from nucleus;P:regulation of protein export from nucleus	F:RNA binding;F:protein transporter activity
O88487	sp|O88487|DC1I2_MOUSE	Cytoplasmic dynein 1 intermediate chain 2 OS=Mus musculus GN=Dync1i2 PE=2 SV=1	C:cytoplasm;C:vesicle;C:dynein complex;C:microtubule	P:transport	F:motor activity
Q05117	sp|Q05117|PPA5_MOUSE	Tartrate-resistant acid phosphatase type 5 OS=Mus musculus GN=Acp5 PE=2 SV=2	C:lysosome	P:negative regulation of tumor necrosis factor production;P:negative regulation of nitric oxide biosynthetic process;P:response to lipopolysaccharide;P:negative regulation of interleukin-1 beta production;P:bone morphogenesis;P:negative regulation of inflammatory response;P:negative regulation of interleukin-12 production;P:defense response to Gram-positive bacterium;P:response to cytokine stimul…	F:ferrous iron binding;F:ferric iron binding;F:acid phosphatase activity
P61222	sp|P61222|ABCE1_MOUSE	ATP-binding cassette sub-family E member 1 OS=Mus musculus GN=Abce1 PE=2 SV=1	C:mitochondrion	NA	F:electron carrier activity;F:iron-sulfur cluster binding;F:ATPase activity;F:ATP binding
P70195	sp|P70195|PSB7_MOUSE	Proteasome subunit beta type-7 OS=Mus musculus GN=Psmb7 PE=1 SV=1	C:proteasome core complex;C:nucleus;C:cytoplasm	P:proteolysis involved in cellular protein catabolic process	F:threonine-type endopeptidase activity
Q9ER72	sp|Q9ER72|SYCC_MOUSE	Cysteine--tRNA ligase, cytoplasmic OS=Mus musculus GN=Cars PE=1 SV=2	C:cytosol	P:cysteinyl-tRNA aminoacylation	F:cysteine-tRNA ligase activity;F:ATP binding;F:metal ion binding;F:tRNA binding
P30681	sp|P30681|HMGB2_MOUSE	High mobility group protein B2 OS=Mus musculus GN=Hmgb2 PE=1 SV=3	C:condensed chromosome;C:perinuclear region of cytoplasm	P:male gonad development;P:base-excision repair, DNA ligation;P:spermatid nucleus differentiation;P:positive regulation of transcription from RNA polymerase II promoter;P:positive regulation of DNA binding;P:response to steroid hormone stimulus	F:DNA binding, bending;F:protein domain specific binding
Q9D1I5	sp|Q9D1I5|MCEE_MOUSE	Methylmalonyl-CoA epimerase, mitochondrial OS=Mus musculus GN=Mcee PE=2 SV=1	C:mitochondrion	NA	F:methylmalonyl-CoA epimerase activity
P50518	sp|P50518|VATE1_MOUSE	V-type proton ATPase subunit E 1 OS=Mus musculus GN=Atp6v1e1 PE=1 SV=2	C:proton-transporting two-sector ATPase complex, catalytic domain;C:endosome;C:mitochondrion;C:cytosol;C:apical plasma membrane;C:microvillus	P:ATP hydrolysis coupled proton transport	F:proton-transporting ATPase activity, rotational mechanism;F:hydrogen-exporting ATPase activity, phosphorylative mechanism
Q5U5V2	sp|Q5U5V2|AGPD1_MOUSE	Aminoglycoside phosphotransferase domain-containing protein 1 OS=Mus musculus GN=Agphd1 PE=2 SV=2	C:cytoplasm	NA	F:kinase activity
Q9DCS3	sp|Q9DCS3|MECR_MOUSE	Trans-2-enoyl-CoA reductase, mitochondrial OS=Mus musculus GN=Mecr PE=2 SV=2	C:mitochondrion	P:fatty acid biosynthetic process	F:trans-2-enoyl-CoA reductase (NADPH) activity;F:nucleotide binding;F:zinc ion binding
P14576	sp|P14576|SRP54_MOUSE	Signal recognition particle 54 kDa protein OS=Mus musculus GN=Srp54 PE=1 SV=2	C:nuclear speck;C:signal recognition particle, endoplasmic reticulum targeting	P:SRP-dependent cotranslational protein targeting to membrane	F:7S RNA binding;F:GTP binding;F:nucleoside-triphosphatase activity
Q9Z0R9	sp|Q9Z0R9|FADS2_MOUSE	Fatty acid desaturase 2 OS=Mus musculus GN=Fads2 PE=2 SV=1	C:endoplasmic reticulum membrane;C:membrane fraction;C:integral to membrane	P:transport;P:electron transport chain;P:fatty acid biosynthetic process	F:stearoyl-CoA 9-desaturase activity;F:heme binding
Q8R059	sp|Q8R059|GALE_MOUSE	UDP-glucose 4-epimerase OS=Mus musculus GN=Gale PE=2 SV=1	NA	NA	F:nucleotide binding;F:coenzyme binding;F:UDP-glucose 4-epimerase activity
Q9DC61	sp|Q9DC61|MPPA_MOUSE	Mitochondrial-processing peptidase subunit alpha OS=Mus musculus GN=Pmpca PE=1 SV=1	C:mitochondrial matrix	P:proteolysis	F:metalloendopeptidase activity;F:zinc ion binding
Q8R317	sp|Q8R317|UBQL1_MOUSE	Ubiquilin-1 OS=Mus musculus GN=Ubqln1 PE=1 SV=1	C:endoplasmic reticulum;C:perinuclear region of cytoplasm;C:nucleus;C:proteasome complex	P:regulation of protein ubiquitination;P:response to hypoxia;P:apoptotic process	F:kinase binding;F:receptor binding;F:intermediate filament binding
Q91YP0	sp|Q91YP0|L2HDH_MOUSE	L-2-hydroxyglutarate dehydrogenase, mitochondrial OS=Mus musculus GN=L2hgdh PE=2 SV=1	C:integral to membrane;C:mitochondrion	P:cellular protein metabolic process	F:2-hydroxyglutarate dehydrogenase activity
Q62087	sp|Q62087|PON3_MOUSE	Serum paraoxonase/lactonase 3 OS=Mus musculus GN=Pon3 PE=1 SV=2	C:extracellular space	NA	F:arylesterase activity;F:aryldialkylphosphatase activity;F:metal ion binding
Q9R0Q6	sp|Q9R0Q6|ARC1A_MOUSE	Actin-related protein 2/3 complex subunit 1A OS=Mus musculus GN=Arpc1a PE=1 SV=1	C:Arp2/3 protein complex;C:cytoplasm	P:regulation of actin filament polymerization	F:actin binding
Q60668	sp|Q60668|HNRPD_MOUSE	Heterogeneous nuclear ribonucleoprotein D0 OS=Mus musculus GN=Hnrnpd PE=1 SV=2	C:nucleus;C:ribonucleoprotein complex	P:regulation of transcription, DNA-dependent;P:transcription, DNA-dependent	F:protein binding;F:RNA binding;F:telomeric DNA binding;F:nucleotide binding
O08547	sp|O08547|SC22B_MOUSE	Vesicle-trafficking protein SEC22b OS=Mus musculus GN=Sec22b PE=1 SV=3	C:endoplasmic reticulum membrane;C:melanosome;C:Golgi membrane;C:endoplasmic reticulum-Golgi intermediate compartment membrane;C:integral to membrane	P:protein transport;P:ER to Golgi vesicle-mediated transport	NA
Q91YP3	sp|Q91YP3|DEOC_MOUSE	Putative deoxyribose-phosphate aldolase OS=Mus musculus GN=Dera PE=2 SV=1	C:cytoplasm	P:deoxyribonucleotide catabolic process	F:deoxyribose-phosphate aldolase activity
Q99KP3	sp|Q99KP3|CRYL1_MOUSE	Lambda-crystallin homolog OS=Mus musculus GN=Cryl1 PE=2 SV=3	C:cytosol	P:fatty acid metabolic process	F:3-hydroxyacyl-CoA dehydrogenase activity;F:NAD+ binding;F:L-gulonate 3-dehydrogenase activity
Q9QYJ0	sp|Q9QYJ0|DNJA2_MOUSE	DnaJ homolog subfamily A member 2 OS=Mus musculus GN=Dnaja2 PE=1 SV=1	C:membrane	P:response to heat;P:protein folding	F:ATP binding;F:unfolded protein binding;F:heat shock protein binding;F:metal ion binding
P61089	sp|P61089|UBE2N_MOUSE	Ubiquitin-conjugating enzyme E2 N OS=Mus musculus GN=Ube2n PE=1 SV=1	C:UBC13-UEV1A complex;C:UBC13-MMS2 complex;C:ubiquitin ligase complex;C:nucleus;C:cytoplasm	P:ubiquitin-dependent protein catabolic process;P:positive regulation of histone modification;P:positive regulation of I-kappaB kinase/NF-kappaB cascade;P:regulation of histone ubiquitination;P:positive regulation of DNA repair;P:positive regulation of NF-kappaB transcription factor activity;P:histone ubiquitination;P:DNA double-strand break processing;P:postreplication repair;P:double-strand bre…	F:ubiquitin binding;F:ATP binding;F:ubiquitin-protein ligase activity
Q9D2R0	sp|Q9D2R0|AACS_MOUSE	Acetoacetyl-CoA synthetase OS=Mus musculus GN=Aacs PE=1 SV=1	C:cytosol	P:fatty acid metabolic process	F:ATP binding;F:acetoacetate-CoA ligase activity
Q62422	sp|Q62422|OSTF1_MOUSE	Osteoclast-stimulating factor 1 OS=Mus musculus GN=Ostf1 PE=1 SV=2	C:cytoplasm	NA	F:SH3 domain binding
P97352	sp|P97352|S10AD_MOUSE	Protein S100-A13 OS=Mus musculus GN=S100a13 PE=1 SV=1	C:cytosol;C:extracellular space	P:interleukin-1 alpha secretion	F:calcium ion binding;F:lipid binding;F:copper ion binding
P25911	sp|P25911|LYN_MOUSE	Tyrosine-protein kinase Lyn OS=Mus musculus GN=Lyn PE=1 SV=4	C:cytosol;C:Golgi apparatus;C:nucleus;C:perinuclear region of cytoplasm	P:dendritic cell differentiation;P:tolerance induction to self antigen;P:innate immune response;P:B cell homeostasis;P:positive regulation of dendritic cell apoptosis;P:positive regulation of tyrosine phosphorylation of STAT protein;P:regulation of mast cell degranulation;P:protein autophosphorylation;P:regulation of B cell receptor signaling pathway;P:positive regulation of phosphatidylinositol …	F:ATP binding;F:non-membrane spanning protein tyrosine kinase activity;F:erythropoietin receptor binding;F:SH3 domain binding
P12265	sp|P12265|BGLR_MOUSE	Beta-glucuronidase OS=Mus musculus GN=Gusb PE=2 SV=1	C:microsome;C:lysosome;C:endoplasmic reticulum	P:carbohydrate metabolic process	F:beta-glucuronidase activity;F:cation binding
Q9DB27	sp|Q9DB27|MCTS1_MOUSE	Malignant T-cell-amplified sequence 1 OS=Mus musculus GN=Mcts1 PE=2 SV=1	C:cytoplasm	P:cell cycle;P:response to DNA damage stimulus;P:regulation of growth;P:regulation of transcription, DNA-dependent;P:transcription, DNA-dependent	F:RNA binding
O08677	sp|O08677|KNG1_MOUSE	Kininogen-1 OS=Mus musculus GN=Kng1 PE=1 SV=1	C:extracellular space	P:vasodilation;P:blood coagulation;P:inflammatory response	F:cysteine-type endopeptidase inhibitor activity
P29699	sp|P29699|FETUA_MOUSE	Alpha-2-HS-glycoprotein OS=Mus musculus GN=Ahsg PE=1 SV=1	NA	P:positive regulation of phagocytosis;P:ossification;P:negative regulation of bone mineralization;P:acute-phase response;P:regulation of inflammatory response	F:cysteine-type endopeptidase inhibitor activity
Q8VHE0	sp|Q8VHE0|SEC63_MOUSE	Translocation protein SEC63 homolog OS=Mus musculus GN=Sec63 PE=1 SV=4	C:integral to membrane;C:endoplasmic reticulum membrane	P:protein transport;P:protein folding	F:unfolded protein binding;F:heat shock protein binding
Q9JM76	sp|Q9JM76|ARPC3_MOUSE	Actin-related protein 2/3 complex subunit 3 OS=Mus musculus GN=Arpc3 PE=1 SV=3	C:cytoplasm;C:Arp2/3 protein complex;C:lamellipodium	P:regulation of actin filament polymerization	F:actin binding
P27546	sp|P27546|MAP4_MOUSE	Microtubule-associated protein 4 OS=Mus musculus GN=Map4 PE=1 SV=3	C:cytoplasm;C:microtubule	P:negative regulation of microtubule depolymerization	NA
P46664	sp|P46664|PURA2_MOUSE	Adenylosuccinate synthetase isozyme 2 OS=Mus musculus GN=Adss PE=1 SV=2	C:cytosol	P:AMP biosynthetic process	F:magnesium ion binding;F:GTP binding;F:adenylosuccinate synthase activity
O89079	sp|O89079|COPE_MOUSE	Coatomer subunit epsilon OS=Mus musculus GN=Cope PE=2 SV=3	C:COPI vesicle coat	P:retrograde vesicle-mediated transport, Golgi to ER;P:protein transport	F:structural molecule activity;F:binding
Q7TMY8	sp|Q7TMY8|HUWE1_MOUSE	E3 ubiquitin-protein ligase HUWE1 OS=Mus musculus GN=Huwe1 PE=1 SV=5	C:nucleus;C:cytoplasm	P:protein polyubiquitination;P:protein ubiquitination involved in ubiquitin-dependent protein catabolic process;P:protein monoubiquitination;P:cell differentiation;P:histone ubiquitination;P:base-excision repair	F:ubiquitin-protein ligase activity;F:DNA binding
A0JNU3	sp|A0JNU3|LPP60_MOUSE	60 kDa lysophospholipase OS=Mus musculus GN=Aspg PE=1 SV=1	NA	P:lipid catabolic process	F:lysophospholipase activity;F:1-alkyl-2-acetylglycerophosphocholine esterase activity;F:asparaginase activity
Q8K0D5	sp|Q8K0D5|EFGM_MOUSE	Elongation factor G, mitochondrial OS=Mus musculus GN=Gfm1 PE=2 SV=1	C:mitochondrion	P:mitochondrial translational elongation	F:GTP binding;F:GTPase activity;F:translation elongation factor activity
P47758	sp|P47758|SRPRB_MOUSE	Signal recognition particle receptor subunit beta OS=Mus musculus GN=Srprb PE=1 SV=1	C:endoplasmic reticulum membrane;C:integral to membrane	P:small GTPase mediated signal transduction	F:receptor activity;F:GTP binding
O88545	sp|O88545|CSN6_MOUSE	COP9 signalosome complex subunit 6 OS=Mus musculus GN=Cops6 PE=1 SV=1	C:cytoplasm;C:signalosome	NA	F:protein binding
Q9CZM2	sp|Q9CZM2|RL15_MOUSE	60S ribosomal protein L15 OS=Mus musculus GN=Rpl15 PE=2 SV=4	C:ribosome	P:translation	F:structural constituent of ribosome
Q91VA6	sp|Q91VA6|PDIP2_MOUSE	Polymerase delta-interacting protein 2 OS=Mus musculus GN=Poldip2 PE=2 SV=1	C:nucleus;C:mitochondrion	P:mitochondrion morphogenesis	F:DNA binding
Q80WW9	sp|Q80WW9|DDRGK_MOUSE	DDRGK domain-containing protein 1 OS=Mus musculus GN=Ddrgk1 PE=1 SV=2	C:endoplasmic reticulum	NA	NA
P47753	sp|P47753|CAZA1_MOUSE	F-actin-capping protein subunit alpha-1 OS=Mus musculus GN=Capza1 PE=1 SV=4	C:F-actin capping protein complex;C:membrane;C:WASH complex;C:cortical cytoskeleton	P:actin filament capping;P:actin cytoskeleton organization	F:actin binding
P97823	sp|P97823|LYPA1_MOUSE	Acyl-protein thioesterase 1 OS=Mus musculus GN=Lypla1 PE=1 SV=1	C:mitochondrion	P:fatty acid metabolic process	F:palmitoyl-(protein) hydrolase activity
P48024	sp|P48024|EIF1_MOUSE	Eukaryotic translation initiation factor 1 OS=Mus musculus GN=Eif1 PE=2 SV=2	NA	P:dosage compensation by inactivation of X chromosome	F:translation initiation factor activity
Q61792	sp|Q61792|LASP1_MOUSE	LIM and SH3 domain protein 1 OS=Mus musculus GN=Lasp1 PE=1 SV=1	C:cortical actin cytoskeleton;C:focal adhesion	NA	F:ion transmembrane transporter activity;F:zinc ion binding;F:actin filament binding
Q61699	sp|Q61699|HS105_MOUSE	Heat shock protein 105 kDa OS=Mus musculus GN=Hsph1 PE=1 SV=2	C:nucleus;C:extracellular region;C:cytoplasm	P:positive regulation of NK T cell activation;P:chaperone mediated protein folding requiring cofactor;P:positive regulation of MHC class I biosynthetic process;P:response to unfolded protein;P:negative regulation of neuron apoptosis;P:regulation of microtubule cytoskeleton organization	F:alpha-tubulin binding;F:ATP binding
P28843	sp|P28843|DPP4_MOUSE	Dipeptidyl peptidase 4 OS=Mus musculus GN=Dpp4 PE=1 SV=3	C:extracellular region;C:cell surface;C:endocytic vesicle;C:apical plasma membrane;C:lamellipodium membrane;C:membrane raft;C:invadopodium membrane;C:integral to membrane;C:intercellular canaliculus	P:endothelial cell migration;P:negative regulation of extracellular matrix disassembly;P:proteolysis;P:positive regulation of cell proliferation;P:T cell costimulation;P:cell adhesion	F:protease binding;F:protein homodimerization activity;F:dipeptidyl-peptidase activity;F:aminopeptidase activity;F:serine-type endopeptidase activity;F:receptor binding;F:receptor activity
Q05D44	sp|Q05D44|IF2P_MOUSE	Eukaryotic translation initiation factor 5B OS=Mus musculus GN=Eif5b PE=1 SV=2	C:cytoplasm	NA	F:translation initiation factor activity;F:GTPase activity;F:GTP binding
P32261	sp|P32261|ANT3_MOUSE	Antithrombin-III OS=Mus musculus GN=Serpinc1 PE=1 SV=1	C:extracellular space	P:regulation of proteolysis;P:blood coagulation	F:serine-type endopeptidase inhibitor activity;F:heparin binding
Q2TPA8	sp|Q2TPA8|HSDL2_MOUSE	Hydroxysteroid dehydrogenase-like protein 2 OS=Mus musculus GN=Hsdl2 PE=2 SV=1	C:peroxisome;C:mitochondrion	NA	F:nucleotide binding;F:oxidoreductase activity;F:sterol binding
Q9JHW4	sp|Q9JHW4|SELB_MOUSE	Selenocysteine-specific elongation factor OS=Mus musculus GN=Eefsec PE=2 SV=2	C:mitochondrion;C:nucleus	P:selenocysteine incorporation	F:tRNA binding;F:GTP binding;F:GTPase activity
P63323	sp|P63323|RS12_MOUSE	40S ribosomal protein S12 OS=Mus musculus GN=Rps12 PE=1 SV=2	C:ribosome	P:translation	F:structural constituent of ribosome
P56213	sp|P56213|ALR_MOUSE	FAD-linked sulfhydryl oxidase ALR OS=Mus musculus GN=Gfer PE=2 SV=2	C:mitochondrial intermembrane space	NA	F:thiol oxidase activity;F:growth factor activity
Q91W50	sp|Q91W50|CSDE1_MOUSE	Cold shock domain-containing protein E1 OS=Mus musculus GN=Csde1 PE=2 SV=1	C:mitochondrial inner membrane	P:regulation of transcription, DNA-dependent	F:DNA binding;F:RNA binding
P53811	sp|P53811|PIPNB_MOUSE	Phosphatidylinositol transfer protein beta isoform OS=Mus musculus GN=Pitpnb PE=1 SV=2	C:Golgi apparatus	P:in utero embryonic development;P:transport	F:lipid binding
P19253	sp|P19253|RL13A_MOUSE	60S ribosomal protein L13a OS=Mus musculus GN=Rpl13a PE=1 SV=4	C:large ribosomal subunit	P:translation	F:structural constituent of ribosome
Q9CQU3	sp|Q9CQU3|RER1_MOUSE	Protein RER1 OS=Mus musculus GN=Rer1 PE=1 SV=1	NA	NA	NA
Q9CZ44	sp|Q9CZ44|NSF1C_MOUSE	NSFL1 cofactor p47 OS=Mus musculus GN=Nsfl1c PE=1 SV=1	C:nucleus;C:chromosome;C:Golgi stack	NA	F:protein binding;F:lipid binding
P14246	sp|P14246|GTR2_MOUSE	Solute carrier family 2, facilitated glucose transporter member 2 OS=Mus musculus GN=Slc2a2 PE=1 SV=3	C:integral to membrane	P:endocrine pancreas development	F:D-glucose transmembrane transporter activity;F:dehydroascorbic acid transporter activity
Q9DBC0	sp|Q9DBC0|SELO_MOUSE	Selenoprotein O OS=Mus musculus GN=Selo PE=1 SV=4	NA	NA	NA
P31230	sp|P31230|AIMP1_MOUSE	Aminoacyl tRNA synthase complex-interacting multifunctional protein 1 OS=Mus musculus GN=Aimp1 PE=1 SV=2	C:aminoacyl-tRNA synthetase multienzyme complex;C:Golgi apparatus;C:endoplasmic reticulum;C:extracellular space;C:transport vesicle;C:nucleus;C:cytosol	P:leukocyte migration;P:cell adhesion;P:glucose metabolic process;P:translation;P:apoptotic process;P:inflammatory response;P:negative regulation of endothelial cell proliferation;P:angiogenesis	F:protein homodimerization activity;F:cytokine activity;F:cell surface binding;F:tRNA binding
P70677	sp|P70677|CASP3_MOUSE	Caspase-3 OS=Mus musculus GN=Casp3 PE=1 SV=1	NA	P:B cell homeostasis;P:negative regulation of B cell proliferation;P:response to DNA damage stimulus;P:induction of apoptosis via death domain receptors;P:keratinocyte differentiation;P:response to wounding;P:cellular response to organic substance;P:response to UV;P:positive regulation of neuron apoptosis;P:protein processing;P:negative regulation of cyclin-dependent protein kinase activity;P:rel…	F:cysteine-type endopeptidase activity;F:protein binding;F:aspartic-type endopeptidase activity;F:cyclin-dependent protein kinase inhibitor activity
P28656	sp|P28656|NP1L1_MOUSE	Nucleosome assembly protein 1-like 1 OS=Mus musculus GN=Nap1l1 PE=1 SV=2	C:melanosome;C:nucleus	P:nucleosome assembly	F:protein binding
Q91WQ3	sp|Q91WQ3|SYYC_MOUSE	Tyrosine--tRNA ligase, cytoplasmic OS=Mus musculus GN=Yars PE=2 SV=3	C:cytoplasm	P:tyrosyl-tRNA aminoacylation	F:ATP binding;F:tyrosine-tRNA ligase activity;F:tRNA binding
Q8VIJ6	sp|Q8VIJ6|SFPQ_MOUSE	Splicing factor, proline- and glutamine-rich OS=Mus musculus GN=Sfpq PE=1 SV=1	C:nuclear matrix;C:cytoplasm	P:DNA repair;P:regulation of transcription, DNA-dependent;P:transcription, DNA-dependent	F:nucleotide binding;F:RNA binding;F:protein binding;F:DNA binding
P46935	sp|P46935|NEDD4_MOUSE	E3 ubiquitin-protein ligase NEDD4 OS=Mus musculus GN=Nedd4 PE=1 SV=3	C:plasma membrane;C:ubiquitin ligase complex;C:cytosol;C:membrane fraction	P:protein K63-linked ubiquitination;P:positive regulation of protein catabolic process;P:negative regulation of sodium ion transport;P:regulation of dendrite morphogenesis;P:negative regulation of vascular endothelial growth factor receptor signaling pathway;P:protein ubiquitination involved in ubiquitin-dependent protein catabolic process	F:ubiquitin-protein ligase activity;F:phosphoserine binding;F:proline-rich region binding;F:phosphothreonine binding;F:sodium channel inhibitor activity
Q9DAR7	sp|Q9DAR7|DCPS_MOUSE	Scavenger mRNA-decapping enzyme DcpS OS=Mus musculus GN=Dcps PE=1 SV=1	C:nucleus;C:cytoplasm	P:deadenylation-dependent decapping of nuclear-transcribed mRNA;P:nuclear-transcribed mRNA catabolic process, nonsense-mediated decay	F:hydrolase activity
P53994	sp|P53994|RAB2A_MOUSE	Ras-related protein Rab-2A OS=Mus musculus GN=Rab2a PE=1 SV=1	C:endoplasmic reticulum-Golgi intermediate compartment membrane;C:Golgi membrane;C:melanosome;C:endoplasmic reticulum membrane	P:intracellular protein transport;P:small GTPase mediated signal transduction;P:vesicle-mediated transport	F:GDP binding;F:GTPase activity;F:GTP binding
Q9D6J5	sp|Q9D6J5|NDUB8_MOUSE	NADH dehydrogenase [ubiquinone] 1 beta subcomplex subunit 8, mitochondrial OS=Mus musculus GN=Ndufb8 PE=1 SV=1	C:mitochondrial respiratory chain complex I;C:integral to membrane	P:transport;P:mitochondrial electron transport, NADH to ubiquinone	F:NADH dehydrogenase (ubiquinone) activity
P62830	sp|P62830|RL23_MOUSE	60S ribosomal protein L23 OS=Mus musculus GN=Rpl23 PE=1 SV=1	C:nucleolus;C:ribosome	P:translation	F:structural constituent of ribosome;F:protein binding
Q5YD48	sp|Q5YD48|A1CF_MOUSE	APOBEC1 complementation factor OS=Mus musculus GN=A1cf PE=2 SV=2	C:apolipoprotein B mRNA editing enzyme complex;C:endoplasmic reticulum	P:protein stabilization;P:mRNA processing;P:cytidine to uridine editing	F:nucleotide binding;F:single-stranded RNA binding
P17426	sp|P17426|AP2A1_MOUSE	AP-2 complex subunit alpha-1 OS=Mus musculus GN=Ap2a1 PE=1 SV=1	C:clathrin adaptor complex;C:coated pit;C:secretory granule	P:endocytosis;P:intracellular protein transport	F:protein transporter activity
Q9D024	sp|Q9D024|CCD47_MOUSE	Coiled-coil domain-containing protein 47 OS=Mus musculus GN=Ccdc47 PE=2 SV=2	C:integral to membrane;C:endoplasmic reticulum;C:microsome	P:ER overload response;P:embryo development;P:calcium ion homeostasis;P:post-embryonic development	F:calcium ion binding
Q6ZWV7	sp|Q6ZWV7|RL35_MOUSE	60S ribosomal protein L35 OS=Mus musculus GN=Rpl35 PE=2 SV=1	C:ribosome	P:translation	F:structural constituent of ribosome
P97461	sp|P97461|RS5_MOUSE	40S ribosomal protein S5 OS=Mus musculus GN=Rps5 PE=2 SV=3	C:cytosolic small ribosomal subunit	P:translation	F:structural constituent of ribosome;F:RNA binding
Q9D5T0	sp|Q9D5T0|ATAD1_MOUSE	ATPase family AAA domain-containing protein 1 OS=Mus musculus GN=Atad1 PE=1 SV=1	C:mitochondrion;C:postsynaptic membrane;C:peroxisome	P:negative regulation of synaptic transmission, glutamatergic;P:memory;P:learning;P:positive regulation of receptor internalization	F:protein binding;F:ATP binding;F:ATPase activity
Q8BSY0	sp|Q8BSY0|ASPH_MOUSE	Aspartyl/asparaginyl beta-hydroxylase OS=Mus musculus GN=Asph PE=2 SV=1	C:integral to endoplasmic reticulum membrane	P:limb morphogenesis;P:pattern specification process;P:peptidyl-aspartic acid hydroxylation;P:palate development;P:face morphogenesis;P:negative regulation of cell proliferation	F:binding;F:oxidoreductase activity, acting on single donors with incorporation of molecular oxygen, incorporation of two atoms of oxygen;F:peptide-aspartate beta-dioxygenase activity
P04223	sp|P04223|HA1K_MOUSE	H-2 class I histocompatibility antigen, K-K alpha chain OS=Mus musculus GN=H2-K1 PE=1 SV=1	C:integral to lumenal side of endoplasmic reticulum membrane;C:MHC class I protein complex	P:antigen processing and presentation of peptide antigen via MHC class I;P:immune response	NA
Q8R4N0	sp|Q8R4N0|CLYBL_MOUSE	Citrate lyase subunit beta-like protein, mitochondrial OS=Mus musculus GN=Clybl PE=2 SV=2	C:mitochondrion;C:citrate lyase complex	P:cellular aromatic compound metabolic process	F:metal ion binding;F:citrate (pro-3S)-lyase activity
P56135	sp|P56135|ATPK_MOUSE	ATP synthase subunit f, mitochondrial OS=Mus musculus GN=Atp5j2 PE=1 SV=3	C:proton-transporting ATP synthase complex, coupling factor F(o)	P:proton transport;P:ATP biosynthetic process	NA
Q8C0C7	sp|Q8C0C7|SYFA_MOUSE	Phenylalanine--tRNA ligase alpha subunit OS=Mus musculus GN=Farsa PE=2 SV=1	C:cytoplasm	P:phenylalanyl-tRNA aminoacylation	F:ATP binding;F:phenylalanine-tRNA ligase activity;F:tRNA binding
P14685	sp|P14685|PSMD3_MOUSE	26S proteasome non-ATPase regulatory subunit 3 OS=Mus musculus GN=Psmd3 PE=2 SV=3	C:proteasome complex	P:regulation of protein catabolic process	F:binding;F:enzyme regulator activity
P60766	sp|P60766|CDC42_MOUSE	Cell division control protein 42 homolog OS=Mus musculus GN=Cdc42 PE=1 SV=2	C:mitotic spindle;C:spindle midzone;C:cytosol;C:apical part of cell;C:microtubule organizing center;C:plasma membrane;C:midbody	P:canonical Wnt receptor signaling pathway;P:regulation of attachment of spindle microtubules to kinetochore;P:regulation of mitosis;P:positive regulation of phosphatidylinositol 3-kinase activity;P:regulation of protein kinase activity;P:positive regulation of hair follicle cell proliferation;P:adherens junction organization;P:establishment or maintenance of apical/basal cell polarity;P:Rho prot…	F:GTP binding;F:GTPase activity;F:GTP-dependent protein binding
Q3UP75	sp|Q3UP75|UD3A1_MOUSE	UDP-glucuronosyltransferase 3A1 OS=Mus musculus GN=Ugt3a1 PE=2 SV=1	C:integral to membrane	NA	F:glucuronosyltransferase activity
Q9CPP6	sp|Q9CPP6|NDUA5_MOUSE	NADH dehydrogenase [ubiquinone] 1 alpha subcomplex subunit 5 OS=Mus musculus GN=Ndufa5 PE=1 SV=3	NA	P:transport;P:respiratory electron transport chain	F:oxidoreductase activity, acting on NADH or NADPH
Q6ZQ58	sp|Q6ZQ58|LARP1_MOUSE	La-related protein 1 OS=Mus musculus GN=Larp1 PE=1 SV=2	NA	NA	F:RNA binding
Q9D358	sp|Q9D358|PPAC_MOUSE	Low molecular weight phosphotyrosine protein phosphatase OS=Mus musculus GN=Acp1 PE=1 SV=3	C:cytoplasm	NA	F:non-membrane spanning protein tyrosine phosphatase activity;F:acid phosphatase activity
Q9DCH4	sp|Q9DCH4|EIF3F_MOUSE	Eukaryotic translation initiation factor 3 subunit F OS=Mus musculus GN=Eif3f PE=1 SV=2	C:eukaryotic translation initiation factor 3 complex	NA	F:translation initiation factor activity
P62331	sp|P62331|ARF6_MOUSE	ADP-ribosylation factor 6 OS=Mus musculus GN=Arf6 PE=1 SV=2	C:Golgi apparatus;C:filopodium membrane;C:endosome membrane	P:small GTPase mediated signal transduction;P:protein transport;P:apoptotic process;P:regulation of toll-like receptor 4 signaling pathway;P:liver development;P:protein localization at cell surface;P:vesicle-mediated transport;P:positive regulation of establishment of protein localization in plasma membrane;P:establishment of epithelial cell polarity;P:regulation of dendritic spine development	F:GTP binding;F:GTPase activity
P51410	sp|P51410|RL9_MOUSE	60S ribosomal protein L9 OS=Mus musculus GN=Rpl9 PE=2 SV=2	C:ribosome	P:translation	F:rRNA binding;F:structural constituent of ribosome
P43275	sp|P43275|H11_MOUSE	Histone H1.1 OS=Mus musculus GN=Hist1h1a PE=2 SV=2	C:nucleus;C:nucleosome	P:nucleosome assembly;P:spermatogenesis	F:DNA binding
P45700	sp|P45700|MA1A1_MOUSE	Mannosyl-oligosaccharide 1,2-alpha-mannosidase IA OS=Mus musculus GN=Man1a1 PE=1 SV=1	C:Golgi membrane;C:integral to membrane	NA	F:mannosyl-oligosaccharide 1,2-alpha-mannosidase activity;F:calcium ion binding
O88342	sp|O88342|WDR1_MOUSE	WD repeat-containing protein 1 OS=Mus musculus GN=Wdr1 PE=1 SV=3	C:cytoplasm;C:cytoskeleton	NA	F:actin binding
O88544	sp|O88544|CSN4_MOUSE	COP9 signalosome complex subunit 4 OS=Mus musculus GN=Cops4 PE=1 SV=1	C:signalosome;C:cytoplasm	NA	F:protein binding
Q9JMH6	sp|Q9JMH6|TRXR1_MOUSE	Thioredoxin reductase 1, cytoplasmic OS=Mus musculus GN=Txnrd1 PE=1 SV=3	C:cytosol;C:nucleus;C:mitochondrion	P:mesoderm formation;P:cell proliferation;P:cell redox homeostasis	F:flavin adenine dinucleotide binding;F:NADP binding;F:thioredoxin-disulfide reductase activity
O88668	sp|O88668|CREG1_MOUSE	Protein CREG1 OS=Mus musculus GN=Creg1 PE=2 SV=1	C:extracellular region;C:transcription factor complex	P:regulation of growth;P:regulation of transcription, DNA-dependent	F:transcription factor binding;F:FMN binding;F:oxidoreductase activity
Q9EPU0	sp|Q9EPU0|RENT1_MOUSE	Regulator of nonsense transcripts 1 OS=Mus musculus GN=Upf1 PE=1 SV=2	C:chromatin;C:cytoplasmic mRNA processing body	P:regulation of translational termination;P:DNA replication;P:histone mRNA catabolic process;P:cell cycle;P:dosage compensation by inactivation of X chromosome;P:DNA repair;P:nuclear-transcribed mRNA catabolic process, nonsense-mediated decay	F:DNA binding;F:RNA binding;F:zinc ion binding;F:ATP-dependent RNA helicase activity;F:chromatin binding;F:ATP binding
P48776	sp|P48776|T23O_MOUSE	Tryptophan 2,3-dioxygenase OS=Mus musculus GN=Tdo2 PE=1 SV=2	NA	P:tryptophan catabolic process to kynurenine	F:tryptophan 2,3-dioxygenase activity
Q3U0V1	sp|Q3U0V1|FUBP2_MOUSE	Far upstream element-binding protein 2 OS=Mus musculus GN=Khsrp PE=1 SV=2	C:nucleus;C:cytosol	P:mRNA processing;P:regulation of transcription, DNA-dependent;P:RNA splicing;P:transcription, DNA-dependent;P:mRNA transport	F:DNA binding;F:RNA binding
P13439	sp|P13439|UMPS_MOUSE	Uridine 5'-monophosphate synthase OS=Mus musculus GN=Umps PE=2 SV=3	NA	P:'de novo' UMP biosynthetic process;P:'de novo' pyrimidine base biosynthetic process	F:orotate phosphoribosyltransferase activity;F:orotidine-5'-phosphate decarboxylase activity
A2ADY9	sp|A2ADY9|DDI2_MOUSE	Protein DDI1 homolog 2 OS=Mus musculus GN=Ddi2 PE=1 SV=1	NA	P:proteolysis	F:aspartic-type endopeptidase activity
P63073	sp|P63073|IF4E_MOUSE	Eukaryotic translation initiation factor 4E OS=Mus musculus GN=Eif4e PE=1 SV=1	C:mRNA cap binding complex;C:cytoplasm	P:regulation of translation	F:translation initiation factor activity;F:protein binding
Q9D6J6	sp|Q9D6J6|NDUV2_MOUSE	NADH dehydrogenase [ubiquinone] flavoprotein 2, mitochondrial OS=Mus musculus GN=Ndufv2 PE=1 SV=2	C:mitochondrial respiratory chain complex I	P:mitochondrial electron transport, NADH to ubiquinone;P:transport	F:2 iron, 2 sulfur cluster binding;F:metal ion binding;F:NADH dehydrogenase (ubiquinone) activity;F:NAD binding
P62821	sp|P62821|RAB1A_MOUSE	Ras-related protein Rab-1A OS=Mus musculus GN=Rab1A PE=1 SV=3	C:Golgi apparatus;C:endoplasmic reticulum	P:vesicle-mediated transport;P:small GTPase mediated signal transduction;P:intracellular protein transport	F:GTP binding
P84099	sp|P84099|RL19_MOUSE	60S ribosomal protein L19 OS=Mus musculus GN=Rpl19 PE=1 SV=1	C:cytosolic large ribosomal subunit	P:translation	F:structural constituent of ribosome
Q8BXZ1	sp|Q8BXZ1|TMX3_MOUSE	Protein disulfide-isomerase TMX3 OS=Mus musculus GN=Tmx3 PE=1 SV=2	C:endoplasmic reticulum membrane;C:integral to membrane	P:cell redox homeostasis;P:glycerol ether metabolic process	F:protein disulfide isomerase activity;F:electron carrier activity;F:protein disulfide oxidoreductase activity
P58044	sp|P58044|IDI1_MOUSE	Isopentenyl-diphosphate Delta-isomerase 1 OS=Mus musculus GN=Idi1 PE=2 SV=1	C:peroxisome;C:mitochondrion	P:response to stilbenoid;P:isoprenoid biosynthetic process;P:cholesterol biosynthetic process	F:hydrolase activity;F:metal ion binding;F:isopentenyl-diphosphate delta-isomerase activity
P12815	sp|P12815|PDCD6_MOUSE	Programmed cell death protein 6 OS=Mus musculus GN=Pdcd6 PE=1 SV=2	C:microsome;C:endoplasmic reticulum membrane;C:nuclear membrane;C:soluble fraction	P:activation of cysteine-type endopeptidase activity involved in apoptotic process;P:response to calcium ion	F:calcium ion binding;F:binding, bridging;F:protein homodimerization activity;F:calcium-dependent protein binding
Q9D1P4	sp|Q9D1P4|CHRD1_MOUSE	Cysteine and histidine-rich domain-containing protein 1 OS=Mus musculus GN=Chordc1 PE=1 SV=1	NA	P:chaperone-mediated protein folding;P:response to stress;P:regulation of response to stress;P:negative regulation of Rho-dependent protein serine/threonine kinase activity;P:regulation of centrosome duplication	F:zinc ion binding
P31938	sp|P31938|MP2K1_MOUSE	Dual specificity mitogen-activated protein kinase kinase 1 OS=Mus musculus GN=Map2k1 PE=1 SV=2	C:nucleus;C:late endosome;C:focal adhesion;C:early endosome;C:cytosol;C:mitochondrion;C:spindle pole body;C:Golgi apparatus	P:regulation of early endosome to late endosome transport;P:placenta blood vessel development;P:regulation of stress-activated MAPK cascade;P:regulation of Golgi inheritance;P:cell motility;P:keratinocyte differentiation;P:labyrinthine layer development;P:positive regulation of cell differentiation	F:protein tyrosine kinase activity;F:protein serine/threonine kinase activity;F:MAP kinase kinase activity;F:receptor signaling protein tyrosine phosphatase activity;F:ATP binding
Q9QYF1	sp|Q9QYF1|RDH11_MOUSE	Retinol dehydrogenase 11 OS=Mus musculus GN=Rdh11 PE=2 SV=2	C:integral to membrane;C:endoplasmic reticulum membrane	P:retinol metabolic process	F:retinol dehydrogenase activity;F:NADP-retinol dehydrogenase activity;F:nucleotide binding
Q99KV1	sp|Q99KV1|DJB11_MOUSE	DnaJ homolog subfamily B member 11 OS=Mus musculus GN=Dnajb11 PE=1 SV=1	C:endoplasmic reticulum lumen;C:nucleus	P:protein folding;P:mRNA modification	F:unfolded protein binding;F:heat shock protein binding
Q9DBL1	sp|Q9DBL1|ACDSB_MOUSE	Short/branched chain specific acyl-CoA dehydrogenase, mitochondrial OS=Mus musculus GN=Acadsb PE=1 SV=1	C:mitochondrial matrix	P:fatty acid metabolic process	F:flavin adenine dinucleotide binding
Q923B6	sp|Q923B6|STEA4_MOUSE	Metalloreductase STEAP4 OS=Mus musculus GN=Steap4 PE=2 SV=1	C:integral to plasma membrane;C:Golgi membrane	P:iron ion homeostasis;P:fat cell differentiation;P:ion transport	F:flavin adenine dinucleotide binding;F:iron ion binding;F:oxidoreductase activity;F:electron carrier activity;F:nucleotide binding
Q78IK4	sp|Q78IK4|APOOL_MOUSE	Apolipoprotein O-like OS=Mus musculus GN=Apool PE=2 SV=1	C:extracellular region;C:mitochondrial inner membrane	NA	NA
Q62448	sp|Q62448|IF4G2_MOUSE	Eukaryotic translation initiation factor 4 gamma 2 OS=Mus musculus GN=Eif4g2 PE=1 SV=2	C:eukaryotic translation initiation factor 4F complex	P:RNA metabolic process;P:regulation of translational initiation	F:protein binding;F:translation initiation factor activity
Q9D0I9	sp|Q9D0I9|SYRC_MOUSE	Arginine--tRNA ligase, cytoplasmic OS=Mus musculus GN=Rars PE=2 SV=2	C:mitochondrion	NA	F:arginine-tRNA ligase activity;F:ATP binding
Q8C7X2	sp|Q8C7X2|K0090_MOUSE	Uncharacterized protein KIAA0090 OS=Mus musculus GN=Kiaa0090 PE=1 SV=1	C:integral to membrane	NA	NA
P84091	sp|P84091|AP2M1_MOUSE	AP-2 complex subunit mu OS=Mus musculus GN=Ap2m1 PE=1 SV=1	C:secretory granule;C:mitochondrion;C:clathrin coat of coated pit;C:clathrin adaptor complex	P:vesicle-mediated transport;P:intracellular protein transport	F:lipid binding
P27046	sp|P27046|MA2A1_MOUSE	Alpha-mannosidase 2 OS=Mus musculus GN=Man2a1 PE=1 SV=2	C:Golgi membrane;C:integral to membrane	P:in utero embryonic development;P:respiratory gaseous exchange;P:liver development;P:lung alveolus development;P:N-glycan processing;P:mannose metabolic process;P:vacuole organization;P:mitochondrion organization	F:zinc ion binding;F:carbohydrate binding;F:mannosyl-oligosaccharide 1,3-1,6-alpha-mannosidase activity;F:alpha-mannosidase activity;F:hydrolase activity, hydrolyzing N-glycosyl compounds
P97821	sp|P97821|CATC_MOUSE	Dipeptidyl peptidase 1 OS=Mus musculus GN=Ctsc PE=2 SV=1	C:lysosome	P:proteolysis;P:T cell mediated cytotoxicity	F:serine-type endopeptidase activity;F:cysteine-type endopeptidase activity
Q9CQZ5	sp|Q9CQZ5|NDUA6_MOUSE	NADH dehydrogenase [ubiquinone] 1 alpha subcomplex subunit 6 OS=Mus musculus GN=Ndufa6 PE=1 SV=1	NA	P:electron transport chain;P:transport	NA
Q9CR57	sp|Q9CR57|RL14_MOUSE	60S ribosomal protein L14 OS=Mus musculus GN=Rpl14 PE=2 SV=3	C:ribosome	P:translation	F:structural constituent of ribosome
P42925	sp|P42925|PXMP2_MOUSE	Peroxisomal membrane protein 2 OS=Mus musculus GN=Pxmp2 PE=2 SV=2	C:mitochondrion;C:peroxisomal membrane;C:integral to membrane	NA	NA
Q99NB9	sp|Q99NB9|SF3B1_MOUSE	Splicing factor 3B subunit 1 OS=Mus musculus GN=Sf3b1 PE=1 SV=1	C:spliceosomal complex	P:mRNA processing;P:RNA splicing	F:binding
P62835	sp|P62835|RAP1A_MOUSE	Ras-related protein Rap-1A OS=Mus musculus GN=Rap1a PE=2 SV=1	C:guanyl-nucleotide exchange factor complex;C:plasma membrane	P:small GTPase mediated signal transduction	F:Ras GTPase binding;F:GTPase activity;F:GTP binding
P03911	sp|P03911|NU4M_MOUSE	NADH-ubiquinone oxidoreductase chain 4 OS=Mus musculus GN=Mtnd4 PE=1 SV=1	C:integral to membrane	P:mitochondrial electron transport, NADH to ubiquinone;P:transport	F:NADH dehydrogenase (ubiquinone) activity
Q9CQC7	sp|Q9CQC7|NDUB4_MOUSE	NADH dehydrogenase [ubiquinone] 1 beta subcomplex subunit 4 OS=Mus musculus GN=Ndufb4 PE=1 SV=3	C:integral to membrane	P:transport;P:electron transport chain	F:NADH dehydrogenase (ubiquinone) activity
Q3UKJ7	sp|Q3UKJ7|SMU1_MOUSE	WD40 repeat-containing protein SMU1 OS=Mus musculus GN=Smu1 PE=2 SV=2	C:cytoplasm;C:nucleus	NA	NA
Q91VT4	sp|Q91VT4|CBR4_MOUSE	Carbonyl reductase family member 4 OS=Mus musculus GN=Cbr4 PE=2 SV=2	C:mitochondrial matrix	P:fatty acid biosynthetic process	F:quinone binding;F:NADPH binding;F:NADPH dehydrogenase (quinone) activity
P97450	sp|P97450|ATP5J_MOUSE	ATP synthase-coupling factor 6, mitochondrial OS=Mus musculus GN=Atp5j PE=1 SV=1	NA	P:ATP synthesis coupled proton transport	F:hydrogen ion transmembrane transporter activity
Q5SQX6	sp|Q5SQX6|CYFP2_MOUSE	Cytoplasmic FMR1-interacting protein 2 OS=Mus musculus GN=Cyfip2 PE=1 SV=2	C:perinuclear region of cytoplasm;C:cell junction;C:synaptosome;C:synapse	P:cell-cell adhesion;P:apoptotic process	F:protein binding
P52503	sp|P52503|NDUS6_MOUSE	NADH dehydrogenase [ubiquinone] iron-sulfur protein 6, mitochondrial OS=Mus musculus GN=Ndufs6 PE=1 SV=2	NA	P:transport;P:electron transport chain	NA
Q7M6Y3	sp|Q7M6Y3|PICA_MOUSE	Phosphatidylinositol-binding clathrin assembly protein OS=Mus musculus GN=Picalm PE=1 SV=1	C:Golgi apparatus	P:dendrite morphogenesis;P:hemopoiesis;P:axonogenesis	F:1-phosphatidylinositol binding
Q9CZB0	sp|Q9CZB0|C560_MOUSE	Succinate dehydrogenase cytochrome b560 subunit, mitochondrial OS=Mus musculus GN=Sdhc PE=2 SV=1	C:mitochondrial respiratory chain complex II;C:integral to membrane	P:electron transport chain;P:tricarboxylic acid cycle;P:transport	F:heme binding;F:succinate dehydrogenase activity;F:electron carrier activity
Q571I9	sp|Q571I9|A16A1_MOUSE	Aldehyde dehydrogenase family 16 member A1 OS=Mus musculus GN=Aldh16a1 PE=2 SV=2	NA	NA	F:oxidoreductase activity, acting on the aldehyde or oxo group of donors, NAD or NADP as acceptor
Q8R311	sp|Q8R311|CTGE5_MOUSE	Cutaneous T-cell lymphoma-associated antigen 5 homolog OS=Mus musculus GN=Ctage5 PE=1 SV=1	C:integral to membrane	NA	NA
P12791	sp|P12791|CP2BA_MOUSE	Cytochrome P450 2B10 OS=Mus musculus GN=Cyp2b10 PE=1 SV=1	C:microsome;C:endoplasmic reticulum membrane	NA	F:electron carrier activity;F:heme binding;F:aromatase activity
Q8CHQ9	sp|Q8CHQ9|CMLO2_MOUSE	Probable N-acetyltransferase CML2 OS=Mus musculus GN=Cml2 PE=2 SV=1	C:integral to membrane	P:gastrulation with mouth forming second	F:N-acetyltransferase activity
O35114	sp|O35114|SCRB2_MOUSE	Lysosome membrane protein 2 OS=Mus musculus GN=Scarb2 PE=1 SV=3	C:lysosomal membrane;C:integral to membrane;C:lysosomal lumen	P:cell adhesion;P:protein targeting to lysosome	F:receptor activity;F:enzyme binding
Q64310	sp|Q64310|SURF4_MOUSE	Surfeit locus protein 4 OS=Mus musculus GN=Surf4 PE=2 SV=1	C:endoplasmic reticulum membrane;C:integral to membrane;C:endoplasmic reticulum-Golgi intermediate compartment membrane;C:Golgi membrane	NA	NA
Q9CQ75	sp|Q9CQ75|NDUA2_MOUSE	NADH dehydrogenase [ubiquinone] 1 alpha subcomplex subunit 2 OS=Mus musculus GN=Ndufa2 PE=1 SV=3	C:mitochondrial respiratory chain complex I	P:transport;P:electron transport chain	F:NADH dehydrogenase (ubiquinone) activity
Q9DCS9	sp|Q9DCS9|NDUBA_MOUSE	NADH dehydrogenase [ubiquinone] 1 beta subcomplex subunit 10 OS=Mus musculus GN=Ndufb10 PE=1 SV=3	NA	P:transport;P:electron transport chain	NA
Q8VDG7	sp|Q8VDG7|PAFA2_MOUSE	Platelet-activating factor acetylhydrolase 2, cytoplasmic OS=Mus musculus GN=Pafah2 PE=2 SV=2	C:cytoplasm	P:lipid catabolic process	F:1-alkyl-2-acetylglycerophosphocholine esterase activity
P70699	sp|P70699|LYAG_MOUSE	Lysosomal alpha-glucosidase OS=Mus musculus GN=Gaa PE=1 SV=2	C:lysosomal membrane	P:neuromuscular process controlling balance;P:muscle cell homeostasis;P:diaphragm contraction;P:locomotory behavior;P:neuromuscular process controlling posture;P:glycogen catabolic process;P:regulation of the force of heart contraction;P:lysosome organization	F:maltose alpha-glucosidase activity;F:carbohydrate binding
P52480	sp|P52480|KPYM_MOUSE	Pyruvate kinase isozymes M1/M2 OS=Mus musculus GN=Pkm2 PE=1 SV=4	C:mitochondrion;C:flagellum;C:nucleus	P:glycolysis	F:ATP binding;F:magnesium ion binding;F:potassium ion binding;F:protein binding;F:pyruvate kinase activity
Q8VDM6	sp|Q8VDM6|HNRL1_MOUSE	Heterogeneous nuclear ribonucleoprotein U-like protein 1 OS=Mus musculus GN=Hnrnpul1 PE=1 SV=1	C:nucleus;C:ribonucleoprotein complex	P:regulation of transcription, DNA-dependent;P:transcription, DNA-dependent	F:RNA binding
Q8VCG4	sp|Q8VCG4|CO8G_MOUSE	Complement component C8 gamma chain OS=Mus musculus GN=C8g PE=1 SV=1	C:membrane attack complex	P:complement activation, classical pathway;P:cytolysis;P:complement activation, alternative pathway	F:transporter activity;F:retinol binding
Q8BGD9	sp|Q8BGD9|IF4B_MOUSE	Eukaryotic translation initiation factor 4B OS=Mus musculus GN=Eif4b PE=1 SV=1	NA	NA	F:translation initiation factor activity;F:nucleotide binding
P01899	sp|P01899|HA11_MOUSE	H-2 class I histocompatibility antigen, D-B alpha chain OS=Mus musculus GN=H2-D1 PE=1 SV=2	C:MHC class I protein complex;C:external side of plasma membrane;C:integral to lumenal side of endoplasmic reticulum membrane	P:antigen processing and presentation of endogenous peptide antigen via MHC class I via ER pathway, TAP-dependent;P:immune response;P:positive regulation of T cell mediated cytotoxicity	F:protein binding
Q8VDW0	sp|Q8VDW0|DX39A_MOUSE	ATP-dependent RNA helicase DDX39A OS=Mus musculus GN=Ddx39a PE=2 SV=1	C:nucleus	NA	F:ATP-dependent helicase activity;F:ATP binding;F:nucleic acid binding
O09159	sp|O09159|MA2B1_MOUSE	Lysosomal alpha-mannosidase OS=Mus musculus GN=Man2b1 PE=2 SV=4	C:lysosome	P:mannose metabolic process;P:learning or memory	F:alpha-mannosidase activity;F:zinc ion binding
Q9D906	sp|Q9D906|ATG7_MOUSE	Ubiquitin-like modifier-activating enzyme ATG7 OS=Mus musculus GN=Atg7 PE=1 SV=1	C:cytoplasm	P:organelle organization;P:positive regulation of protein modification process;P:adult walking behavior;P:pyramidal neuron development;P:cellular amino acid metabolic process;P:cerebellar Purkinje cell layer development;P:central nervous system neuron axonogenesis;P:post-embryonic development;P:liver development;P:regulation of protein ubiquitination;P:response to starvation;P:negative regulation…	F:nucleotide binding;F:APG12 activating enzyme activity;F:ubiquitin activating enzyme activity
Q60634	sp|Q60634|FLOT2_MOUSE	Flotillin-2 OS=Mus musculus GN=Flot2 PE=1 SV=2	C:flotillin complex;C:membrane fraction;C:acrosomal membrane;C:endosome;C:endocytic vesicle	P:cell adhesion	NA
Q9CPT4	sp|Q9CPT4|CS010_MOUSE	UPF0556 protein C19orf10 homolog OS=Mus musculus GN=D17Wsu104e PE=2 SV=1	C:extracellular region	NA	NA
O88851	sp|O88851|RBBP9_MOUSE	Putative hydrolase RBBP9 OS=Mus musculus GN=Rbbp9 PE=1 SV=2	C:nucleus;C:cytoplasm	NA	F:hydrolase activity
Q99JI6	sp|Q99JI6|RAP1B_MOUSE	Ras-related protein Rap-1b OS=Mus musculus GN=Rap1b PE=2 SV=2	C:plasma membrane;C:cell-cell junction;C:cytosol	P:cell proliferation;P:small GTPase mediated signal transduction;P:regulation of establishment of cell polarity	F:GDP binding;F:GTP binding;F:GTPase activity;F:protein binding
Q62086	sp|Q62086|PON2_MOUSE	Serum paraoxonase/arylesterase 2 OS=Mus musculus GN=Pon2 PE=1 SV=2	C:extracellular region;C:membrane	NA	F:arylesterase activity;F:metal ion binding
Q99KF1	sp|Q99KF1|TMED9_MOUSE	Transmembrane emp24 domain-containing protein 9 OS=Mus musculus GN=Tmed9 PE=2 SV=2	C:endoplasmic reticulum-Golgi intermediate compartment membrane;C:Golgi apparatus;C:integral to membrane;C:endoplasmic reticulum membrane	P:COPI coating of Golgi vesicle;P:positive regulation of organelle organization;P:protein transport;P:Golgi organization	NA
Q80Y14	sp|Q80Y14|GLRX5_MOUSE	Glutaredoxin-related protein 5, mitochondrial OS=Mus musculus GN=Glrx5 PE=2 SV=2	C:mitochondrion	P:hemopoiesis;P:cell redox homeostasis	F:2 iron, 2 sulfur cluster binding;F:protein disulfide oxidoreductase activity;F:electron carrier activity;F:metal ion binding
Q91XE4	sp|Q91XE4|ACY3_MOUSE	Aspartoacylase-2 OS=Mus musculus GN=Acy3 PE=1 SV=1	C:cytoplasm;C:apical plasma membrane;C:membrane fraction	NA	F:metal ion binding;F:hydrolase activity, acting on ester bonds;F:aminoacylase activity;F:identical protein binding
Q9CXU9	sp|Q9CXU9|EIF1B_MOUSE	Eukaryotic translation initiation factor 1b OS=Mus musculus GN=Eif1b PE=2 SV=2	NA	NA	F:translation initiation factor activity
Q9CZW5	sp|Q9CZW5|TOM70_MOUSE	Mitochondrial import receptor subunit TOM70 OS=Mus musculus GN=Tomm70a PE=1 SV=2	C:mitochondrial outer membrane;C:integral to membrane	NA	F:protein binding
Q99KR7	sp|Q99KR7|PPIF_MOUSE	Peptidyl-prolyl cis-trans isomerase F, mitochondrial OS=Mus musculus GN=Ppif PE=2 SV=1	C:mitochondrial matrix	P:protein folding	F:peptidyl-prolyl cis-trans isomerase activity
Q8BTM8	sp|Q8BTM8|FLNA_MOUSE	Filamin-A OS=Mus musculus GN=Flna PE=1 SV=5	C:cell cortex;C:nucleus;C:cytoskeleton;C:plasma membrane;C:trans-Golgi network	P:early endosome to late endosome transport;P:cytoplasmic sequestering of protein;P:positive regulation of I-kappaB kinase/NF-kappaB cascade;P:positive regulation of transcription factor import into nucleus;P:negative regulation of sequence-specific DNA binding transcription factor activity;P:actin crosslink formation;P:establishment of protein localization;P:inhibition of adenylate cyclase activ…	F:protein kinase C binding;F:transcription factor binding;F:Fc-gamma receptor I complex binding;F:signal transducer activity;F:Rac GTPase binding;F:glycoprotein binding;F:actin filament binding
Q9D0M1	sp|Q9D0M1|KPRA_MOUSE	Phosphoribosyl pyrophosphate synthase-associated protein 1 OS=Mus musculus GN=Prpsap1 PE=1 SV=1	NA	P:nucleotide biosynthetic process	F:ribose phosphate diphosphokinase activity;F:magnesium ion binding
Q9JJU8	sp|Q9JJU8|SH3L1_MOUSE	SH3 domain-binding glutamic acid-rich-like protein OS=Mus musculus GN=Sh3bgrl PE=2 SV=1	NA	NA	F:SH3 domain binding
Q6NSR8	sp|Q6NSR8|PEPL1_MOUSE	Probable aminopeptidase NPEPL1 OS=Mus musculus GN=Npepl1 PE=2 SV=1	C:cytoplasm	P:proteolysis	F:metalloexopeptidase activity;F:manganese ion binding;F:aminopeptidase activity
Q9CQC6	sp|Q9CQC6|BZW1_MOUSE	Basic leucine zipper and W2 domain-containing protein 1 OS=Mus musculus GN=Bzw1 PE=1 SV=1	NA	P:regulation of transcription, DNA-dependent;P:transcription, DNA-dependent	F:binding
Q9DBZ5	sp|Q9DBZ5|EIF3K_MOUSE	Eukaryotic translation initiation factor 3 subunit K OS=Mus musculus GN=Eif3k PE=1 SV=1	C:eukaryotic translation initiation factor 3 complex;C:nucleus	P:regulation of translational initiation	F:ribosome binding;F:translation initiation factor activity
Q8JZK9	sp|Q8JZK9|HMCS1_MOUSE	Hydroxymethylglutaryl-CoA synthase, cytoplasmic OS=Mus musculus GN=Hmgcs1 PE=1 SV=1	C:cytoplasm	P:cholesterol biosynthetic process;P:isoprenoid biosynthetic process	F:hydroxymethylglutaryl-CoA synthase activity
Q80UM3	sp|Q80UM3|NAA15_MOUSE	N-alpha-acetyltransferase 15, NatA auxiliary subunit OS=Mus musculus GN=Naa15 PE=1 SV=1	C:perinuclear region of cytoplasm;C:nucleus	P:angiogenesis;P:transcription, DNA-dependent;P:cell differentiation;P:regulation of transcription, DNA-dependent	F:binding
Q9WUQ2	sp|Q9WUQ2|PREB_MOUSE	Prolactin regulatory element-binding protein OS=Mus musculus GN=Preb PE=1 SV=1	C:nucleus;C:endoplasmic reticulum;C:integral to membrane	P:transcription, DNA-dependent;P:protein transport;P:regulation of transcription, DNA-dependent;P:vesicle-mediated transport	F:DNA binding
Q91V04	sp|Q91V04|TRAM1_MOUSE	Translocating chain-associated membrane protein 1 OS=Mus musculus GN=Tram1 PE=1 SV=3	C:endoplasmic reticulum membrane;C:integral to membrane	P:protein transport	NA
P27612	sp|P27612|PLAP_MOUSE	Phospholipase A-2-activating protein OS=Mus musculus GN=Plaa PE=2 SV=4	NA	P:inflammatory response	F:protein binding;F:phospholipase A2 activator activity
Q8CI51	sp|Q8CI51|PDLI5_MOUSE	PDZ and LIM domain protein 5 OS=Mus musculus GN=Pdlim5 PE=1 SV=4	C:postsynaptic membrane;C:Z disc;C:cell junction;C:plasma membrane;C:synaptosome;C:cytosol;C:postsynaptic density	P:regulation of synapse assembly;P:regulation of dendritic spine morphogenesis	F:zinc ion binding
Q8BP48	sp|Q8BP48|AMPM1_MOUSE	Methionine aminopeptidase 1 OS=Mus musculus GN=Metap1 PE=2 SV=1	NA	P:cellular process;P:proteolysis	F:aminopeptidase activity;F:metalloexopeptidase activity;F:metal ion binding
P43883	sp|P43883|PLIN2_MOUSE	Perilipin-2 OS=Mus musculus GN=Plin2 PE=2 SV=2	C:lipid particle;C:nucleus;C:plasma membrane	P:lipid storage;P:long-chain fatty acid transport	F:protein binding
O08810	sp|O08810|U5S1_MOUSE	116 kDa U5 small nuclear ribonucleoprotein component OS=Mus musculus GN=Eftud2 PE=2 SV=1	C:spliceosomal complex	P:mRNA processing;P:RNA splicing	F:GTP binding;F:GTPase activity
Q6IRU2	sp|Q6IRU2|TPM4_MOUSE	Tropomyosin alpha-4 chain OS=Mus musculus GN=Tpm4 PE=2 SV=3	C:podosome;C:cortical cytoskeleton	NA	F:actin binding;F:metal ion binding
P62814	sp|P62814|VATB2_MOUSE	V-type proton ATPase subunit B, brain isoform OS=Mus musculus GN=Atp6v1b2 PE=1 SV=1	C:plasma membrane;C:proton-transporting V-type ATPase, V1 domain;C:endomembrane system;C:melanosome;C:cytosol;C:microvillus	P:ATP hydrolysis coupled proton transport	F:proton-transporting ATPase activity, rotational mechanism;F:hydrogen ion transporting ATP synthase activity, rotational mechanism;F:ATP binding
P35576	sp|P35576|G6PC_MOUSE	Glucose-6-phosphatase OS=Mus musculus GN=G6pc PE=2 SV=2	C:integral to membrane;C:microsome;C:endoplasmic reticulum membrane	P:glucose 6-phosphate metabolic process;P:multicellular organism growth;P:glycogen catabolic process;P:regulation of gene expression;P:cholesterol homeostasis;P:urate metabolic process;P:triglyceride metabolic process;P:glucose-6-phosphate transport;P:steroid metabolic process;P:glucose homeostasis;P:gluconeogenesis	F:glucose-6-phosphatase activity;F:phosphotransferase activity, alcohol group as acceptor
B2RX12	sp|B2RX12|MRP3_MOUSE	Canalicular multispecific organic anion transporter 2 OS=Mus musculus GN=Abcc3 PE=1 SV=1	C:integral to plasma membrane	NA	F:ATPase activity, coupled to transmembrane movement of substances;F:ATP binding
O70570	sp|O70570|PIGR_MOUSE	Polymeric immunoglobulin receptor OS=Mus musculus GN=Pigr PE=1 SV=1	C:extracellular region;C:plasma membrane;C:integral to membrane	NA	NA
P03991	sp|P03991|HA1W_MOUSE	H-2 class I histocompatibility antigen, K-W28 alpha chain OS=Mus musculus GN=H2-K1 PE=1 SV=2	C:MHC class I protein complex;C:integral to lumenal side of endoplasmic reticulum membrane	P:antigen processing and presentation of peptide antigen via MHC class I;P:immune response	NA
P14428	sp|P14428|HA1Q_MOUSE	H-2 class I histocompatibility antigen, K-Q alpha chain (Fragment) OS=Mus musculus GN=H2-K1 PE=2 SV=1	C:integral to lumenal side of endoplasmic reticulum membrane;C:MHC class I protein complex	P:antigen processing and presentation of peptide antigen via MHC class I;P:immune response	NA
P36536	sp|P36536|SAR1A_MOUSE	GTP-binding protein SAR1a OS=Mus musculus GN=Sar1a PE=2 SV=1	C:Golgi apparatus;C:endoplasmic reticulum	P:intracellular protein transport;P:vesicle-mediated transport	F:GTP binding
P55258	sp|P55258|RAB8A_MOUSE	Ras-related protein Rab-8A OS=Mus musculus GN=Rab8a PE=1 SV=2	C:nonmotile primary cilium;C:microtubule basal body;C:perinuclear region of cytoplasm;C:Golgi apparatus;C:recycling endosome;C:plasma membrane	P:small GTPase mediated signal transduction;P:protein transport	F:GTP binding;F:protein binding
P58321	sp|P58321|UCHL4_MOUSE	Ubiquitin carboxyl-terminal hydrolase isozyme L4 OS=Mus musculus GN=Uchl4 PE=1 SV=1	C:cytoplasm	P:ubiquitin-dependent protein catabolic process	F:ubiquitin thiolesterase activity;F:cysteine-type peptidase activity
Q07076	sp|Q07076|ANXA7_MOUSE	Annexin A7 OS=Mus musculus GN=Anxa7 PE=2 SV=2	C:soluble fraction;C:plasma membrane;C:cytosol;C:vesicle;C:nuclear envelope;C:insoluble fraction	P:cell proliferation;P:response to salt stress;P:cellular calcium ion homeostasis;P:cellular water homeostasis;P:regulation of cell shape;P:hemostasis	F:calcium ion binding;F:calcium-dependent phospholipid binding;F:protein binding
Q3UZ39	sp|Q3UZ39|LRRF1_MOUSE	Leucine-rich repeat flightless-interacting protein 1 OS=Mus musculus GN=Lrrfip1 PE=1 SV=2	C:cytoplasm;C:nucleus	P:transcription, DNA-dependent;P:regulation of transcription, DNA-dependent	F:DNA binding;F:protein binding
Q61767	sp|Q61767|3BHS4_MOUSE	3 beta-hydroxysteroid dehydrogenase type 4 OS=Mus musculus GN=Hsd3b4 PE=2 SV=3	C:integral to membrane;C:endoplasmic reticulum membrane;C:mitochondrial membrane	P:steroid biosynthetic process;P:response to stilbenoid	F:nucleotide binding;F:3-beta-hydroxy-delta5-steroid dehydrogenase activity
Q64331	sp|Q64331|MYO6_MOUSE	Unconventional myosin-VI OS=Mus musculus GN=Myo6 PE=1 SV=1	C:myosin complex;C:nucleus;C:coated pit;C:Golgi apparatus;C:perinuclear region of cytoplasm;C:ruffle;C:cytoplasmic membrane-bounded vesicle	P:sensory perception of sound;P:endocytosis;P:protein transport	F:ATP binding;F:calmodulin binding;F:actin binding;F:motor activity
Q64356	sp|Q64356|SVS6_MOUSE	Seminal vesicle secretory protein 6 OS=Mus musculus GN=Svs6 PE=2 SV=1	C:extracellular space	NA	NA
Q6PDM2	sp|Q6PDM2|SRSF1_MOUSE	Serine/arginine-rich splicing factor 1 OS=Mus musculus GN=Srsf1 PE=1 SV=3	C:nuclear speck;C:cytoplasm	P:nuclear mRNA 5'-splice site recognition;P:in utero embryonic development	F:RNA binding;F:nucleotide binding;F:RS domain binding
Q80UU9	sp|Q80UU9|PGRC2_MOUSE	Membrane-associated progesterone receptor component 2 OS=Mus musculus GN=Pgrmc2 PE=1 SV=2	C:integral to membrane	NA	F:receptor activity;F:heme binding;F:steroid binding
Q8VE97	sp|Q8VE97|SRSF4_MOUSE	Serine/arginine-rich splicing factor 4 OS=Mus musculus GN=Srsf4 PE=2 SV=1	C:nuclear speck	P:RNA splicing;P:mRNA processing;P:negative regulation of nuclear mRNA splicing, via spliceosome	F:RNA binding;F:nucleotide binding
Q9CS42	sp|Q9CS42|PRPS2_MOUSE	Ribose-phosphate pyrophosphokinase 2 OS=Mus musculus GN=Prps2 PE=1 SV=4	NA	P:nucleoside metabolic process	F:ribose phosphate diphosphokinase activity;F:ATP binding;F:protein homodimerization activity;F:kinase activity
Q9CZU3	sp|Q9CZU3|SK2L2_MOUSE	Superkiller viralicidic activity 2-like 2 OS=Mus musculus GN=Skiv2l2 PE=2 SV=1	C:nucleolus	P:RNA splicing;P:mRNA processing	F:ATP-dependent helicase activity;F:nucleic acid binding;F:ATP binding
Q9D662	sp|Q9D662|SC23B_MOUSE	Protein transport protein Sec23B OS=Mus musculus GN=Sec23b PE=2 SV=1	C:Golgi membrane;C:endoplasmic reticulum membrane;C:endoplasmic reticulum-Golgi intermediate compartment membrane;C:COPII vesicle coat;C:perinuclear region of cytoplasm	P:intracellular protein transport;P:ER to Golgi vesicle-mediated transport	F:zinc ion binding
Q9DB05	sp|Q9DB05|SNAA_MOUSE	Alpha-soluble NSF attachment protein OS=Mus musculus GN=Napa PE=1 SV=1	C:synaptobrevin 2-SNAP-25-syntaxin-1a complex;C:intracellular	P:apical protein localization;P:regulation of synaptic vesicle priming;P:SNARE complex disassembly;P:neuron differentiation;P:brain development;P:intracellular protein transport;P:synaptic transmission, glutamatergic	F:syntaxin binding
Q9WUK2	sp|Q9WUK2|IF4H_MOUSE	Eukaryotic translation initiation factor 4H OS=Mus musculus GN=Eif4h PE=1 SV=3	C:perinuclear region of cytoplasm	NA	F:nucleotide binding;F:translation initiation factor activity
Q9WUM4	sp|Q9WUM4|COR1C_MOUSE	Coronin-1C OS=Mus musculus GN=Coro1c PE=1 SV=2	C:actin cytoskeleton	P:phagocytosis;P:actin cortical patch assembly	F:actin filament binding
Q3UHX2	sp|Q3UHX2|HAP28_MOUSE	28 kDa heat- and acid-stable phosphoprotein OS=Mus musculus GN=Pdap1 PE=1 SV=1	NA	NA	NA
Q4VAA2	sp|Q4VAA2|CDV3_MOUSE	Protein CDV3 OS=Mus musculus GN=Cdv3 PE=1 SV=2	C:cytoplasm	NA	NA
Q8VE09	sp|Q8VE09|TT39C_MOUSE	Tetratricopeptide repeat protein 39C OS=Mus musculus GN=Ttc39c PE=2 SV=2	NA	NA	F:binding
O08529	sp|O08529|CAN2_MOUSE	Calpain-2 catalytic subunit OS=Mus musculus GN=Capn2 PE=2 SV=4	C:cytoplasm;C:plasma membrane;C:nucleus;C:chromatin	P:proteolysis;P:myoblast fusion;P:blastocyst development	F:calcium-dependent cysteine-type endopeptidase activity
Q80X19	sp|Q80X19|COEA1_MOUSE	Collagen alpha-1(XIV) chain OS=Mus musculus GN=Col14a1 PE=2 SV=2	C:collagen	P:cell adhesion	F:structural molecule activity
P22907	sp|P22907|HEM3_MOUSE	Porphobilinogen deaminase OS=Mus musculus GN=Hmbs PE=2 SV=2	NA	P:heme biosynthetic process;P:peptidyl-pyrromethane cofactor linkage	F:hydroxymethylbilane synthase activity
Q8BK30	sp|Q8BK30|NDUV3_MOUSE	NADH dehydrogenase [ubiquinone] flavoprotein 3, mitochondrial OS=Mus musculus GN=Ndufv3 PE=2 SV=1	C:mitochondrial inner membrane;C:respiratory chain	P:transport;P:electron transport chain	NA
Q9DBK0	sp|Q9DBK0|ACO12_MOUSE	Acyl-coenzyme A thioesterase 12 OS=Mus musculus GN=Acot12 PE=2 SV=1	C:cytosol	P:fatty acid metabolic process;P:acetyl-CoA metabolic process	F:acetyl-CoA hydrolase activity;F:ATP binding;F:carboxylesterase activity
Q9CYZ2	sp|Q9CYZ2|TPD54_MOUSE	Tumor protein D54 OS=Mus musculus GN=Tpd52l2 PE=1 SV=1	C:perinuclear region of cytoplasm	NA	NA
P47941	sp|P47941|CRKL_MOUSE	Crk-like protein OS=Mus musculus GN=Crkl PE=1 SV=2	NA	P:thymus development;P:parathyroid gland development;P:anterior/posterior pattern specification;P:heart development;P:organ morphogenesis;P:blood vessel development	F:protein binding
Q9JJL8	sp|Q9JJL8|SYSM_MOUSE	Serine--tRNA ligase, mitochondrial OS=Mus musculus GN=Sars2 PE=2 SV=2	C:mitochondrial matrix	P:seryl-tRNA aminoacylation	F:serine-tRNA ligase activity;F:ATP binding
Q9ERE7	sp|Q9ERE7|MESD_MOUSE	LDLR chaperone MESD OS=Mus musculus GN=Mesdc2 PE=1 SV=1	C:endoplasmic reticulum;C:plasma membrane	P:protein folding;P:Wnt receptor signaling pathway;P:protein localization at cell surface;P:mesoderm development	F:low-density lipoprotein particle receptor binding
Q8VE22	sp|Q8VE22|RT23_MOUSE	28S ribosomal protein S23, mitochondrial OS=Mus musculus GN=Mrps23 PE=2 SV=1	C:mitochondrion;C:ribosome	P:translation	F:structural constituent of ribosome
P46656	sp|P46656|ADX_MOUSE	Adrenodoxin, mitochondrial OS=Mus musculus GN=Fdx1 PE=2 SV=1	C:mitochondrial matrix	P:electron transport chain;P:transport	F:2 iron, 2 sulfur cluster binding
Q76LS9	sp|Q76LS9|FA63A_MOUSE	Protein FAM63A OS=Mus musculus GN=Fam63a PE=1 SV=1	NA	NA	NA
Q9CYR6	sp|Q9CYR6|AGM1_MOUSE	Phosphoacetylglucosamine mutase OS=Mus musculus GN=Pgm3 PE=1 SV=1	C:cytosol	P:UDP-N-acetylglucosamine biosynthetic process;P:embryo development ending in birth or egg hatching;P:glucose 1-phosphate metabolic process;P:spermatogenesis;P:hemopoiesis	F:phosphoglucomutase activity;F:phosphoacetylglucosamine mutase activity;F:magnesium ion binding
Q9QWR8	sp|Q9QWR8|NAGAB_MOUSE	Alpha-N-acetylgalactosaminidase OS=Mus musculus GN=Naga PE=2 SV=2	C:lysosome	P:glycoside catabolic process;P:glycosylceramide catabolic process;P:oligosaccharide metabolic process	F:alpha-N-acetylgalactosaminidase activity;F:cation binding;F:alpha-galactosidase activity
Q61735	sp|Q61735|CD47_MOUSE	Leukocyte surface antigen CD47 OS=Mus musculus GN=Cd47 PE=1 SV=2	C:extracellular vesicular exosome;C:integral to plasma membrane	P:response to bacterium;P:positive regulation of phagocytosis;P:cell adhesion;P:opsonization;P:positive regulation of inflammatory response	F:protein binding
Q3TC72	sp|Q3TC72|FAHD2_MOUSE	Fumarylacetoacetate hydrolase domain-containing protein 2A OS=Mus musculus GN=Fahd2 PE=1 SV=1	C:mitochondrion	NA	F:hydrolase activity;F:metal ion binding
Q99KK2	sp|Q99KK2|NEUA_MOUSE	N-acylneuraminate cytidylyltransferase OS=Mus musculus GN=Cmas PE=1 SV=2	C:nucleus	P:lipopolysaccharide biosynthetic process	F:N-acylneuraminate cytidylyltransferase activity
Q922H4	sp|Q922H4|GMPPA_MOUSE	Mannose-1-phosphate guanyltransferase alpha OS=Mus musculus GN=Gmppa PE=2 SV=1	NA	P:biosynthetic process	F:mannose-1-phosphate guanylyltransferase activity;F:GTP binding
Q9CPW4	sp|Q9CPW4|ARPC5_MOUSE	Actin-related protein 2/3 complex subunit 5 OS=Mus musculus GN=Arpc5 PE=2 SV=3	C:lamellipodium;C:cytoplasm;C:Arp2/3 protein complex	P:regulation of actin filament polymerization	F:actin binding
P51855	sp|P51855|GSHB_MOUSE	Glutathione synthetase OS=Mus musculus GN=Gss PE=2 SV=1	NA	P:response to cadmium ion	F:protein homodimerization activity;F:ATP binding;F:magnesium ion binding;F:glutathione binding;F:glutathione synthase activity
Q9CR09	sp|Q9CR09|UFC1_MOUSE	Ubiquitin-fold modifier-conjugating enzyme 1 OS=Mus musculus GN=Ufc1 PE=2 SV=1	NA	P:protein ufmylation	F:UFM1 conjugating enzyme activity
Q9ET30	sp|Q9ET30|TM9S3_MOUSE	Transmembrane 9 superfamily member 3 OS=Mus musculus GN=Tm9sf3 PE=1 SV=1	C:integral to membrane	NA	NA
Q9WVA2	sp|Q9WVA2|TIM8A_MOUSE	Mitochondrial import inner membrane translocase subunit Tim8 A OS=Mus musculus GN=Timm8a1 PE=1 SV=1	C:mitochondrial inner membrane;C:mitochondrial intermembrane space protein transporter complex	P:protein import into mitochondrial inner membrane	F:metal ion binding
Q99JY3	sp|Q99JY3|GIMA4_MOUSE	GTPase IMAP family member 4 OS=Mus musculus GN=Gimap4 PE=2 SV=1	NA	NA	F:GTP binding
P63280	sp|P63280|UBC9_MOUSE	SUMO-conjugating enzyme UBC9 OS=Mus musculus GN=Ube2i PE=1 SV=1	C:nuclear body;C:cytoplasm	P:interspecies interaction between organisms;P:mitosis;P:protein modification process;P:multicellular organismal development;P:negative regulation of transcription from RNA polymerase II promoter;P:cell division;P:chromosome segregation	F:HLH domain binding;F:ATP binding;F:acid-amino acid ligase activity
Q9CQM9	sp|Q9CQM9|GLRX3_MOUSE	Glutaredoxin-3 OS=Mus musculus GN=Glrx3 PE=1 SV=1	C:cell cortex;C:Z disc	P:regulation of the force of heart contraction;P:cell redox homeostasis;P:negative regulation of cardiac muscle hypertrophy	F:protein disulfide oxidoreductase activity;F:iron-sulfur cluster binding;F:metal ion binding;F:electron carrier activity
Q8R574	sp|Q8R574|KPRB_MOUSE	Phosphoribosyl pyrophosphate synthase-associated protein 2 OS=Mus musculus GN=Prpsap2 PE=1 SV=1	NA	P:nucleotide biosynthetic process	F:magnesium ion binding;F:ribose phosphate diphosphokinase activity
Q99KP6	sp|Q99KP6|PRP19_MOUSE	Pre-mRNA-processing factor 19 OS=Mus musculus GN=Prpf19 PE=2 SV=1	C:lipid particle;C:ubiquitin ligase complex;C:spindle	P:lipid biosynthetic process;P:negative regulation of neuron differentiation;P:DNA repair;P:positive regulation of astrocyte differentiation;P:inner cell mass cell proliferation	F:DNA binding
Q8K5B2	sp|Q8K5B2|MCFD2_MOUSE	Multiple coagulation factor deficiency protein 2 homolog OS=Mus musculus GN=Mcfd2 PE=2 SV=1	C:Golgi apparatus;C:endoplasmic reticulum-Golgi intermediate compartment;C:endoplasmic reticulum	P:vesicle-mediated transport;P:protein transport	F:calcium ion binding
Q8VCF0	sp|Q8VCF0|MAVS_MOUSE	Mitochondrial antiviral-signaling protein OS=Mus musculus GN=Mavs PE=1 SV=1	C:mitochondrial outer membrane;C:integral to membrane	P:positive regulation of interferon-alpha production;P:positive regulation of defense response to virus by host;P:innate immune response;P:defense response to bacterium;P:response to virus;P:positive regulation of interferon-beta production	NA
Q05915	sp|Q05915|GCH1_MOUSE	GTP cyclohydrolase 1 OS=Mus musculus GN=Gch1 PE=2 SV=1	NA	P:regulation of lung blood pressure;P:tetrahydrofolate biosynthetic process;P:tetrahydrobiopterin biosynthetic process;P:response to pain	F:GTP cyclohydrolase I activity;F:GTP binding
P26645	sp|P26645|MARCS_MOUSE	Myristoylated alanine-rich C-kinase substrate OS=Mus musculus GN=Marcks PE=1 SV=2	C:cell cortex;C:centrosome;C:membrane;C:germinal vesicle	NA	F:calmodulin binding;F:protein kinase C binding;F:actin binding
O88736	sp|O88736|DHB7_MOUSE	3-keto-steroid reductase OS=Mus musculus GN=Hsd17b7 PE=2 SV=1	C:endoplasmic reticulum;C:integral to membrane;C:plasma membrane	P:cholesterol biosynthetic process	F:estradiol 17-beta-dehydrogenase activity;F:nucleotide binding;F:3-keto sterol reductase activity
Q9JJK5	sp|Q9JJK5|HERP1_MOUSE	Homocysteine-responsive endoplasmic reticulum-resident ubiquitin-like domain member 1 protein OS=Mus musculus GN=Herpud1 PE=2 SV=1	C:endoplasmic reticulum membrane;C:integral to membrane	NA	NA
Q3U3R4	sp|Q3U3R4|LMF1_MOUSE	Lipase maturation factor 1 OS=Mus musculus GN=Lmf1 PE=1 SV=1	C:integral to membrane;C:endoplasmic reticulum membrane;C:Golgi apparatus	P:protein glycosylation in Golgi;P:ER to Golgi vesicle-mediated transport;P:chylomicron remnant clearance;P:protein secretion;P:protein maturation;P:regulation of cholesterol metabolic process;P:positive regulation of lipoprotein lipase activity;P:regulation of triglyceride metabolic process	F:protein binding
Q3UMW8	sp|Q3UMW8|CLN5_MOUSE	Ceroid-lipofuscinosis neuronal protein 5 homolog OS=Mus musculus GN=Cln5 PE=2 SV=1	C:integral to membrane;C:endoplasmic reticulum;C:perinuclear region of cytoplasm;C:Golgi apparatus;C:lysosomal membrane;C:vacuolar lumen	P:lysosomal lumen acidification;P:cell death;P:visual perception;P:neurogenesis;P:brain development	NA
P35282	sp|P35282|RAB21_MOUSE	Ras-related protein Rab-21 OS=Mus musculus GN=Rab21 PE=1 SV=4	C:Golgi membrane;C:endoplasmic reticulum membrane;C:cytoplasmic vesicle membrane;C:early endosome membrane	P:protein transport;P:small GTPase mediated signal transduction	F:GTP binding;F:GTPase activity;F:GDP binding;F:protein binding
Q8K4H1	sp|Q8K4H1|AFMID_MOUSE	Probable arylformamidase OS=Mus musculus GN=Afmid PE=1 SV=1	C:nucleus;C:cytosol	P:tryptophan catabolic process to kynurenine	F:arylformamidase activity
O35887	sp|O35887|CALU_MOUSE	Calumenin OS=Mus musculus GN=Calu PE=1 SV=1	C:sarcoplasmic reticulum lumen;C:extracellular region;C:melanosome	NA	F:calcium ion binding
Q9D517	sp|Q9D517|PLCC_MOUSE	1-acyl-sn-glycerol-3-phosphate acyltransferase gamma OS=Mus musculus GN=Agpat3 PE=1 SV=2	C:integral to membrane;C:endoplasmic reticulum membrane	P:phospholipid biosynthetic process	F:1-acylglycerol-3-phosphate O-acyltransferase activity
Q99JW2	sp|Q99JW2|ACY1_MOUSE	Aminoacylase-1 OS=Mus musculus GN=Acy1 PE=1 SV=1	C:cytoplasm	P:proteolysis;P:cellular amino acid metabolic process	F:metal ion binding;F:aminoacylase activity;F:metallopeptidase activity
P61211	sp|P61211|ARL1_MOUSE	ADP-ribosylation factor-like protein 1 OS=Mus musculus GN=Arl1 PE=2 SV=1	C:Golgi membrane;C:trans-Golgi network	P:retrograde transport, endosome to Golgi;P:toxin metabolic process;P:activation of phospholipase D activity;P:protein localization in Golgi apparatus;P:small GTPase mediated signal transduction;P:Golgi organization	F:enzyme activator activity;F:metal ion binding;F:GTPase activity;F:GTP binding
P35123	sp|P35123|UBP4_MOUSE	Ubiquitin carboxyl-terminal hydrolase 4 OS=Mus musculus GN=Usp4 PE=1 SV=3	C:cytoplasm;C:nucleus	P:protein localization at cell surface;P:regulation of protein stability;P:protein deubiquitination;P:negative regulation of protein ubiquitination;P:ubiquitin-dependent protein catabolic process	F:ubiquitin thiolesterase activity;F:ubiquitin-specific protease activity
Q99020	sp|Q99020|ROAA_MOUSE	Heterogeneous nuclear ribonucleoprotein A/B OS=Mus musculus GN=Hnrnpab PE=1 SV=1	C:cytoplasm;C:ribonucleoprotein complex;C:nucleus	P:epithelial to mesenchymal transition;P:positive regulation of transcription, DNA-dependent;P:transcription, DNA-dependent	F:RNA binding;F:nucleotide binding;F:protein binding;F:DNA binding
Q8BGH2	sp|Q8BGH2|SAM50_MOUSE	Sorting and assembly machinery component 50 homolog OS=Mus musculus GN=Samm50 PE=1 SV=1	C:integral to membrane;C:mitochondrial inner membrane	NA	F:protein binding
O09158	sp|O09158|CP3AP_MOUSE	Cytochrome P450 3A25 OS=Mus musculus GN=Cyp3a25 PE=2 SV=1	C:endoplasmic reticulum membrane;C:microsome	NA	F:electron carrier activity;F:heme binding;F:aromatase activity
O35593	sp|O35593|PSDE_MOUSE	26S proteasome non-ATPase regulatory subunit 14 OS=Mus musculus GN=Psmd14 PE=1 SV=2	C:proteasome complex	P:proteolysis	F:metal ion binding;F:metallopeptidase activity
P00375	sp|P00375|DYR_MOUSE	Dihydrofolate reductase OS=Mus musculus GN=Dhfr PE=1 SV=3	C:cytosol	P:glycine biosynthetic process;P:one-carbon metabolic process;P:response to methotrexate;P:nucleotide biosynthetic process	F:drug binding;F:mRNA binding;F:dihydrofolate reductase activity
Q3THK7	sp|Q3THK7|GUAA_MOUSE	GMP synthase [glutamine-hydrolyzing] OS=Mus musculus GN=Gmps PE=1 SV=2	C:cytoplasm	P:GMP biosynthetic process;P:glutamine metabolic process	F:GMP synthase (glutamine-hydrolyzing) activity;F:ATP binding
Q99LC9	sp|Q99LC9|PEX6_MOUSE	Peroxisome assembly factor 2 OS=Mus musculus GN=Pex6 PE=2 SV=1	C:peroxisomal membrane	NA	F:ATP binding
P97493	sp|P97493|THIOM_MOUSE	Thioredoxin, mitochondrial OS=Mus musculus GN=Txn2 PE=2 SV=1	C:mitochondrion	P:cell redox homeostasis;P:electron transport chain;P:glycerol ether metabolic process;P:transport	F:electron carrier activity
P42208	sp|P42208|SEPT2_MOUSE	Septin-2 OS=Mus musculus GN=Sept2 PE=1 SV=2	C:plasma membrane;C:synaptosome;C:spindle microtubule;C:actomyosin contractile ring;C:midbody;C:cleavage furrow;C:condensed chromosome kinetochore;C:septin complex;C:cell surface;C:cell projection	P:cytokinesis;P:regulation of L-glutamate transport;P:regulation of protein localization;P:mitosis;P:protein polymerization	F:GTPase activity;F:enzyme regulator activity;F:protein complex scaffold;F:GTP binding;F:identical protein binding
Q9Z1J3	sp|Q9Z1J3|NFS1_MOUSE	Cysteine desulfurase, mitochondrial OS=Mus musculus GN=Nfs1 PE=2 SV=2	C:nucleus;C:mitochondrion	P:Mo-molybdopterin cofactor biosynthetic process;P:iron incorporation into metallo-sulfur cluster;P:cysteine metabolic process	F:cysteine desulfurase activity;F:pyridoxal phosphate binding
O35678	sp|O35678|MGLL_MOUSE	Monoglyceride lipase OS=Mus musculus GN=Mgll PE=1 SV=1	NA	P:fatty acid biosynthetic process;P:regulation of sensory perception of pain;P:regulation of inflammatory response;P:arachidonic acid metabolic process;P:regulation of endocannabinoid signaling pathway;P:acylglycerol catabolic process;P:long term synaptic depression	F:carboxylesterase activity;F:acylglycerol lipase activity
Q52KI8	sp|Q52KI8|SRRM1_MOUSE	Serine/arginine repetitive matrix protein 1 OS=Mus musculus GN=Srrm1 PE=1 SV=2	C:nuclear matrix;C:nuclear speck;C:spliceosomal complex	P:mRNA processing;P:RNA splicing	F:RNA binding;F:DNA binding
Q8BHG1	sp|Q8BHG1|NRDC_MOUSE	Nardilysin OS=Mus musculus GN=Nrd1 PE=1 SV=1	C:mitochondrion	P:proteolysis	F:protein binding;F:metalloendopeptidase activity;F:zinc ion binding
Q9QZD9	sp|Q9QZD9|EIF3I_MOUSE	Eukaryotic translation initiation factor 3 subunit I OS=Mus musculus GN=Eif3i PE=1 SV=1	C:eukaryotic translation initiation factor 3 complex	NA	F:translation initiation factor activity
P62320	sp|P62320|SMD3_MOUSE	Small nuclear ribonucleoprotein Sm D3 OS=Mus musculus GN=Snrpd3 PE=1 SV=1	C:cytoplasm;C:U7 snRNP	P:mRNA processing;P:RNA splicing	F:histone pre-mRNA DCP binding
O35343	sp|O35343|IMA4_MOUSE	Importin subunit alpha-4 OS=Mus musculus GN=Kpna4 PE=2 SV=1	C:cytoplasm;C:nucleus	P:protein import into nucleus	F:protein binding;F:protein transporter activity
P03921	sp|P03921|NU5M_MOUSE	NADH-ubiquinone oxidoreductase chain 5 OS=Mus musculus GN=Mtnd5 PE=2 SV=2	C:mitochondrial inner membrane;C:respiratory chain;C:integral to membrane	P:transport;P:ATP synthesis coupled electron transport	F:NADH dehydrogenase (ubiquinone) activity
P62858	sp|P62858|RS28_MOUSE	40S ribosomal protein S28 OS=Mus musculus GN=Rps28 PE=2 SV=1	C:cytosolic small ribosomal subunit	P:rRNA export from nucleus;P:translation	F:structural constituent of ribosome
Q9DCX8	sp|Q9DCX8|IYD1_MOUSE	Iodotyrosine dehalogenase 1 OS=Mus musculus GN=Iyd PE=1 SV=1	C:integral to membrane	NA	F:iodide peroxidase activity
Q3TBW2	sp|Q3TBW2|RM10_MOUSE	39S ribosomal protein L10, mitochondrial OS=Mus musculus GN=Mrpl10 PE=2 SV=2	C:mitochondrial large ribosomal subunit	P:translation	F:structural constituent of ribosome
Q9CQR4	sp|Q9CQR4|ACO13_MOUSE	Acyl-coenzyme A thioesterase 13 OS=Mus musculus GN=Acot13 PE=1 SV=1	C:mitochondrion	NA	F:acyl-CoA hydrolase activity
Q9JMH9	sp|Q9JMH9|MY18A_MOUSE	Unconventional myosin-XVIIIa OS=Mus musculus GN=Myo18a PE=1 SV=2	C:endoplasmic reticulum-Golgi intermediate compartment;C:myosin complex	NA	F:motor activity;F:ATP binding
Q9ER88	sp|Q9ER88|RT29_MOUSE	28S ribosomal protein S29, mitochondrial OS=Mus musculus GN=Dap3 PE=2 SV=1	C:small ribosomal subunit;C:mitochondrial ribosome	P:apoptotic mitochondrial changes	NA
P56565	sp|P56565|S10A1_MOUSE	Protein S100-A1 OS=Mus musculus GN=S100a1 PE=1 SV=2	C:sarcoplasmic reticulum	NA	F:protein binding;F:calcium ion binding
P97379	sp|P97379|G3BP2_MOUSE	Ras GTPase-activating protein-binding protein 2 OS=Mus musculus GN=G3bp2 PE=1 SV=2	NA	P:mRNA transport	F:RNA binding;F:nucleotide binding
Q8BWY3	sp|Q8BWY3|ERF1_MOUSE	Eukaryotic peptide chain release factor subunit 1 OS=Mus musculus GN=Etf1 PE=1 SV=4	C:cytoplasm	P:nuclear-transcribed mRNA catabolic process, nonsense-mediated decay;P:interspecies interaction between organisms	F:translation release factor activity, codon specific
P62852	sp|P62852|RS25_MOUSE	40S ribosomal protein S25 OS=Mus musculus GN=Rps25 PE=2 SV=1	NA	NA	NA
Q99KG5	sp|Q99KG5|LSR_MOUSE	Lipolysis-stimulated lipoprotein receptor OS=Mus musculus GN=Lsr PE=1 SV=1	C:low-density lipoprotein particle;C:integral to membrane;C:very-low-density lipoprotein particle;C:chylomicron;C:plasma membrane	P:embryo development;P:liver development;P:lipoprotein transport	F:lipoprotein particle receptor activity;F:low-density lipoprotein particle binding
Q8K0C4	sp|Q8K0C4|CP51A_MOUSE	Lanosterol 14-alpha demethylase OS=Mus musculus GN=Cyp51a1 PE=2 SV=1	C:microsome;C:integral to membrane;C:endoplasmic reticulum membrane	P:cholesterol biosynthetic process	F:electron carrier activity;F:sterol 14-demethylase activity;F:heme binding
P11930	sp|P11930|NUD19_MOUSE	Nucleoside diphosphate-linked moiety X motif 19, mitochondrial OS=Mus musculus GN=Nudt19 PE=1 SV=2	C:peroxisome;C:mitochondrion	NA	F:metal ion binding;F:hydrolase activity
Q6ZWU9	sp|Q6ZWU9|RS27_MOUSE	40S ribosomal protein S27 OS=Mus musculus GN=Rps27 PE=1 SV=3	C:ribosome	P:translation	F:structural constituent of ribosome;F:metal ion binding
Q9DAW9	sp|Q9DAW9|CNN3_MOUSE	Calponin-3 OS=Mus musculus GN=Cnn3 PE=2 SV=1	NA	P:actomyosin structure organization	F:actin binding;F:calmodulin binding
O70252	sp|O70252|HMOX2_MOUSE	Heme oxygenase 2 OS=Mus musculus GN=Hmox2 PE=2 SV=1	C:endoplasmic reticulum;C:microsome	P:heme oxidation	F:heme oxygenase (decyclizing) activity;F:metal ion binding
P24721	sp|P24721|ASGR2_MOUSE	Asialoglycoprotein receptor 2 OS=Mus musculus GN=Asgr2 PE=1 SV=1	C:integral to membrane	P:glycoprotein metabolic process;P:regulation of protein stability;P:lipid homeostasis;P:endocytosis	F:sugar binding;F:receptor activity
Q9QZ23	sp|Q9QZ23|NFU1_MOUSE	NFU1 iron-sulfur cluster scaffold homolog, mitochondrial OS=Mus musculus GN=Nfu1 PE=1 SV=2	C:cytosol;C:mitochondrion	NA	F:protein binding
Q9DBS5	sp|Q9DBS5|KLC4_MOUSE	Kinesin light chain 4 OS=Mus musculus GN=Klc4 PE=1 SV=1	C:kinesin complex;C:cytoplasm;C:microtubule	NA	F:microtubule motor activity;F:binding
O54950	sp|O54950|AAKG1_MOUSE	5'-AMP-activated protein kinase subunit gamma-1 OS=Mus musculus GN=Prkag1 PE=1 SV=2	C:AMP-activated protein kinase complex	P:fatty acid biosynthetic process;P:response to stress	F:ADP binding;F:AMP binding;F:ATP binding;F:AMP-activated protein kinase activity
Q9DCN1	sp|Q9DCN1|NUD12_MOUSE	Peroxisomal NADH pyrophosphatase NUDT12 OS=Mus musculus GN=Nudt12 PE=2 SV=1	C:peroxisome	NA	F:NAD+ diphosphatase activity;F:metal ion binding
P35585	sp|P35585|AP1M1_MOUSE	AP-1 complex subunit mu-1 OS=Mus musculus GN=Ap1m1 PE=1 SV=3	C:clathrin adaptor complex;C:clathrin coated vesicle membrane;C:trans-Golgi network	P:intracellular protein transport;P:vesicle-mediated transport	NA
P63030	sp|P63030|BR44L_MOUSE	Brain protein 44-like protein OS=Mus musculus GN=Brp44l PE=1 SV=1	C:mitochondrial inner membrane	NA	NA
Q9CYH2	sp|Q9CYH2|F213A_MOUSE	Redox-regulatory protein FAM213A OS=Mus musculus GN=Fam213a PE=1 SV=2	C:mitochondrion	NA	F:antioxidant activity
O08663	sp|O08663|AMPM2_MOUSE	Methionine aminopeptidase 2 OS=Mus musculus GN=Metap2 PE=1 SV=1	C:cytoplasm	P:N-terminal protein amino acid modification;P:protein processing;P:proteolysis;P:peptidyl-methionine modification	F:aminopeptidase activity;F:protein binding;F:metalloexopeptidase activity;F:metal ion binding
Q61166	sp|Q61166|MARE1_MOUSE	Microtubule-associated protein RP/EB family member 1 OS=Mus musculus GN=Mapre1 PE=1 SV=3	C:cytoplasmic microtubule;C:cortical microtubule cytoskeleton;C:Golgi apparatus;C:cell projection membrane	P:cell division;P:mitosis;P:protein localization to microtubule;P:negative regulation of microtubule polymerization	F:microtubule plus-end binding
P53986	sp|P53986|MOT1_MOUSE	Monocarboxylate transporter 1 OS=Mus musculus GN=Slc16a1 PE=1 SV=1	C:mitochondrion;C:integral to membrane;C:plasma membrane	P:organic anion transport	F:symporter activity;F:secondary active monocarboxylate transmembrane transporter activity
Q9D8Y0	sp|Q9D8Y0|EFHD2_MOUSE	EF-hand domain-containing protein D2 OS=Mus musculus GN=Efhd2 PE=1 SV=1	C:membrane raft	NA	F:calcium ion binding
Q9JLZ3	sp|Q9JLZ3|AUHM_MOUSE	Methylglutaconyl-CoA hydratase, mitochondrial OS=Mus musculus GN=Auh PE=2 SV=1	C:mitochondrion	P:nuclear-transcribed mRNA catabolic process, deadenylation-dependent decay;P:branched chain family amino acid catabolic process	F:enoyl-CoA hydratase activity;F:mRNA 3'-UTR binding;F:methylglutaconyl-CoA hydratase activity
Q923B0	sp|Q923B0|A2LD1_MOUSE	Gamma-glutamylaminecyclotransferase OS=Mus musculus GN=A2ld1 PE=1 SV=1	NA	P:cellular modified amino acid catabolic process	F:gamma-glutamylcyclotransferase activity
Q9CQX8	sp|Q9CQX8|RT36_MOUSE	28S ribosomal protein S36, mitochondrial OS=Mus musculus GN=Mrps36 PE=1 SV=1	C:mitochondrial small ribosomal subunit	NA	NA
A2AKK5	sp|A2AKK5|ACNT1_MOUSE	Acyl-coenzyme A amino acid N-acyltransferase 1 OS=Mus musculus GN=Acnat1 PE=1 SV=1	C:peroxisome	P:acyl-CoA metabolic process;P:fatty acid metabolic process	F:N-acyltransferase activity;F:palmitoyl-CoA hydrolase activity
O54984	sp|O54984|ASNA_MOUSE	ATPase Asna1 OS=Mus musculus GN=Asna1 PE=1 SV=2	C:endoplasmic reticulum;C:nucleolus	P:detoxification of arsenic-containing substance;P:transport	F:ATPase activity;F:metal ion binding;F:ATP binding
Q8R0X7	sp|Q8R0X7|SGPL1_MOUSE	Sphingosine-1-phosphate lyase 1 OS=Mus musculus GN=Sgpl1 PE=2 SV=1	C:integral to membrane;C:endoplasmic reticulum membrane	P:vasculogenesis;P:face morphogenesis;P:Leydig cell differentiation;P:fibroblast migration;P:carboxylic acid metabolic process;P:hemopoiesis;P:ceramide metabolic process;P:spermatogenesis;P:palate development;P:kidney development;P:skeletal system morphogenesis;P:post-embryonic development;P:apoptotic process;P:estrogen metabolic process;P:regulation of multicellular organism growth;P:platelet-de…	F:sphinganine-1-phosphate aldolase activity;F:carboxy-lyase activity;F:pyridoxal phosphate binding
P46978	sp|P46978|STT3A_MOUSE	Dolichyl-diphosphooligosaccharide--protein glycosyltransferase subunit STT3A OS=Mus musculus GN=Stt3a PE=1 SV=1	C:membrane fraction;C:integral to membrane;C:oligosaccharyltransferase complex	P:protein N-linked glycosylation via asparagine	F:dolichyl-diphosphooligosaccharide-protein glycotransferase activity
P70398	sp|P70398|USP9X_MOUSE	Probable ubiquitin carboxyl-terminal hydrolase FAF-X OS=Mus musculus GN=Usp9x PE=1 SV=2	C:apical part of cell;C:cytoplasm	P:cell division;P:protein deubiquitination;P:chromosome segregation;P:BMP signaling pathway;P:mitosis;P:transforming growth factor beta receptor signaling pathway;P:ubiquitin-dependent protein catabolic process	F:co-SMAD binding;F:cysteine-type peptidase activity;F:ubiquitin thiolesterase activity
Q8VCC1	sp|Q8VCC1|PGDH_MOUSE	15-hydroxyprostaglandin dehydrogenase [NAD+] OS=Mus musculus GN=Hpgd PE=2 SV=1	C:cytoplasm	P:parturition;P:transforming growth factor beta receptor signaling pathway;P:female pregnancy;P:thrombin receptor signaling pathway;P:prostaglandin metabolic process;P:negative regulation of cell cycle;P:ovulation;P:ductus arteriosus closure	F:prostaglandin E receptor activity;F:15-hydroxyprostaglandin dehydrogenase (NAD+) activity;F:NAD+ binding
O55222	sp|O55222|ILK_MOUSE	Integrin-linked protein kinase OS=Mus musculus GN=Ilk PE=1 SV=2	C:focal adhesion	P:establishment or maintenance of epithelial cell apical/basal polarity;P:positive regulation of cell proliferation;P:branching involved in ureteric bud morphogenesis;P:positive regulation of BMP signaling pathway;P:positive regulation of osteoblast differentiation	F:protein serine/threonine kinase activity;F:ATP binding
Q9QZW0	sp|Q9QZW0|AT11C_MOUSE	Probable phospholipid-transporting ATPase 11C OS=Mus musculus GN=Atp11c PE=1 SV=2	C:integral to membrane	P:cation transport	F:ATP binding;F:magnesium ion binding;F:ATPase activity, coupled to transmembrane movement of ions, phosphorylative mechanism;F:phospholipid-translocating ATPase activity
P62315	sp|P62315|SMD1_MOUSE	Small nuclear ribonucleoprotein Sm D1 OS=Mus musculus GN=Snrpd1 PE=2 SV=1	C:cytoplasm	P:RNA splicing;P:mRNA processing	NA
O35864	sp|O35864|CSN5_MOUSE	COP9 signalosome complex subunit 5 OS=Mus musculus GN=Cops5 PE=1 SV=3	C:signalosome;C:transcription factor complex;C:cytoplasm	P:regulation of cell cycle;P:proteolysis	F:transcription coactivator activity;F:metallopeptidase activity;F:metal ion binding;F:protein binding
P32067	sp|P32067|LA_MOUSE	Lupus La protein homolog OS=Mus musculus GN=Ssb PE=2 SV=1	C:nucleus;C:ribonucleoprotein complex	P:RNA processing	F:RNA binding;F:nucleotide binding
Q8R2Y8	sp|Q8R2Y8|PTH2_MOUSE	Peptidyl-tRNA hydrolase 2, mitochondrial OS=Mus musculus GN=Ptrh2 PE=2 SV=1	C:mitochondrion	NA	F:aminoacyl-tRNA hydrolase activity
Q06185	sp|Q06185|ATP5I_MOUSE	ATP synthase subunit e, mitochondrial OS=Mus musculus GN=Atp5i PE=1 SV=2	NA	P:ATP synthesis coupled proton transport	F:hydrogen ion transmembrane transporter activity
P59242	sp|P59242|CING_MOUSE	Cingulin OS=Mus musculus GN=Cgn PE=1 SV=1	C:tight junction;C:myosin complex	NA	F:motor activity;F:actin binding
Q6PDI5	sp|Q6PDI5|ECM29_MOUSE	Proteasome-associated protein ECM29 homolog OS=Mus musculus GN=Ecm29 PE=1 SV=3	C:microtubule organizing center;C:endoplasmic reticulum;C:proteasome complex;C:endocytic vesicle;C:multivesicular body;C:nucleus;C:endoplasmic reticulum-Golgi intermediate compartment	NA	F:binding
O35658	sp|O35658|C1QBP_MOUSE	Complement component 1 Q subcomponent-binding protein, mitochondrial OS=Mus musculus GN=C1qbp PE=1 SV=1	C:mitochondrial matrix	NA	NA
Q9Z211	sp|Q9Z211|PX11A_MOUSE	Peroxisomal membrane protein 11A OS=Mus musculus GN=Pex11a PE=2 SV=1	C:integral to peroxisomal membrane	P:peroxisome fission;P:brown fat cell differentiation;P:signal transduction	NA
O09012	sp|O09012|PEX5_MOUSE	Peroxisomal targeting signal 1 receptor OS=Mus musculus GN=Pex5 PE=2 SV=2	C:cytosol;C:peroxisomal membrane;C:mitochondrion	P:protein import into peroxisome matrix;P:very long-chain fatty acid metabolic process;P:neuron migration;P:protein targeting to peroxisome;P:cell development;P:cerebral cortex cell migration;P:fatty acid beta-oxidation;P:neuromuscular process;P:endoplasmic reticulum organization;P:positive regulation of multicellular organism growth;P:mitochondrial membrane organization;P:cerebral cortex neuron …	F:peroxisome matrix targeting signal-1 binding;F:protein C-terminus binding
Q61187	sp|Q61187|TS101_MOUSE	Tumor susceptibility gene 101 protein OS=Mus musculus GN=Tsg101 PE=1 SV=2	C:late endosome membrane	P:keratinocyte differentiation;P:cell division;P:negative regulation of cell proliferation;P:negative regulation of transcription, DNA-dependent;P:regulation of cell growth;P:cell cycle arrest;P:non-lytic virus budding;P:protein transport;P:interspecies interaction between organisms	F:transcription corepressor activity
O35286	sp|O35286|DHX15_MOUSE	Putative pre-mRNA-splicing factor ATP-dependent RNA helicase DHX15 OS=Mus musculus GN=Dhx15 PE=2 SV=2	C:U12-type spliceosomal complex	P:mRNA processing;P:RNA splicing	F:ATP binding;F:ATP-dependent helicase activity;F:nucleic acid binding
Q8BH64	sp|Q8BH64|EHD2_MOUSE	EH domain-containing protein 2 OS=Mus musculus GN=Ehd2 PE=1 SV=1	C:recycling endosome membrane;C:membrane fraction;C:plasma membrane	P:endocytic recycling;P:cortical actin cytoskeleton organization;P:endocytosis	F:GTPase activity;F:GTP binding;F:ATP binding;F:protein domain specific binding;F:calcium ion binding
Q9D711	sp|Q9D711|PIR_MOUSE	Pirin OS=Mus musculus GN=Pir PE=2 SV=1	C:cytoplasm;C:nucleus	NA	F:quercetin 2,3-dioxygenase activity;F:metal ion binding
Q9D6K5	sp|Q9D6K5|SYJ2B_MOUSE	Synaptojanin-2-binding protein OS=Mus musculus GN=Synj2bp PE=1 SV=1	C:integral to membrane;C:perinuclear region of cytoplasm;C:cell surface;C:mitochondrial outer membrane	P:positive regulation of activin receptor signaling pathway;P:negative regulation of activin receptor signaling pathway;P:positive regulation of receptor internalization;P:endocytosis;P:positive regulation of protein localization at cell surface	F:protein binding;F:type II activin receptor binding
Q9JLJ4	sp|Q9JLJ4|ELOV2_MOUSE	Elongation of very long chain fatty acids protein 2 OS=Mus musculus GN=Elovl2 PE=2 SV=1	C:microsome;C:endoplasmic reticulum membrane;C:integral to membrane	P:fatty acid elongation, polyunsaturated fatty acid;P:very long-chain fatty acid biosynthetic process	F:fatty acid elongase activity
Q60649	sp|Q60649|CLPB_MOUSE	Caseinolytic peptidase B protein homolog OS=Mus musculus GN=Clpb PE=1 SV=1	C:mitochondrion	NA	F:ATP binding;F:nucleoside-triphosphatase activity
O08583	sp|O08583|THOC4_MOUSE	THO complex subunit 4 OS=Mus musculus GN=Alyref PE=1 SV=3	C:spliceosomal complex;C:nuclear speck;C:cytoplasm	P:mRNA transport;P:RNA splicing;P:mRNA processing	F:single-stranded DNA binding;F:nucleotide binding;F:RNA binding
Q8BK64	sp|Q8BK64|AHSA1_MOUSE	Activator of 90 kDa heat shock protein ATPase homolog 1 OS=Mus musculus GN=Ahsa1 PE=2 SV=2	C:endoplasmic reticulum;C:cytosol	P:response to stress;P:protein folding	F:ATPase activator activity
Q921F2	sp|Q921F2|TADBP_MOUSE	TAR DNA-binding protein 43 OS=Mus musculus GN=Tardbp PE=1 SV=1	C:nucleus	P:RNA splicing;P:regulation of transcription, DNA-dependent;P:transcription, DNA-dependent;P:mRNA processing	F:nucleotide binding
Q9D7X3	sp|Q9D7X3|DUS3_MOUSE	Dual specificity protein phosphatase 3 OS=Mus musculus GN=Dusp3 PE=1 SV=1	C:nucleoplasm;C:cytosol	P:negative regulation of T cell activation;P:negative regulation of JNK cascade;P:negative regulation of ERK1 and ERK2 cascade;P:negative regulation of T cell receptor signaling pathway;P:positive regulation of mitotic cell cycle	F:protein tyrosine phosphatase activity;F:MAP kinase phosphatase activity;F:protein tyrosine/serine/threonine phosphatase activity
Q80SW1	sp|Q80SW1|SAHH2_MOUSE	Putative adenosylhomocysteinase 2 OS=Mus musculus GN=Ahcyl1 PE=1 SV=1	C:endoplasmic reticulum	P:one-carbon metabolic process;P:regulation of mRNA 3'-end processing;P:regulation of ion transmembrane transporter activity;P:protein export from nucleus;P:mRNA polyadenylation;P:positive regulation of sodium ion transport	F:adenosylhomocysteinase activity;F:protein binding
Q5XG73	sp|Q5XG73|ACBD5_MOUSE	Acyl-CoA-binding domain-containing protein 5 OS=Mus musculus GN=Acbd5 PE=1 SV=1	C:integral to membrane;C:peroxisomal membrane	P:transport	F:fatty-acyl-CoA binding
P51150	sp|P51150|RAB7A_MOUSE	Ras-related protein Rab-7a OS=Mus musculus GN=Rab7a PE=1 SV=2	C:phagocytic vesicle;C:lysosome;C:late endosome;C:melanosome;C:Golgi apparatus	P:early endosome to late endosome transport;P:intracellular protein transport;P:small GTPase mediated signal transduction	F:GTP binding;F:protein binding
P70266	sp|P70266|F261_MOUSE	6-phosphofructo-2-kinase/fructose-2,6-biphosphatase 1 OS=Mus musculus GN=Pfkfb1 PE=2 SV=2	C:6-phosphofructo-2-kinase/fructose-2,6-biphosphatase 1 complex	P:fructose 2,6-bisphosphate metabolic process	F:ATP binding;F:fructose-2,6-bisphosphate 2-phosphatase activity;F:6-phosphofructo-2-kinase activity
Q8BKC5	sp|Q8BKC5|IPO5_MOUSE	Importin-5 OS=Mus musculus GN=Ipo5 PE=1 SV=3	C:cytoplasm;C:nucleus	NA	F:protein binding;F:protein transporter activity
Q8BU14	sp|Q8BU14|SEC62_MOUSE	Translocation protein SEC62 OS=Mus musculus GN=Sec62 PE=1 SV=1	C:endoplasmic reticulum membrane;C:integral to membrane	NA	F:protein transporter activity
P97855	sp|P97855|G3BP1_MOUSE	Ras GTPase-activating protein-binding protein 1 OS=Mus musculus GN=G3bp1 PE=1 SV=1	C:plasma membrane;C:nucleus;C:cytosol	P:transport	F:ATP binding;F:DNA binding;F:endonuclease activity;F:helicase activity;F:RNA binding
Q9CPQ8	sp|Q9CPQ8|ATP5L_MOUSE	ATP synthase subunit g, mitochondrial OS=Mus musculus GN=Atp5l PE=1 SV=1	C:mitochondrial proton-transporting ATP synthase complex, coupling factor F(o)	P:ATP synthesis coupled proton transport	F:hydrogen ion transmembrane transporter activity
Q6TEK5	sp|Q6TEK5|VKORL_MOUSE	Vitamin K epoxide reductase complex subunit 1-like protein 1 OS=Mus musculus GN=Vkorc1l1 PE=2 SV=1	C:integral to membrane	NA	NA
P20918	sp|P20918|PLMN_MOUSE	Plasminogen OS=Mus musculus GN=Plg PE=1 SV=3	C:extracellular space;C:extrinsic to plasma membrane	P:myoblast differentiation;P:induction of apoptosis;P:mononuclear cell migration;P:blood coagulation;P:muscle cell homeostasis;P:apoptotic process;P:fibrinolysis;P:tissue remodeling;P:trophoblast giant cell differentiation;P:labyrinthine layer blood vessel development;P:negative regulation of angiogenesis;P:tissue regeneration	F:serine-type endopeptidase activity
Q3ULJ0	sp|Q3ULJ0|GPD1L_MOUSE	Glycerol-3-phosphate dehydrogenase 1-like protein OS=Mus musculus GN=Gpd1l PE=1 SV=2	C:glycerol-3-phosphate dehydrogenase complex	P:glycerol-3-phosphate catabolic process	F:NAD binding;F:glycerol-3-phosphate dehydrogenase [NAD+] activity;F:protein homodimerization activity
Q8K2C9	sp|Q8K2C9|HACD3_MOUSE	3-hydroxyacyl-CoA dehydratase 3 OS=Mus musculus GN=ptplad1 PE=1 SV=2	C:endoplasmic reticulum membrane;C:integral to membrane	P:Rho protein signal transduction;P:fatty acid biosynthetic process;P:I-kappaB kinase/NF-kappaB cascade;P:JNK cascade	F:lyase activity
Q9DBG5	sp|Q9DBG5|PLIN3_MOUSE	Perilipin-3 OS=Mus musculus GN=Plin3 PE=1 SV=1	C:lipid particle;C:endosome membrane	P:transport	NA
Q8BK72	sp|Q8BK72|RT27_MOUSE	28S ribosomal protein S27, mitochondrial OS=Mus musculus GN=Mrps27 PE=2 SV=2	C:mitochondrion;C:ribosome	NA	NA
P42669	sp|P42669|PURA_MOUSE	Transcriptional activator protein Pur-alpha OS=Mus musculus GN=Pura PE=1 SV=1	C:neuronal cell body;C:DNA replication factor A complex;C:cytoplasm;C:dendrite	P:cell proliferation;P:mitotic cell cycle G1/S transition checkpoint;P:transcription, DNA-dependent;P:negative regulation of transcription, DNA-dependent;P:nervous system development;P:apoptotic process;P:cell differentiation;P:positive regulation of cell proliferation	F:translation repressor activity, nucleic acid binding;F:sequence-specific DNA binding transcription factor activity;F:single-stranded DNA binding;F:SMAD binding;F:transcription factor binding;F:purine-rich negative regulatory element binding
Q8C1B7	sp|Q8C1B7|SEP11_MOUSE	Septin-11 OS=Mus musculus GN=Sept11 PE=1 SV=4	C:synapse;C:axon;C:cell junction;C:dendritic spine;C:septin complex	P:cell cycle;P:cell division	F:GTP binding
Q3UIR3	sp|Q3UIR3|DTX3L_MOUSE	E3 ubiquitin-protein ligase DTX3L OS=Mus musculus GN=Dtx3l PE=2 SV=1	C:nucleus;C:cytoplasm	P:histone monoubiquitination;P:response to DNA damage stimulus	F:zinc ion binding;F:histone binding;F:ubiquitin-protein ligase activity
Q8VCM8	sp|Q8VCM8|NCLN_MOUSE	Nicalin OS=Mus musculus GN=Ncln PE=2 SV=2	C:integral to membrane;C:endoplasmic reticulum membrane	P:proteolysis;P:regulation of signal transduction	F:peptidase activity
Q8R0F8	sp|Q8R0F8|FAHD1_MOUSE	Acylpyruvase FAHD1, mitochondrial OS=Mus musculus GN=Fahd1 PE=1 SV=1	C:cytosol;C:mitochondrial inner membrane	NA	F:fumarylpyruvate hydrolase activity;F:metal ion binding;F:acylpyruvate hydrolase activity;F:acetylpyruvate hydrolase activity
P62892	sp|P62892|RL39_MOUSE	60S ribosomal protein L39 OS=Mus musculus GN=Rpl39 PE=2 SV=2	C:ribosome	P:translation	F:structural constituent of ribosome
Q8K1M6	sp|Q8K1M6|DNM1L_MOUSE	Dynamin-1-like protein OS=Mus musculus GN=Dnm1l PE=1 SV=2	C:endomembrane system;C:cytosol;C:Golgi apparatus;C:membrane	NA	F:GTP binding;F:GTPase activity
P22892	sp|P22892|AP1G1_MOUSE	AP-1 complex subunit gamma-1 OS=Mus musculus GN=Ap1g1 PE=1 SV=3	C:perinuclear region of cytoplasm;C:clathrin adaptor complex;C:trans-Golgi network;C:clathrin coated vesicle membrane	P:intracellular protein transport;P:endocytosis	F:protein binding;F:protein transporter activity
Q5EBG8	sp|Q5EBG8|CA050_MOUSE	Uncharacterized protein C1orf50 homolog OS=Mus musculus PE=2 SV=1	NA	NA	NA
Q9CYW4	sp|Q9CYW4|HDHD3_MOUSE	Haloacid dehalogenase-like hydrolase domain-containing protein 3 OS=Mus musculus GN=Hdhd3 PE=2 SV=1	C:mitochondrion	NA	F:phosphoglycolate phosphatase activity
Q8R1S0	sp|Q8R1S0|COQ6_MOUSE	Ubiquinone biosynthesis monooxygenase COQ6 OS=Mus musculus GN=Coq6 PE=2 SV=2	NA	P:ubiquinone biosynthetic process	F:flavin adenine dinucleotide binding;F:oxidoreductase activity, acting on paired donors, with incorporation or reduction of molecular oxygen, NADH or NADPH as one donor, and incorporation of one atom of oxygen
Q9CY64	sp|Q9CY64|BIEA_MOUSE	Biliverdin reductase A OS=Mus musculus GN=Blvra PE=2 SV=1	C:cytoplasm	P:heme catabolic process	F:biliverdin reductase activity;F:zinc ion binding;F:nucleotide binding
Q9CYN2	sp|Q9CYN2|SPCS2_MOUSE	Signal peptidase complex subunit 2 OS=Mus musculus GN=Spcs2 PE=2 SV=1	C:integral to membrane;C:signal peptidase complex;C:microsome	P:signal peptide processing;P:proteolysis	F:peptidase activity
P29416	sp|P29416|HEXA_MOUSE	Beta-hexosaminidase subunit alpha OS=Mus musculus GN=Hexa PE=2 SV=2	C:lysosome;C:membrane	P:sexual reproduction;P:ganglioside catabolic process;P:neuromuscular process controlling balance;P:myelination;P:glycosaminoglycan metabolic process;P:lysosome organization;P:skeletal system development;P:sensory perception of sound;P:adult walking behavior;P:lipid storage;P:cell morphogenesis involved in neuron differentiation;P:neuromuscular process controlling posture	F:cation binding;F:beta-N-acetylhexosaminidase activity
Q9CX56	sp|Q9CX56|PSMD8_MOUSE	26S proteasome non-ATPase regulatory subunit 8 OS=Mus musculus GN=Psmd8 PE=2 SV=2	C:proteasome regulatory particle	P:proteolysis	NA
Q8VDL4	sp|Q8VDL4|ADPGK_MOUSE	ADP-dependent glucokinase OS=Mus musculus GN=Adpgk PE=1 SV=2	C:extracellular region	P:glycolysis	F:metal ion binding;F:ADP-specific glucokinase activity
Q9QUH0	sp|Q9QUH0|GLRX1_MOUSE	Glutaredoxin-1 OS=Mus musculus GN=Glrx PE=1 SV=3	C:mitochondrion;C:nucleus	P:transport;P:electron transport chain;P:cell redox homeostasis	F:protein-disulfide reductase (glutathione) activity;F:protein disulfide oxidoreductase activity;F:electron carrier activity
Q6ZWY3	sp|Q6ZWY3|RS27L_MOUSE	40S ribosomal protein S27-like OS=Mus musculus GN=Rps27l PE=2 SV=3	C:ribosome	NA	F:metal ion binding;F:structural constituent of ribosome
O70325	sp|O70325|GPX41_MOUSE	Phospholipid hydroperoxide glutathione peroxidase, mitochondrial OS=Mus musculus GN=Gpx4 PE=1 SV=4	C:nuclear envelope;C:cytosol;C:mitochondrial inner membrane	P:spermatogenesis;P:multicellular organismal development;P:chromatin organization;P:response to oxidative stress	F:glutathione peroxidase activity;F:phospholipid-hydroperoxide glutathione peroxidase activity
Q8CCJ3	sp|Q8CCJ3|UFL1_MOUSE	E3 UFM1-protein ligase 1 OS=Mus musculus GN=Ufl1 PE=1 SV=2	C:endoplasmic reticulum	P:protein ufmylation;P:negative regulation of protein ubiquitination;P:negative regulation of NF-kappaB transcription factor activity	F:UFM1 conjugating enzyme activity
P58021	sp|P58021|TM9S2_MOUSE	Transmembrane 9 superfamily member 2 OS=Mus musculus GN=Tm9sf2 PE=2 SV=1	C:integral to membrane;C:endosome membrane	NA	NA
P67984	sp|P67984|RL22_MOUSE	60S ribosomal protein L22 OS=Mus musculus GN=Rpl22 PE=2 SV=2	C:ribosome	P:alpha-beta T cell differentiation;P:translation	F:RNA binding;F:structural constituent of ribosome;F:heparin binding
Q02248	sp|Q02248|CTNB1_MOUSE	Catenin beta-1 OS=Mus musculus GN=Ctnnb1 PE=1 SV=1	C:lamellipodium;C:APC-Axin-1-beta-catenin complex;C:zonula adherens;C:desmosome;C:apical part of cell;C:protein-DNA complex;C:centrosome;C:transcription factor complex;C:dendritic shaft;C:Axin-APC-beta-catenin-GSK3B complex;C:synapse;C:cell cortex;C:lateral plasma membrane;C:internal side of plasma membrane;C:microvillus membrane;C:catenin complex;C:perinuclear region of cytoplasm;C:cell-substrat…	P:epithelial tube branching involved in lung morphogenesis;P:synapse organization;P:regulation of calcium ion import;P:positive regulation of I-kappaB kinase/NF-kappaB cascade;P:negative regulation of transcription from RNA polymerase II promoter;P:canonical Wnt receptor signaling pathway involved in positive regulation of cardiac outflow tract cell proliferation;P:T cell differentiation in thymu…	F:alpha-catenin binding;F:double-stranded DNA binding;F:structural molecule activity;F:protein phosphatase binding;F:RPTP-like protein binding;F:sequence-specific DNA binding transcription factor activity;F:chromatin binding;F:transcription regulatory region DNA binding;F:transcription coactivator activity;F:protein kinase binding;F:repressing transcription factor binding;F:cadherin binding
Q9CY27	sp|Q9CY27|TECR_MOUSE	Trans-2,3-enoyl-CoA reductase OS=Mus musculus GN=Tecr PE=1 SV=1	C:integral to endoplasmic reticulum membrane	P:steroid biosynthetic process;P:very long-chain fatty acid biosynthetic process;P:fatty acid elongation	F:trans-2-enoyl-CoA reductase (NADPH) activity
P42227	sp|P42227|STAT3_MOUSE	Signal transducer and activator of transcription 3 OS=Mus musculus GN=Stat3 PE=1 SV=2	C:nucleus;C:cytosol;C:plasma membrane	P:sexual reproduction;P:protein import into nucleus;P:glucose homeostasis;P:astrocyte differentiation;P:acute-phase response;P:cell proliferation;P:transcription from RNA polymerase II promoter;P:positive regulation of Notch signaling pathway;P:positive regulation of transcription from RNA polymerase II promoter;P:regulation of multicellular organism growth;P:eye photoreceptor cell differentiatio…	F:signal transducer activity;F:calcium ion binding;F:protein kinase binding;F:protein dimerization activity;F:sequence-specific DNA binding transcription factor activity;F:sequence-specific DNA binding;F:transcription factor binding
Q8JZQ2	sp|Q8JZQ2|AFG32_MOUSE	AFG3-like protein 2 OS=Mus musculus GN=Afg3l2 PE=1 SV=1	C:mitochondrial inner membrane;C:integral to membrane	P:death;P:proteolysis;P:righting reflex;P:axonogenesis;P:nerve development;P:protein catabolic process;P:neuromuscular junction development;P:regulation of multicellular organism growth;P:myelination	F:ATP binding;F:zinc ion binding;F:nucleoside-triphosphatase activity;F:metalloendopeptidase activity
Q8K2C6	sp|Q8K2C6|SIRT5_MOUSE	NAD-dependent lysine demalonylase and desuccinylase sirtuin-5, mitochondrial OS=Mus musculus GN=Sirt5 PE=1 SV=1	C:mitochondrial matrix;C:mitochondrial intermembrane space	P:protein deacetylation	F:protein-malonyllysine demalonylase activity;F:NAD+ binding;F:protein-succinyllysine desuccinylase activity;F:zinc ion binding;F:protein binding
P60229	sp|P60229|EIF3E_MOUSE	Eukaryotic translation initiation factor 3 subunit E OS=Mus musculus GN=Eif3e PE=1 SV=1	C:eukaryotic translation initiation factor 3 complex;C:PML body	P:nuclear-transcribed mRNA catabolic process, nonsense-mediated decay	F:translation initiation factor activity
Q9D1L0	sp|Q9D1L0|CHCH2_MOUSE	Coiled-coil-helix-coiled-coil-helix domain-containing protein 2, mitochondrial OS=Mus musculus GN=Chchd2 PE=1 SV=1	C:mitochondrion	NA	NA
Q8BJY1	sp|Q8BJY1|PSMD5_MOUSE	26S proteasome non-ATPase regulatory subunit 5 OS=Mus musculus GN=Psmd5 PE=2 SV=4	NA	NA	F:protein binding involved in protein folding
O88908	sp|O88908|SOAT2_MOUSE	Sterol O-acyltransferase 2 OS=Mus musculus GN=Soat2 PE=2 SV=2	C:integral to membrane;C:endoplasmic reticulum membrane	P:cholesterol metabolic process	F:cholesterol O-acyltransferase activity
P60122	sp|P60122|RUVB1_MOUSE	RuvB-like 1 OS=Mus musculus GN=Ruvbl1 PE=1 SV=1	C:MLL1 complex;C:ribonucleoprotein complex;C:NuA4 histone acetyltransferase complex	P:DNA recombination;P:histone H2A acetylation;P:mitosis;P:DNA repair;P:histone H4 acetylation;P:transcription, DNA-dependent;P:regulation of transcription, DNA-dependent;P:regulation of growth;P:cell division	F:DNA helicase activity;F:ATP binding
Q8VCH6	sp|Q8VCH6|DHC24_MOUSE	Delta(24)-sterol reductase OS=Mus musculus GN=Dhcr24 PE=2 SV=1	C:nucleus;C:Golgi membrane;C:integral to membrane;C:endoplasmic reticulum membrane	P:cellular membrane organization;P:anti-apoptosis;P:response to oxidative stress;P:skin development;P:amyloid precursor protein catabolic process;P:protein localization;P:cholesterol biosynthetic process;P:plasminogen activation;P:male genitalia development;P:negative regulation of cysteine-type endopeptidase activity involved in apoptotic process	F:enzyme binding;F:UDP-N-acetylmuramate dehydrogenase activity;F:delta24-sterol reductase activity;F:flavin adenine dinucleotide binding;F:peptide antigen binding
Q91XE8	sp|Q91XE8|TM205_MOUSE	Transmembrane protein 205 OS=Mus musculus GN=Tmem205 PE=1 SV=1	C:integral to membrane	NA	NA
Q9EPL8	sp|Q9EPL8|IPO7_MOUSE	Importin-7 OS=Mus musculus GN=Ipo7 PE=1 SV=2	C:nucleus	P:protein import into nucleus	F:histone binding;F:protein transporter activity
Q60766	sp|Q60766|IRGM1_MOUSE	Immunity-related GTPase family M protein 1 OS=Mus musculus GN=Irgm1 PE=1 SV=1	C:cell projection;C:phagocytic vesicle membrane;C:autophagic vacuole membrane;C:Golgi membrane;C:late endosome membrane;C:phagocytic cup;C:lysosomal membrane;C:endoplasmic reticulum	P:autophagy;P:innate immune response	F:GTP binding;F:hydrolase activity, acting on acid anhydrides
P99028	sp|P99028|QCR6_MOUSE	Cytochrome b-c1 complex subunit 6, mitochondrial OS=Mus musculus GN=Uqcrh PE=1 SV=2	NA	P:mitochondrial electron transport, ubiquinol to cytochrome c	F:ubiquinol-cytochrome-c reductase activity
Q91WK2	sp|Q91WK2|EIF3H_MOUSE	Eukaryotic translation initiation factor 3 subunit H OS=Mus musculus GN=Eif3h PE=1 SV=1	C:eukaryotic translation initiation factor 3 complex	NA	F:translation initiation factor activity
Q14C51	sp|Q14C51|PTCD3_MOUSE	Pentatricopeptide repeat-containing protein 3, mitochondrial OS=Mus musculus GN=Ptcd3 PE=2 SV=2	C:mitochondrion	NA	NA
P61620	sp|P61620|S61A1_MOUSE	Protein transport protein Sec61 subunit alpha isoform 1 OS=Mus musculus GN=Sec61a1 PE=2 SV=2	C:integral to membrane;C:endoplasmic reticulum membrane	NA	F:ribosome binding;F:P-P-bond-hydrolysis-driven protein transmembrane transporter activity
Q9JJW0	sp|Q9JJW0|PXMP4_MOUSE	Peroxisomal membrane protein 4 OS=Mus musculus GN=Pxmp4 PE=2 SV=3	C:peroxisomal membrane;C:integral to membrane	NA	NA
Q9QZ88	sp|Q9QZ88|VPS29_MOUSE	Vacuolar protein sorting-associated protein 29 OS=Mus musculus GN=Vps29 PE=1 SV=1	C:endosome membrane	P:protein transport	F:phosphoserine phosphatase activity;F:metal ion binding
Q6A0A9	sp|Q6A0A9|F120A_MOUSE	Constitutive coactivator of PPAR-gamma-like protein 1 OS=Mus musculus GN=FAM120A PE=1 SV=2	C:plasma membrane;C:cytoplasm	NA	F:RNA binding
P14901	sp|P14901|HMOX1_MOUSE	Heme oxygenase 1 OS=Mus musculus GN=Hmox1 PE=1 SV=1	C:microsome;C:endoplasmic reticulum	P:cellular response to cadmium ion	F:heme oxygenase (decyclizing) activity
P17665	sp|P17665|COX7C_MOUSE	Cytochrome c oxidase subunit 7C, mitochondrial OS=Mus musculus GN=Cox7c PE=1 SV=1	C:integral to membrane;C:mitochondrial inner membrane	NA	F:cytochrome-c oxidase activity
Q9DC70	sp|Q9DC70|NDUS7_MOUSE	NADH dehydrogenase [ubiquinone] iron-sulfur protein 7, mitochondrial OS=Mus musculus GN=Ndufs7 PE=1 SV=1	C:mitochondrial respiratory chain complex I	P:electron transport chain;P:transport;P:mitochondrial respiratory chain complex I assembly	F:NADH dehydrogenase (ubiquinone) activity;F:4 iron, 4 sulfur cluster binding;F:metal ion binding;F:quinone binding
Q61102	sp|Q61102|ABCB7_MOUSE	ATP-binding cassette sub-family B member 7, mitochondrial OS=Mus musculus GN=Abcb7 PE=1 SV=3	C:mitochondrial inner membrane;C:integral to membrane	P:cellular iron ion homeostasis	F:ATP binding;F:ATPase activity, coupled to transmembrane movement of substances
O35841	sp|O35841|API5_MOUSE	Apoptosis inhibitor 5 OS=Mus musculus GN=Api5 PE=2 SV=2	C:cytoplasm;C:spliceosomal complex	P:anti-apoptosis;P:apoptotic process	F:fibroblast growth factor binding
Q9CPX8	sp|Q9CPX8|QCR10_MOUSE	Cytochrome b-c1 complex subunit 10 OS=Mus musculus GN=Uqcr11 PE=2 SV=1	C:mitochondrial inner membrane;C:integral to membrane;C:respiratory chain	P:electron transport chain	F:ubiquinol-cytochrome-c reductase activity;F:electron carrier activity
Q00915	sp|Q00915|RET1_MOUSE	Retinol-binding protein 1 OS=Mus musculus GN=Rbp1 PE=2 SV=2	C:cytoplasm	P:regulation of granulocyte differentiation;P:retinoic acid metabolic process;P:response to vitamin A;P:retinol metabolic process	F:transporter activity;F:retinal binding;F:retinol binding
Q9CQI6	sp|Q9CQI6|COTL1_MOUSE	Coactosin-like protein OS=Mus musculus GN=Cotl1 PE=1 SV=3	C:cytoskeleton;C:cytoplasm	P:defense response to fungus	F:enzyme binding;F:actin binding
Q99LY9	sp|Q99LY9|NDUS5_MOUSE	NADH dehydrogenase [ubiquinone] iron-sulfur protein 5 OS=Mus musculus GN=Ndufs5 PE=1 SV=3	C:mitochondrial intermembrane space	P:electron transport chain;P:transport	NA
Q9CXE7	sp|Q9CXE7|TMED5_MOUSE	Transmembrane emp24 domain-containing protein 5 OS=Mus musculus GN=Tmed5 PE=2 SV=1	C:endoplasmic reticulum-Golgi intermediate compartment membrane;C:endoplasmic reticulum membrane;C:cis-Golgi network;C:integral to membrane;C:endoplasmic reticulum exit site	P:protein transport;P:Golgi ribbon formation	NA
Q7TNC4	sp|Q7TNC4|LC7L2_MOUSE	Putative RNA-binding protein Luc7-like 2 OS=Mus musculus GN=Luc7l2 PE=1 SV=1	NA	NA	F:metal ion binding
Q8R0W0	sp|Q8R0W0|EPIPL_MOUSE	Epiplakin OS=Mus musculus GN=Eppk1 PE=1 SV=2	C:cytoplasm;C:cytoskeleton	NA	NA
Q91XL9	sp|Q91XL9|OSBL1_MOUSE	Oxysterol-binding protein-related protein 1 OS=Mus musculus GN=Osbpl1a PE=1 SV=2	C:late endosome	P:lipid transport	F:lipid binding
P06802	sp|P06802|ENPP1_MOUSE	Ectonucleotide pyrophosphatase/phosphodiesterase family member 1 OS=Mus musculus GN=Enpp1 PE=1 SV=4	C:basolateral plasma membrane;C:extracellular space;C:cell surface;C:integral to membrane	P:bone remodeling;P:biomineral tissue development;P:negative regulation of fat cell differentiation;P:negative regulation of ossification;P:immune response	F:NADH pyrophosphatase activity;F:nucleic acid binding;F:metal ion binding;F:scavenger receptor activity;F:phosphodiesterase I activity;F:polysaccharide binding
Q9CR62	sp|Q9CR62|M2OM_MOUSE	Mitochondrial 2-oxoglutarate/malate carrier protein OS=Mus musculus GN=Slc25a11 PE=1 SV=3	C:integral to membrane;C:mitochondrial inner membrane	NA	NA
Q8BSE0	sp|Q8BSE0|RMD2_MOUSE	Regulator of microtubule dynamics protein 2 OS=Mus musculus GN=Fam82a1 PE=2 SV=1	C:spindle pole;C:microtubule;C:mitochondrion;C:integral to membrane	NA	F:binding
Q921T2	sp|Q921T2|TOIP1_MOUSE	Torsin-1A-interacting protein 1 OS=Mus musculus GN=Tor1aip1 PE=1 SV=2	C:nuclear inner membrane;C:integral to membrane	NA	NA
Q6P8I4	sp|Q6P8I4|PCNP_MOUSE	PEST proteolytic signal-containing nuclear protein OS=Mus musculus GN=Pcnp PE=1 SV=1	C:nucleus	P:proteasomal ubiquitin-dependent protein catabolic process;P:cell cycle;P:protein ubiquitination	NA
P15116	sp|P15116|CADH2_MOUSE	Cadherin-2 OS=Mus musculus GN=Cdh2 PE=1 SV=2	C:integral to membrane;C:fascia adherens;C:lamellipodium	P:homophilic cell adhesion;P:heterophilic cell-cell adhesion;P:blood vessel morphogenesis;P:cell migration;P:calcium-dependent cell-cell adhesion	F:RPTP-like protein binding;F:calcium ion binding;F:protein phosphatase binding
P08101	sp|P08101|FCGR2_MOUSE	Low affinity immunoglobulin gamma Fc region receptor II OS=Mus musculus GN=Fcgr2 PE=1 SV=2	C:cytoskeleton;C:cytoplasm;C:external side of plasma membrane;C:extracellular region;C:integral to plasma membrane	P:negative regulation of phagocytosis;P:negative regulation of B cell proliferation;P:phagocytosis, engulfment;P:negative regulation of humoral immune response mediated by circulating immunoglobulin;P:immunoglobulin mediated immune response;P:negative regulation of immunoglobulin production;P:negative regulation of interleukin-10 production;P:negative regulation of type I hypersensitivity;P:antig…	F:IgG binding;F:receptor activity;F:receptor signaling protein activity
P19324	sp|P19324|SERPH_MOUSE	Serpin H1 OS=Mus musculus GN=Serpinh1 PE=1 SV=3	C:endoplasmic reticulum lumen	P:protein maturation;P:response to stress;P:collagen fibril organization;P:collagen biosynthetic process;P:regulation of proteolysis	F:unfolded protein binding;F:serine-type endopeptidase inhibitor activity
Q9D1R9	sp|Q9D1R9|RL34_MOUSE	60S ribosomal protein L34 OS=Mus musculus GN=Rpl34 PE=3 SV=2	C:ribosome	P:translation	F:structural constituent of ribosome
Q9D0T1	sp|Q9D0T1|NH2L1_MOUSE	NHP2-like protein 1 OS=Mus musculus GN=Nhp2l1 PE=2 SV=4	C:spliceosomal complex;C:nucleolus	P:RNA splicing;P:ribosome biogenesis;P:mRNA processing	NA
Q9WUM3	sp|Q9WUM3|COR1B_MOUSE	Coronin-1B OS=Mus musculus GN=Coro1b PE=1 SV=1	C:actin cytoskeleton;C:cytoplasm	P:actin cytoskeleton organization	F:actin filament binding
Q9D7I5	sp|Q9D7I5|LHPP_MOUSE	Phospholysine phosphohistidine inorganic pyrophosphate phosphatase OS=Mus musculus GN=Lhpp PE=2 SV=1	C:cytosol;C:nucleus	P:protein dephosphorylation	F:inorganic diphosphatase activity;F:phosphohistidine phosphatase activity;F:magnesium ion binding
P14094	sp|P14094|AT1B1_MOUSE	Sodium/potassium-transporting ATPase subunit beta-1 OS=Mus musculus GN=Atp1b1 PE=1 SV=1	C:basolateral plasma membrane	P:ATP biosynthetic process	F:protein binding;F:sodium:potassium-exchanging ATPase activity
P46061	sp|P46061|RAGP1_MOUSE	Ran GTPase-activating protein 1 OS=Mus musculus GN=Rangap1 PE=1 SV=2	C:spindle;C:perinuclear region of cytoplasm;C:nuclear membrane;C:condensed chromosome kinetochore	P:signal transduction	F:Ran GTPase activator activity
Q3UNZ8	sp|Q3UNZ8|QORL2_MOUSE	Quinone oxidoreductase-like protein 2 OS=Mus musculus PE=2 SV=1	C:mitochondrion	NA	F:nucleotide binding;F:oxidoreductase activity;F:zinc ion binding
O89017	sp|O89017|LGMN_MOUSE	Legumain OS=Mus musculus GN=Lgmn PE=1 SV=1	C:lysosome;C:apical part of cell;C:late endosome	P:proteolysis;P:response to acid;P:negative regulation of multicellular organism growth	F:cysteine-type endopeptidase activity
P54728	sp|P54728|RD23B_MOUSE	UV excision repair protein RAD23 homolog B OS=Mus musculus GN=Rad23b PE=1 SV=2	C:cytoplasm;C:XPC complex;C:proteasome complex	P:proteasomal ubiquitin-dependent protein catabolic process;P:spermatogenesis	F:damaged DNA binding
P70404	sp|P70404|IDHG1_MOUSE	Isocitrate dehydrogenase [NAD] subunit gamma 1, mitochondrial OS=Mus musculus GN=Idh3g PE=1 SV=1	C:mitochondrion	P:isocitrate metabolic process;P:tricarboxylic acid cycle	F:ATP binding;F:NAD binding;F:isocitrate dehydrogenase (NAD+) activity;F:magnesium ion binding
Q3UIU2	sp|Q3UIU2|NDUB6_MOUSE	NADH dehydrogenase [ubiquinone] 1 beta subcomplex subunit 6 OS=Mus musculus GN=Ndufb6 PE=2 SV=3	C:integral to membrane	P:electron transport chain;P:transport	NA
Q9QYC0	sp|Q9QYC0|ADDA_MOUSE	Alpha-adducin OS=Mus musculus GN=Add1 PE=1 SV=2	C:cytoskeleton;C:plasma membrane;C:cytoplasm	P:multicellular organism growth;P:in utero embryonic development;P:erythrocyte differentiation;P:hemoglobin metabolic process;P:cell volume homeostasis;P:homeostasis of number of cells within a tissue;P:cell morphogenesis	F:calmodulin binding;F:actin binding;F:metal ion binding;F:structural molecule activity
Q8BT60	sp|Q8BT60|CPNE3_MOUSE	Copine-3 OS=Mus musculus GN=Cpne3 PE=1 SV=2	C:cytosol	NA	F:protein serine/threonine kinase activity
Q9CZD3	sp|Q9CZD3|SYG_MOUSE	Glycine--tRNA ligase OS=Mus musculus GN=Gars PE=1 SV=1	C:mitochondrion;C:secretory granule	P:glycyl-tRNA aminoacylation;P:diadenosine tetraphosphate biosynthetic process	F:glycine-tRNA ligase activity;F:protein dimerization activity;F:ATP binding
Q9JIK9	sp|Q9JIK9|RT34_MOUSE	28S ribosomal protein S34, mitochondrial OS=Mus musculus GN=Mrps34 PE=2 SV=1	C:ribosome;C:mitochondrion	NA	NA
Q62465	sp|Q62465|VAT1_MOUSE	Synaptic vesicle membrane protein VAT-1 homolog OS=Mus musculus GN=Vat1 PE=1 SV=3	C:cytoplasm	NA	F:oxidoreductase activity;F:zinc ion binding;F:nucleotide binding
Q8R2K1	sp|Q8R2K1|FUCM_MOUSE	Fucose mutarotase OS=Mus musculus GN=Le51 PE=1 SV=1	NA	P:fucose metabolic process	F:racemase and epimerase activity, acting on carbohydrates and derivatives;F:fucose binding
Q8CAK1	sp|Q8CAK1|CAF17_MOUSE	Putative transferase CAF17 homolog, mitochondrial OS=Mus musculus GN=Iba57 PE=2 SV=1	C:mitochondrion	P:heme biosynthetic process;P:glycine catabolic process	F:aminomethyltransferase activity
Q6R0H7	sp|Q6R0H7|GNAS1_MOUSE	Guanine nucleotide-binding protein G(s) subunit alpha isoforms XLas OS=Mus musculus GN=Gnas PE=2 SV=1	C:heterotrimeric G-protein complex;C:membrane fraction	P:cartilage development;P:endochondral ossification;P:multicellular organism growth;P:tissue homeostasis;P:energy reserve metabolic process;P:response to drug;P:positive regulation of osteoblast differentiation;P:embryonic hindlimb morphogenesis;P:skin development;P:DNA methylation;P:behavior;P:activation of adenylate cyclase activity by G-protein signaling pathway;P:genetic imprinting;P:embryoni…	F:GTPase activity;F:GTP binding;F:G-protein beta/gamma-subunit complex binding;F:mu-type opioid receptor binding;F:metal ion binding;F:ionotropic glutamate receptor binding;F:signal transducer activity
P03958	sp|P03958|ADA_MOUSE	Adenosine deaminase OS=Mus musculus GN=Ada PE=1 SV=3	C:cytosol;C:cell junction;C:cytoplasmic membrane-bounded vesicle lumen;C:external side of plasma membrane	P:inosine biosynthetic process;P:cell adhesion;P:positive regulation of calcium-mediated signaling;P:negative regulation of leukocyte migration;P:embryonic digestive tract development;P:negative regulation of mature B cell apoptosis;P:liver development;P:positive regulation of germinal center formation;P:negative regulation of penile erection;P:trophectodermal cell differentiation;P:hypoxanthine …	F:adenosine deaminase activity;F:zinc ion binding
Q9CXA2	sp|Q9CXA2|PRCM_MOUSE	Probable proline racemase OS=Mus musculus PE=2 SV=1	NA	NA	F:proline racemase activity
P63085	sp|P63085|MK01_MOUSE	Mitogen-activated protein kinase 1 OS=Mus musculus GN=Mapk1 PE=1 SV=3	C:early endosome;C:caveola;C:pseudopodium;C:nucleoplasm;C:microtubule organizing center;C:late endosome;C:focal adhesion;C:Golgi apparatus;C:cytosol;C:mitochondrion	P:T cell receptor signaling pathway;P:response to exogenous dsRNA;P:lipopolysaccharide-mediated signaling pathway;P:apoptotic process;P:organ morphogenesis;P:negative regulation of cell differentiation;P:labyrinthine layer blood vessel development;P:mammary gland epithelial cell proliferation;P:B cell receptor signaling pathway;P:cytosine metabolic process;P:transcription, DNA-dependent;P:regulat…	F:MAP kinase activity;F:ATP binding;F:RNA polymerase II carboxy-terminal domain kinase activity;F:phosphotyrosine binding
P01029	sp|P01029|CO4B_MOUSE	Complement C4-B OS=Mus musculus GN=C4b PE=1 SV=3	C:extracellular space	P:inflammatory response;P:innate immune response;P:complement activation, classical pathway	F:endopeptidase inhibitor activity
P57784	sp|P57784|RU2A_MOUSE	U2 small nuclear ribonucleoprotein A' OS=Mus musculus GN=Snrpa1 PE=1 SV=2	NA	P:mRNA processing;P:RNA splicing	F:RNA binding
Q9JHU2	sp|Q9JHU2|PALMD_MOUSE	Palmdelphin OS=Mus musculus GN=Palmd PE=1 SV=1	C:membrane;C:dendritic spine;C:cytoplasm	P:regulation of cell shape	F:protein binding
Q8K310	sp|Q8K310|MATR3_MOUSE	Matrin-3 OS=Mus musculus GN=Matr3 PE=1 SV=1	C:nuclear matrix	NA	F:zinc ion binding;F:RNA binding;F:nucleotide binding
Q9WVQ5	sp|Q9WVQ5|MTNB_MOUSE	Probable methylthioribulose-1-phosphate dehydratase OS=Mus musculus GN=Apip PE=1 SV=1	C:cytoplasm	P:L-methionine salvage;P:apoptotic process;P:negative regulation of apoptotic process	F:methylthioribulose 1-phosphate dehydratase activity;F:metal ion binding
Q99N87	sp|Q99N87|RT05_MOUSE	28S ribosomal protein S5, mitochondrial OS=Mus musculus GN=Mrps5 PE=2 SV=1	C:ribosome;C:mitochondrion	P:translation	F:RNA binding;F:structural constituent of ribosome
Q9QYY9	sp|Q9QYY9|ADH4_MOUSE	Alcohol dehydrogenase 4 OS=Mus musculus GN=Adh4 PE=1 SV=4	C:cytoplasm	P:alcohol catabolic process;P:quinone cofactor metabolic process;P:cellular aldehyde metabolic process	F:alditol:NADP+ 1-oxidoreductase activity;F:alcohol dehydrogenase activity, zinc-dependent;F:NADPH:quinone reductase activity
P61804	sp|P61804|DAD1_MOUSE	Dolichyl-diphosphooligosaccharide--protein glycosyltransferase subunit DAD1 OS=Mus musculus GN=Dad1 PE=2 SV=3	C:oligosaccharyltransferase complex;C:integral to membrane	P:apoptotic process;P:anti-apoptosis;P:blastocyst development;P:protein glycosylation	F:dolichyl-diphosphooligosaccharide-protein glycotransferase activity
P23198	sp|P23198|CBX3_MOUSE	Chromobox protein homolog 3 OS=Mus musculus GN=Cbx3 PE=1 SV=2	C:nuclear centromeric heterochromatin;C:condensed chromosome, centromeric region;C:nuclear envelope	P:regulation of transcription, DNA-dependent;P:chromatin modification;P:transcription, DNA-dependent	F:protein binding
P23591	sp|P23591|FCL_MOUSE	GDP-L-fucose synthase OS=Mus musculus GN=Tsta3 PE=2 SV=3	NA	P:cytolysis	F:isomerase activity;F:coenzyme binding;F:nucleotide binding;F:GDP-L-fucose synthase activity
Q9CR00	sp|Q9CR00|PSMD9_MOUSE	26S proteasome non-ATPase regulatory subunit 9 OS=Mus musculus GN=Psmd9 PE=1 SV=1	C:nucleus	P:proteasome regulatory particle assembly;P:positive regulation of insulin secretion;P:negative regulation of insulin secretion;P:positive regulation of transcription, DNA-dependent	F:bHLH transcription factor binding;F:transcription coactivator activity
O08573	sp|O08573|LEG9_MOUSE	Galectin-9 OS=Mus musculus GN=Lgals9 PE=1 SV=1	C:cytoplasm;C:extracellular region	NA	F:sugar binding
Q61578	sp|Q61578|ADRO_MOUSE	NADPH:adrenodoxin oxidoreductase, mitochondrial OS=Mus musculus GN=Fdxr PE=2 SV=1	C:mitochondrial inner membrane;C:mitochondrial matrix	P:cholesterol metabolic process;P:transport;P:electron transport chain	F:ferredoxin-NADP+ reductase activity
Q7TNV0	sp|Q7TNV0|DEK_MOUSE	Protein DEK OS=Mus musculus GN=Dek PE=1 SV=1	C:nucleus	P:chromatin modification	F:DNA binding
Q9JKF7	sp|Q9JKF7|RM39_MOUSE	39S ribosomal protein L39, mitochondrial OS=Mus musculus GN=Mrpl39 PE=2 SV=4	C:mitochondrion;C:ribosome	P:mitochondrial genome maintenance	F:nucleotide binding
P28063	sp|P28063|PSB8_MOUSE	Proteasome subunit beta type-8 OS=Mus musculus GN=Psmb8 PE=1 SV=2	C:cytoplasm;C:nucleus;C:proteasome core complex	P:antigen processing and presentation;P:fat cell differentiation;P:proteolysis involved in cellular protein catabolic process	F:threonine-type endopeptidase activity
P47964	sp|P47964|RL36_MOUSE	60S ribosomal protein L36 OS=Mus musculus GN=Rpl36 PE=2 SV=2	C:ribosome	P:translation	F:structural constituent of ribosome
Q9CQT1	sp|Q9CQT1|MTNA_MOUSE	Methylthioribose-1-phosphate isomerase OS=Mus musculus GN=Mri1 PE=2 SV=1	C:cytoplasm;C:nucleus	P:L-methionine salvage from methylthioadenosine	F:S-methyl-5-thioribose-1-phosphate isomerase activity
Q8K3J1	sp|Q8K3J1|NDUS8_MOUSE	NADH dehydrogenase [ubiquinone] iron-sulfur protein 8, mitochondrial OS=Mus musculus GN=Ndufs8 PE=1 SV=1	NA	P:transport;P:electron transport chain	F:electron carrier activity;F:metal ion binding;F:NADH dehydrogenase (ubiquinone) activity;F:4 iron, 4 sulfur cluster binding
Q9WTL7	sp|Q9WTL7|LYPA2_MOUSE	Acyl-protein thioesterase 2 OS=Mus musculus GN=Lypla2 PE=1 SV=1	C:cytoplasm	P:fatty acid metabolic process	F:hydrolase activity
Q9CQ65	sp|Q9CQ65|MTAP_MOUSE	S-methyl-5'-thioadenosine phosphorylase OS=Mus musculus GN=Mtap PE=2 SV=1	C:nucleus;C:cytoplasm	P:purine ribonucleoside salvage	F:S-methyl-5-thioadenosine phosphorylase activity
Q9JHS4	sp|Q9JHS4|CLPX_MOUSE	ATP-dependent Clp protease ATP-binding subunit clpX-like, mitochondrial OS=Mus musculus GN=Clpx PE=1 SV=2	C:mitochondrial inner membrane	P:protein folding	F:ATP binding;F:unfolded protein binding;F:metal ion binding
P62137	sp|P62137|PP1A_MOUSE	Serine/threonine-protein phosphatase PP1-alpha catalytic subunit OS=Mus musculus GN=Ppp1ca PE=1 SV=1	C:nucleoplasm;C:nucleolus;C:PTW/PP1 phosphatase complex	P:glycogen metabolic process;P:female meiosis;P:lung development;P:branching morphogenesis of a tube;P:regulation of translation;P:cell division;P:protein dephosphorylation	F:protein binding;F:metal ion binding;F:protein serine/threonine phosphatase activity
Q9DCC4	sp|Q9DCC4|P5CR3_MOUSE	Pyrroline-5-carboxylate reductase 3 OS=Mus musculus GN=Pycrl PE=2 SV=2	NA	P:proline biosynthetic process	F:oxidoreductase activity, acting on the CH-OH group of donors, NAD or NADP as acceptor;F:pyrroline-5-carboxylate reductase activity;F:nucleotide binding;F:identical protein binding
Q9CR98	sp|Q9CR98|F136A_MOUSE	Protein FAM136A OS=Mus musculus GN=Fam136a PE=1 SV=1	C:mitochondrion	NA	NA
Q68FL4	sp|Q68FL4|SAHH3_MOUSE	Putative adenosylhomocysteinase 3 OS=Mus musculus GN=Ahcyl2 PE=1 SV=1	NA	P:one-carbon metabolic process	F:adenosylhomocysteinase activity
Q8R050	sp|Q8R050|ERF3A_MOUSE	Eukaryotic peptide chain release factor GTP-binding subunit ERF3A OS=Mus musculus GN=Gspt1 PE=1 SV=1	NA	P:nuclear-transcribed mRNA catabolic process, nonsense-mediated decay	F:GTP binding;F:GTPase activity;F:translation release factor activity
O55023	sp|O55023|IMPA1_MOUSE	Inositol monophosphatase 1 OS=Mus musculus GN=Impa1 PE=1 SV=1	C:cytoplasm	P:phosphatidylinositol phosphorylation	F:metal ion binding;F:inositol monophosphate 4-phosphatase activity;F:inositol monophosphate 3-phosphatase activity;F:inositol monophosphate 1-phosphatase activity
Q9D4J1	sp|Q9D4J1|EFHD1_MOUSE	EF-hand domain-containing protein D1 OS=Mus musculus GN=Efhd1 PE=2 SV=1	C:mitochondrial inner membrane	P:neuron projection development	F:calcium ion binding
Q9WTI7	sp|Q9WTI7|MYO1C_MOUSE	Unconventional myosin-Ic OS=Mus musculus GN=Myo1c PE=1 SV=2	C:cytoplasm;C:stereocilium membrane;C:nucleoplasm;C:nucleolus;C:nuclear pore;C:myosin I complex;C:brush border	P:protein transport;P:mRNA transport	F:calmodulin binding;F:actin binding;F:ATP binding;F:protein binding;F:motor activity;F:phospholipid binding;F:protein C-terminus binding
Q05793	sp|Q05793|PGBM_MOUSE	Basement membrane-specific heparan sulfate proteoglycan core protein OS=Mus musculus GN=Hspg2 PE=1 SV=1	C:basal lamina	P:protein localization;P:brain development;P:cartilage development involved in endochondral bone morphogenesis;P:extracellular matrix organization;P:cardiac muscle tissue development;P:chondrocyte differentiation;P:angiogenesis;P:embryonic skeletal system morphogenesis;P:endochondral ossification	NA
Q91XR9	sp|Q91XR9|GPX42_MOUSE	Phospholipid hydroperoxide glutathione peroxidase, nuclear OS=Mus musculus GN=Gpx4 PE=2 SV=3	C:nuclear envelope;C:mitochondrial inner membrane;C:cytosol	P:multicellular organismal development;P:spermatogenesis;P:chromatin organization;P:response to oxidative stress	F:phospholipid-hydroperoxide glutathione peroxidase activity;F:glutathione peroxidase activity
P58774	sp|P58774|TPM2_MOUSE	Tropomyosin beta chain OS=Mus musculus GN=Tpm2 PE=1 SV=1	C:muscle thin filament tropomyosin	P:muscle contraction	F:structural constituent of cytoskeleton;F:actin binding
Q7TMB8	sp|Q7TMB8|CYFP1_MOUSE	Cytoplasmic FMR1-interacting protein 1 OS=Mus musculus GN=Cyfip1 PE=1 SV=1	C:ruffle;C:mRNA cap binding complex;C:synapse;C:perinuclear region of cytoplasm;C:lamellipodium;C:cell junction;C:synaptosome	P:ruffle organization;P:lamellipodium assembly;P:axon extension;P:regulation of cell shape	F:actin filament binding;F:profilin binding;F:Rac GTPase binding
Q9ESX5	sp|Q9ESX5|DKC1_MOUSE	H/ACA ribonucleoprotein complex subunit 4 OS=Mus musculus GN=Dkc1 PE=1 SV=4	C:nucleolus;C:Cajal body	P:rRNA modification;P:pseudouridine synthesis	F:RNA binding;F:pseudouridylate synthase activity;F:pseudouridine synthase activity
Q9CXY6	sp|Q9CXY6|ILF2_MOUSE	Interleukin enhancer-binding factor 2 OS=Mus musculus GN=Ilf2 PE=1 SV=1	C:nucleolus;C:ribonucleoprotein complex;C:cytoplasm	P:transcription, DNA-dependent;P:positive regulation of transcription, DNA-dependent;P:immune response	F:transferase activity;F:ATP binding;F:DNA binding;F:double-stranded RNA binding
Q9JKV1	sp|Q9JKV1|ADRM1_MOUSE	Proteasomal ubiquitin receptor ADRM1 OS=Mus musculus GN=Adrm1 PE=1 SV=2	C:nucleus;C:cytoplasm;C:proteasome complex	P:oogenesis;P:thymus development;P:positive regulation of growth hormone receptor signaling pathway;P:spermatid development;P:follicle-stimulating hormone signaling pathway;P:Sertoli cell development;P:regulation of T cell differentiation in thymus;P:adipose tissue development;P:seminiferous tubule development	NA
Q8R016	sp|Q8R016|BLMH_MOUSE	Bleomycin hydrolase OS=Mus musculus GN=Blmh PE=2 SV=1	C:cytoplasm;C:soluble fraction	P:response to toxin;P:response to drug;P:proteolysis	F:cysteine-type endopeptidase activity
Q9D7N9	sp|Q9D7N9|APMAP_MOUSE	Adipocyte plasma membrane-associated protein OS=Mus musculus GN=Apmap PE=1 SV=1	C:integral to membrane	P:biosynthetic process	F:strictosidine synthase activity
Q9JK53	sp|Q9JK53|PRELP_MOUSE	Prolargin OS=Mus musculus GN=Prelp PE=2 SV=2	C:proteinaceous extracellular matrix	P:cell aging	NA
Q91VF2	sp|Q91VF2|HNMT_MOUSE	Histamine N-methyltransferase OS=Mus musculus GN=Hnmt PE=1 SV=1	C:cytoplasm	P:regulation of neurotransmitter levels	F:histamine N-methyltransferase activity
Q8CIN4	sp|Q8CIN4|PAK2_MOUSE	Serine/threonine-protein kinase PAK 2 OS=Mus musculus GN=Pak2 PE=1 SV=1	C:nucleus;C:membrane;C:perinuclear region of cytoplasm	P:regulation of growth;P:apoptotic process	F:ATP binding;F:protein serine/threonine kinase activity
Q64133	sp|Q64133|AOFA_MOUSE	Amine oxidase [flavin-containing] A OS=Mus musculus GN=Maoa PE=1 SV=3	C:integral to membrane;C:mitochondrial outer membrane	P:neurotransmitter catabolic process;P:dopamine catabolic process	NA
O08917	sp|O08917|FLOT1_MOUSE	Flotillin-1 OS=Mus musculus GN=Flot1 PE=1 SV=1	C:endosome;C:sarcolemma;C:flotillin complex;C:melanosome	P:axonogenesis;P:protein localization in plasma membrane;P:regulation of Rho protein signal transduction	F:protein binding
O35469	sp|O35469|3BHS6_MOUSE	3 beta-hydroxysteroid dehydrogenase/Delta 5-->4-isomerase type 6 OS=Mus musculus GN=Hsd3b6 PE=2 SV=4	C:integral to membrane;C:mitochondrial membrane;C:endoplasmic reticulum membrane	P:steroid biosynthetic process	F:nucleotide binding;F:3-beta-hydroxy-delta5-steroid dehydrogenase activity;F:steroid delta-isomerase activity
O35685	sp|O35685|NUDC_MOUSE	Nuclear migration protein nudC OS=Mus musculus GN=Nudc PE=1 SV=1	C:microtubule;C:nucleus	P:cell division;P:mitosis	F:protein binding
O70311	sp|O70311|NMT2_MOUSE	Glycylpeptide N-tetradecanoyltransferase 2 OS=Mus musculus GN=Nmt2 PE=1 SV=1	NA	P:N-terminal protein myristoylation	F:glycylpeptide N-tetradecanoyltransferase activity
P01863	sp|P01863|GCAA_MOUSE	Ig gamma-2A chain C region, A allele OS=Mus musculus GN=Ighg PE=1 SV=1	NA	NA	F:antigen binding
P01864	sp|P01864|GCAB_MOUSE	Ig gamma-2A chain C region secreted form OS=Mus musculus PE=1 SV=1	C:extracellular region	NA	F:antigen binding
P01865	sp|P01865|GCAM_MOUSE	Ig gamma-2A chain C region, membrane-bound form OS=Mus musculus GN=Igh-1a PE=1 SV=3	C:plasma membrane;C:integral to membrane	NA	F:antigen binding
P01887	sp|P01887|B2MG_MOUSE	Beta-2-microglobulin OS=Mus musculus GN=B2m PE=1 SV=1	C:MHC class I protein complex;C:extracellular region	P:immune response;P:antigen processing and presentation of peptide antigen via MHC class I	NA
P01896	sp|P01896|HA1Z_MOUSE	H-2 class I histocompatibility antigen, alpha chain (Fragment) OS=Mus musculus PE=1 SV=1	C:MHC class I protein complex;C:integral to lumenal side of endoplasmic reticulum membrane	P:immune response;P:antigen processing and presentation of peptide antigen via MHC class I	NA
P01897	sp|P01897|HA1L_MOUSE	H-2 class I histocompatibility antigen, L-D alpha chain OS=Mus musculus GN=H2-L PE=1 SV=2	C:integral to lumenal side of endoplasmic reticulum membrane;C:MHC class I protein complex	P:antigen processing and presentation of peptide antigen via MHC class I;P:immune response	NA
P01898	sp|P01898|HA10_MOUSE	H-2 class I histocompatibility antigen, Q10 alpha chain OS=Mus musculus GN=H2-Q10 PE=1 SV=3	C:integral to lumenal side of endoplasmic reticulum membrane;C:MHC class I protein complex	P:antigen processing and presentation of peptide antigen via MHC class I;P:immune response	NA
P01901	sp|P01901|HA1B_MOUSE	H-2 class I histocompatibility antigen, K-B alpha chain OS=Mus musculus GN=H2-K1 PE=1 SV=1	C:MHC class I protein complex;C:external side of plasma membrane;C:integral to lumenal side of endoplasmic reticulum membrane	P:antigen processing and presentation of endogenous peptide antigen via MHC class I via ER pathway, TAP-dependent;P:immune response;P:positive regulation of T cell mediated cytotoxicity;P:inner ear development;P:defense response to bacterium;P:antigen processing and presentation of exogenous peptide antigen via MHC class I	F:peptide antigen binding
[truncated: 750 more rows]

## Sheet: Young WT and KO
Common Proteins in livers of Young WT and Young Casp2-/- mice
[truncated: 26 more rows]

[truncated: 7 more sheets: Aged WT and KO, Young  KO, Aged WT and KO, Young and Aged KO, Young WT and KO, Aged KO, Young WT, Aged WT and KO, Young WT, KO, Aged WT and KO, Young WT and Aged KO]
