# Supplementary material for: Age-related proteostasis and metabolic alterations in Caspase-2-deficient mice
Source: Cell Death Dis. 2015 Jan 22;6(1):e1597–. doi: 10.1038/cddis.2014.567 (PMC4669765; doi:10.1038/cddis.2014.567)
Supplement: Supplementary Table S2 [file cddis2014567x3.xls]

## Sheet: Sheet1
				Aged WT vs Young WT		Aged Casp2-/- vs Young Casp2-/-		Young Casp2-/- vs Young WT		Aged Casp2-/- vs Aged WT
Uniprot Accession	Protein Name	Gene Name	No. Peptides >95% confidence	fold-change	p-value	fold-change	p-value	fold change	p-value	fold-change	p-value	Cellular Component	Biological Process	Molecular Function
P02088	Hemoglobin subunit beta-1	Hbb-b1	33	1.9212	0.0469384	0.622225	0.270836	1.81477	0.0801471	0.587758	0.0281743	C:hemoglobin complex	NA	F:oxygen binding;F:heme binding;F:oxygen transporter activity
Q9DBE0	Cysteine sulfinic acid decarboxylase	Csad	28	1.82776	0.000142468	1.43215	0.00131158	1.22977	0.114795	0.963591	0.738833	NA	P:L-cysteine catabolic process to taurine	F:pyridoxal phosphate binding;F:sulfinoalanine decarboxylase activity
Q61646	Haptoglobin	Hp	5	1.79292	0.00797568	NA	NA	1.30889	0.035941	NA	NA	C:extracellular region	NA	F:serine-type endopeptidase activity;F:hemoglobin binding
P01942	Hemoglobin subunit alpha	Hba	16	1.72342	0.0624071	0.58092	0.167436	1.84839	0.0478973	0.623042	0.0230364	C:hemoglobin complex	P:response to stilbenoid	F:heme binding;F:oxygen transporter activity;F:oxygen binding
Q99KP3	Lambda-crystallin homolog	Cryl1	3	1.67462	2.9074e-05	1.39986	0.00293119	1.00717	0.93757	0.841922	0.10187	C:cytosol	P:fatty acid metabolic process	F:3-hydroxyacyl-CoA dehydrogenase activity;F:NAD+ binding;F:L-gulonate 3-dehydrogenase activity
Q9JKB1	Ubiquitin carboxyl-terminal hydrolase isozyme L3	Uchl3	4	1.62277	0.00557128	NA	NA	1.09848	0.122441	NA	NA	C:cytoplasm	P:adult walking behavior;P:cellular response to insulin stimulus;P:eating behavior;P:positive regulation of fat cell differentiation;P:retina development in camera-type eye;P:ubiquitin-dependent protein catabolic process	F:ubiquitin thiolesterase activity;F:cysteine-type peptidase activity
Q64176	Carboxylesterase 1E	Ces1e	17	1.61835	6.12329e-05	1.39467	0.00122145	1.05386	0.569264	0.908205	0.224028	C:endoplasmic reticulum lumen	NA	F:methyl jasmonate esterase activity;F:carboxylesterase activity;F:methyl salicylate esterase activity;F:methyl indole-3-acetate esterase activity;F:retinyl-palmitate esterase activity
O88668	Protein CREG1	Creg1	3	1.61359	0.00740485	1.37564	0.0474225	0.977962	0.87214	0.833745	0.331183	C:extracellular region;C:transcription factor complex	P:regulation of growth;P:regulation of transcription, DNA-dependent	F:transcription factor binding;F:FMN binding;F:oxidoreductase activity
Q9Z0M5	Lysosomal acid lipase/cholesteryl ester hydrolase	Lipa	4	1.60758	0.0027511	1.88049	0.00366533	0.865535	0.31307	1.01247	0.93636	C:lysosome	P:homeostasis of number of cells within a tissue;P:lipid catabolic process;P:cytokine production;P:tissue remodeling;P:inflammatory response;P:cell morphogenesis;P:cell proliferation;P:lung development	F:sterol esterase activity
P24472	Glutathione S-transferase A4	Gsta4	10	1.5994	2.35951e-05	1.25986	0.040479	1.11558	0.193072	0.878755	0.123197	C:cytoplasm	P:glutathione metabolic process	F:glutathione transferase activity
P16045	Galectin-1	Lgals1	7	1.5834	0.0167716	1.1824	0.424543	1.0192	0.903896	0.761081	0.0139863	C:extracellular space;C:proteinaceous extracellular matrix	P:heterophilic cell-cell adhesion;P:myoblast differentiation	F:galactoside binding;F:galactose binding
Q61207	Sulfated glycoprotein 1	Psap	11	1.54511	0.000117678	1.62995	0.00204143	1.01124	0.899519	1.06677	0.504007	C:lysosome;C:extracellular space;C:mitochondrion	P:epithelial cell differentiation involved in prostate gland development;P:sphingolipid metabolic process;P:regulation of MAPK cascade;P:cellular response to organic substance;P:regulation of lipid metabolic process;P:prostate gland growth	NA
P16015	Carbonic anhydrase 3	Ca3	110	1.5097	0.0103389	1.63126	0.0136313	0.932543	0.641333	1.00763	0.951404	C:cytoplasm	P:one-carbon metabolic process	F:nickel cation binding;F:zinc ion binding;F:carbonate dehydratase activity
Q9QWR8	Alpha-N-acetylgalactosaminidase	Naga	2	1.48187	0.0261613	NA	NA	NA	NA	1.17204	0.251706	C:lysosome	P:glycoside catabolic process;P:glycosylceramide catabolic process;P:oligosaccharide metabolic process	F:alpha-N-acetylgalactosaminidase activity;F:cation binding;F:alpha-galactosidase activity
Q8VCH0	3-ketoacyl-CoA thiolase B, peroxisomal	Acaa1b	53	1.46704	0.00119021	1.24274	0.0911683	0.953324	0.639078	0.807568	0.0429266	C:peroxisome;C:mitochondrion	P:fatty acid metabolic process	F:acetyl-CoA C-acyltransferase activity
O88487	Cytoplasmic dynein 1 intermediate chain 2	Dync1i2	3	1.45839	0.0170451	NA	NA	NA	NA	0.880271	0.2819	C:cytoplasm;C:vesicle;C:dynein complex;C:microtubule	P:transport	F:motor activity
P97352	Protein S100-A13	S100a13	3	1.44426	0.00210858	1.021	0.856293	0.990313	0.888542	NA	NA	C:cytosol;C:extracellular space	P:interleukin-1 alpha secretion	F:calcium ion binding;F:lipid binding;F:copper ion binding
P10605	Cathepsin B	Ctsb	17	1.44328	0.000356714	1.34825	0.0114388	0.990556	0.910286	0.925338	0.387415	C:mitochondrion;C:lysosome;C:melanosome	P:proteolysis;P:regulation of catalytic activity	NA
Q6NSR8	Probable aminopeptidase NPEPL1	Npepl1	3	1.44215	0.00327678	1.19807	0.0966998	1.26558	0.0112588	NA	NA	C:cytoplasm	P:proteolysis	F:metalloexopeptidase activity;F:manganese ion binding;F:aminopeptidase activity
O70475	UDP-glucose 6-dehydrogenase	Ugdh	25	1.43535	1.30834e-05	1.33549	0.00315484	0.971752	0.630304	0.904146	0.141411	NA	P:gastrulation with mouth forming second	F:NAD binding;F:UDP-glucose 6-dehydrogenase activity
O55137	Acyl-coenzyme A thioesterase 1	Acot1	12	1.43077	0.0100348	NA	NA	0.925938	0.426391	NA	NA	C:mitochondrion	P:acyl-CoA metabolic process;P:long-chain fatty acid metabolic process	F:palmitoyl-CoA hydrolase activity;F:carboxylesterase activity
Q9CQV8	14-3-3 protein beta/alpha	Ywhab	10	1.42612	0.000102587	1.13004	0.162883	1.0764	0.310345	0.852931	0.0486898	C:melanosome	P:protein targeting	F:protein domain specific binding
Q8VCT4	Carboxylesterase 3	Ces3	66	1.42463	0.00770293	1.33264	0.0358266	0.969502	0.800108	0.906903	0.454096	C:endoplasmic reticulum lumen	P:response to toxin;P:acyl-CoA metabolic process	F:methyl salicylate esterase activity;F:retinyl-palmitate esterase activity;F:methyl indole-3-acetate esterase activity;F:fatty-acyl-ethyl-ester synthase activity;F:carboxylesterase activity;F:methyl jasmonate esterase activity
Q920A5	Retinoid-inducible serine carboxypeptidase	Scpep1	5	1.41775	0.0360141	1.77149	0.0122709	0.795604	0.171519	0.994115	0.97071	C:extracellular region	P:proteolysis	F:serine-type carboxypeptidase activity
Q9D6Y9	1,4-alpha-glucan-branching enzyme	Gbe1	24	1.41574	0.00114615	1.27883	0.0308165	0.94539	0.542787	0.853967	0.0981161	NA	P:glycogen biosynthetic process	F:1,4-alpha-glucan branching enzyme activity;F:hydrolase activity, hydrolyzing O-glycosyl compounds;F:cation binding
P18242	Cathepsin D	Ctsd	10	1.41277	0.000113334	1.57332	0.000589546	0.908221	0.183502	1.01143	0.862157	C:lysosome;C:melanosome;C:mitochondrion	P:proteolysis;P:autophagic vacuole assembly	F:aspartic-type endopeptidase activity
O35945	Aldehyde dehydrogenase, cytosolic 1	Aldh1a7	54	1.4113	0.000207795	1.25286	0.00870298	0.983158	0.81974	0.872779	0.107604	C:cytoplasm	NA	F:aldehyde dehydrogenase (NAD) activity
Q923D2	Flavin reductase (NADPH)	Blvrb	19	1.40727	8.07503e-05	1.30601	0.00564625	0.968304	0.631505	0.898631	0.0433111	C:cytosol	P:heme catabolic process	F:riboflavin reductase (NADPH) activity;F:biliverdin reductase activity;F:nucleotide binding
Q9EQK5	Major vault protein	Mvp	6	1.40654	8.37257e-05	1.45398	0.00175179	0.93083	0.294634	0.962228	0.469551	C:nucleus;C:cytoplasm;C:ribonucleoprotein complex	NA	NA
Q9CYR6	Phosphoacetylglucosamine mutase	Pgm3	2	1.40048	0.0835229	1.17323	0.522757	0.975607	0.86355	NA	NA	C:cytosol	P:UDP-N-acetylglucosamine biosynthetic process;P:embryo development ending in birth or egg hatching;P:glucose 1-phosphate metabolic process;P:spermatogenesis;P:hemopoiesis	F:phosphoglucomutase activity;F:phosphoacetylglucosamine mutase activity;F:magnesium ion binding
P48036	Annexin A5	Anxa5	13	1.39643	0.000176199	1.20144	0.069385	1.10312	0.180653	0.949084	0.484224	C:endothelial microparticle;C:external side of plasma membrane	P:response to organic substance;P:blood coagulation;P:negative regulation of coagulation	F:calcium-dependent phospholipid binding;F:calcium ion binding;F:eukaryotic cell surface binding
P28063	Proteasome subunit beta type-8	Psmb8	2	1.39596	0.0231496	1.25862	0.206398	0.945093	0.555262	NA	NA	C:cytoplasm;C:nucleus;C:proteasome core complex	P:antigen processing and presentation;P:fat cell differentiation;P:proteolysis involved in cellular protein catabolic process	F:threonine-type endopeptidase activity
P10649	Glutathione S-transferase Mu 1	Gstm1	102	1.39424	0.000149286	1.17523	0.0581671	1.01512	0.828802	0.855665	0.0322609	C:cytoplasm	NA	F:protein binding;F:glutathione transferase activity
Q3TC72	Fumarylacetoacetate hydrolase domain-containing protein 2A	Fahd2	2	1.39398	0.0170344	1.15853	0.290744	0.939624	0.51019	NA	NA	C:mitochondrion	NA	F:hydrolase activity;F:metal ion binding
Q8BWN8	Acyl-coenzyme A thioesterase 4	Acot4	6	1.38408	0.0319594	1.27242	0.209717	0.966931	0.818543	0.888921	0.490259	C:peroxisome	P:dicarboxylic acid metabolic process;P:short-chain fatty acid metabolic process;P:succinyl-CoA metabolic process;P:acyl-CoA metabolic process	F:carboxylesterase activity;F:palmitoyl-CoA hydrolase activity
P06151	L-lactate dehydrogenase A chain	Ldha	44	1.38349	0.000248141	1.12549	0.129148	1.12091	0.126612	0.911871	0.205056	C:cytosol;C:flagellum;C:mitochondrion	P:glycolysis;P:cellular response to extracellular stimulus	F:L-lactate dehydrogenase activity;F:protein binding;F:nucleotide binding
Q9CPU0	Lactoylglutathione lyase	Glo1	23	1.37715	0.00781427	1.36704	0.0463596	1.03684	0.744361	1.02923	0.800752	NA	P:anti-apoptosis;P:regulation of transcription from RNA polymerase II promoter	F:metal ion binding;F:lactoylglutathione lyase activity
P21107	Tropomyosin alpha-3 chain	Tpm3	8	1.37606	0.0996331	NA	NA	NA	NA	0.780119	0.15952	C:podosome;C:cortical cytoskeleton;C:growth cone	NA	F:actin binding
P61982	14-3-3 protein gamma	Ywhag	10	1.37574	0.00801976	1.3456	0.06172	0.995356	0.966501	0.973555	0.823926	C:cytoplasm	P:regulation of synaptic plasticity;P:protein targeting;P:regulation of neuron differentiation	F:protein domain specific binding;F:insulin-like growth factor receptor binding;F:actin binding;F:protein kinase C binding
P25688	Uricase	Uox	42	1.37554	0.00157728	1.00615	0.93926	1.17826	0.0772074	0.861844	0.0890621	C:peroxisome;C:mitochondrion	P:purine base metabolic process	F:urate oxidase activity
P70349	Histidine triad nucleotide-binding protein 1	Hint1	10	1.3743	0.00504127	1.27424	0.0878596	1.08258	0.444717	1.00376	0.970126	C:cytoplasm;C:nucleus	NA	F:hydrolase activity
P16675	Lysosomal protective protein	Ctsa	6	1.37004	0.0037517	1.27612	0.0255806	0.984678	0.874045	0.91718	0.413193	C:lysosome;C:mitochondrion	P:proteolysis	F:serine-type carboxypeptidase activity;F:protein binding
P70296	Phosphatidylethanolamine-binding protein 1	Pebp1	22	1.36926	0.0163186	NA	NA	NA	NA	0.990716	0.917903	C:cell surface	P:sperm capacitation	F:lipid binding;F:ATP binding;F:serine-type endopeptidase inhibitor activity
Q9QYY9	Alcohol dehydrogenase 4	Adh4	2	1.36498	0.141014	2.07092	0.0156875	0.694069	0.110992	1.05303	0.688536	C:cytoplasm	P:alcohol catabolic process;P:quinone cofactor metabolic process;P:cellular aldehyde metabolic process	F:alditol:NADP+ 1-oxidoreductase activity;F:alcohol dehydrogenase activity, zinc-dependent;F:NADPH:quinone reductase activity
Q9WUZ9	Ectonucleoside triphosphate diphosphohydrolase 5	Entpd5	9	1.36427	0.00223337	1.34332	0.015429	0.922474	0.373318	0.908305	0.341341	C:endoplasmic reticulum lumen	P:cell proliferation;P:regulation of phosphatidylinositol 3-kinase cascade;P:'de novo' posttranslational protein folding;P:ATP metabolic process;P:protein N-linked glycosylation;P:cell growth;P:glycolysis	F:guanosine-diphosphatase activity;F:uridine-diphosphatase activity
O08709	Peroxiredoxin-6	Prdx6	35	1.36386	0.000799655	1.24414	0.021152	1.05042	0.532561	0.958213	0.560112	C:cytosol;C:cytoplasmic membrane-bounded vesicle;C:mitochondrion;C:lysosome	P:lipid catabolic process;P:response to reactive oxygen species;P:bleb assembly	F:glutathione peroxidase activity;F:hydrolase activity;F:peroxiredoxin activity
Q3TMH2	Secernin-3	Scrn3	7	1.36346	0.000900475	1.20271	0.0652916	1.03899	0.63109	0.916496	0.287428	NA	P:proteolysis	F:dipeptidase activity
Q920E5	Farnesyl pyrophosphate synthase	Fdps	15	1.36304	6.36227e-05	1.12529	0.14818	1.11316	0.0864366	0.918987	0.14997	C:mitochondrion	P:cholesterol biosynthetic process;P:isoprenoid biosynthetic process	F:dimethylallyltranstransferase activity;F:geranyltranstransferase activity;F:metal ion binding
P52480	Pyruvate kinase isozymes M1/M2	Pkm2	3	1.36211	0.00870595	1.43012	0.028394	0.882995	0.202327	0.927086	0.0862704	C:mitochondrion;C:flagellum;C:nucleus	P:glycolysis	F:ATP binding;F:magnesium ion binding;F:potassium ion binding;F:protein binding;F:pyruvate kinase activity
P31786	Acyl-CoA-binding protein	Dbi	31	1.36051	0.00645503	1.09037	0.431279	1.23473	0.0566448	0.98956	0.864781	C:mitochondrion	P:triglyceride metabolic process;P:transport;P:skin development;P:hair follicle development	F:fatty-acyl-CoA binding
Q61233	Plastin-2	Lcp1	19	1.35921	0.00180178	1.09151	0.393543	1.07022	0.43395	0.859437	0.0587891	C:actin filament;C:cell junction;C:cytosol;C:phagocytic cup;C:ruffle membrane	P:actin filament bundle assembly;P:regulation of intracellular protein transport;P:T cell activation involved in immune response	F:identical protein binding;F:calcium ion binding;F:actin filament binding
Q922E4	Ethanolamine-phosphate cytidylyltransferase	Pcyt2	8	1.35885	0.000156133	1.1845	0.0570869	1.10336	0.141602	0.961792	0.526953	NA	P:phospholipid biosynthetic process	F:ethanolamine-phosphate cytidylyltransferase activity
Q91X72	Hemopexin	Hpx	4	1.35099	0.0370899	0.933482	0.715648	1.06311	0.66342	0.734565	0.0730982	C:extracellular region	P:hemoglobin metabolic process;P:heme metabolic process;P:positive regulation of interferon-gamma-mediated signaling pathway;P:positive regulation of tyrosine phosphorylation of Stat1 protein;P:positive regulation of immunoglobulin production;P:transport;P:positive regulation of humoral immune response mediated by circulating immunoglobulin	F:metal ion binding
Q4VAA2	Protein CDV3	Cdv3	2	1.35027	0.0666014	0.856781	0.362938	1.32629	0.112114	0.841567	0.317711	C:cytoplasm	NA	NA
Q921L3	Transmembrane and coiled-coil domain-containing protein 1	Tmco1	4	1.34937	0.104836	0.952237	0.713892	1.34069	0.0580651	NA	NA	C:Golgi membrane;C:integral to membrane;C:endoplasmic reticulum membrane	NA	NA
Q62422	Osteoclast-stimulating factor 1	Ostf1	3	1.34636	0.0962511	NA	NA	NA	NA	0.997018	0.983522	C:cytoplasm	NA	F:SH3 domain binding
P22599	Alpha-1-antitrypsin 1-2	Serpina1b	6	1.34463	0.0820514	0.783135	0.28992	1.29808	0.119953	0.756022	0.074314	C:extracellular region	P:protein N-linked glycosylation;P:in utero embryonic development;P:response to peptide hormone stimulus;P:acute-phase response;P:response to cytokine stimulus;P:regulation of proteolysis	F:serine-type endopeptidase inhibitor activity;F:protein binding
Q61735	Leukocyte surface antigen CD47	Cd47	2	1.34452	0.0867677	1.09754	0.506214	1.04381	0.712832	NA	NA	C:extracellular vesicular exosome;C:integral to plasma membrane	P:response to bacterium;P:positive regulation of phagocytosis;P:cell adhesion;P:opsonization;P:positive regulation of inflammatory response	F:protein binding
O08997	Copper transport protein ATOX1	Atox1	5	1.34116	0.0316699	1.14242	0.255699	1.07787	0.572192	0.918146	0.577802	NA	P:copper ion transport;P:cellular copper ion homeostasis	NA
P15626	Glutathione S-transferase Mu 2	Gstm2	51	1.34001	0.00926591	1.04652	0.593982	1.02332	0.825018	0.799192	0.0851358	C:cytoplasm	NA	F:glutathione transferase activity
O08553	Dihydropyrimidinase-related protein 2	Dpysl2	5	1.3386	0.0154492	1.30817	0.0522409	0.998688	0.990773	0.975988	0.828864	C:dendrite;C:mitochondrion;C:neuronal cell body	P:pyrimidine base catabolic process;P:cytoskeleton organization	F:hydrolase activity, acting on carbon-nitrogen (but not peptide) bonds, in cyclic amides;F:protein kinase binding
Q9JI75	Ribosyldihydronicotinamide dehydrogenase [quinone]	Nqo2	10	1.33855	0.0112394	1.13398	0.212128	1.10427	0.362371	0.935506	0.561241	C:cytoplasm	NA	F:dihydronicotinamide riboside quinone reductase activity;F:metal ion binding;F:electron carrier activity;F:coenzyme binding
Q9DC61	Mitochondrial-processing peptidase subunit alpha	Pmpca	3	1.33808	0.0223733	0.905828	0.334538	1.0946	0.462309	0.741003	0.0366826	C:mitochondrial matrix	P:proteolysis	F:metalloendopeptidase activity;F:zinc ion binding
P61458	Pterin-4-alpha-carbinolamine dehydratase	Pcbd1	4	1.33576	0.00151608	1.07618	0.431732	1.15333	0.0876435	0.929205	0.385404	C:nucleus;C:cytoplasm	P:tetrahydrobiopterin biosynthetic process;P:regulation of protein homodimerization activity;P:protein heterooligomerization;P:transcription, DNA-dependent;P:positive regulation of transcription, DNA-dependent;P:protein homotetramerization	F:4-alpha-hydroxytetrahydrobiopterin dehydratase activity;F:transcription coactivator activity;F:phenylalanine 4-monooxygenase activity
Q9JLV1	BAG family molecular chaperone regulator 3	Bag3	4	1.33477	0.0069032	0.950685	0.502298	1.21852	0.0357781	0.867887	0.0099765	NA	P:anti-apoptosis	F:chaperone binding
Q9CZ44	NSFL1 cofactor p47	Nsfl1c	3	1.33421	0.0292372	1.07763	0.645652	1.03255	0.827902	0.833984	0.131816	C:nucleus;C:chromosome;C:Golgi stack	NA	F:protein binding;F:lipid binding
Q8VCC2	Liver carboxylesterase 1	Ces1	26	1.33363	0.0164022	1.51855	0.00482647	0.779502	0.0420332	0.887588	0.208189	C:endoplasmic reticulum lumen	NA	F:methyl jasmonate esterase activity;F:methyl indole-3-acetate esterase activity;F:retinyl-palmitate esterase activity;F:methyl salicylate esterase activity;F:carboxylesterase activity
P47738	Aldehyde dehydrogenase, mitochondrial	Aldh2	90	1.33306	0.000830297	1.34065	0.00442435	0.974497	0.723395	0.980048	0.773787	C:mitochondrial matrix	NA	F:aldehyde dehydrogenase (NAD) activity
Q8BH69	Selenide, water dikinase 1	Sephs1	5	1.3325	0.0187947	NA	NA	0.936578	0.470081	NA	NA	NA	NA	F:selenide, water dikinase activity;F:ATP binding
Q05117	Tartrate-resistant acid phosphatase type 5	Acp5	3	1.33195	0.000148572	1.34872	0.000145442	1.02486	0.705928	1.03776	0.484855	C:lysosome	P:negative regulation of tumor necrosis factor production;P:negative regulation of nitric oxide biosynthetic process;P:response to lipopolysaccharide;P:negative regulation of interleukin-1 beta production;P:bone morphogenesis;P:negative regulation of inflammatory response;P:negative regulation of interleukin-12 production;P:defense response to Gram-positive bacterium;P:response to cytokine stimul…	F:ferrous iron binding;F:ferric iron binding;F:acid phosphatase activity
P14576	Signal recognition particle 54 kDa protein	Srp54	3	1.33082	0.0598279	0.985613	0.91456	1.10217	0.456805	0.816273	0.203995	C:nuclear speck;C:signal recognition particle, endoplasmic reticulum targeting	P:SRP-dependent cotranslational protein targeting to membrane	F:7S RNA binding;F:GTP binding;F:nucleoside-triphosphatase activity
P47199	Quinone oxidoreductase	Cryz	10	1.33077	0.00172273	1.22316	0.021299	1.02114	0.792398	0.938567	0.446097	C:cytosol	P:xenobiotic catabolic process	F:zinc ion binding;F:mRNA 3'-UTR binding;F:NADPH:quinone reductase activity;F:NADPH binding
Q9JM14	5'(3')-deoxyribonucleotidase, cytosolic type	Nt5c	3	1.33021	0.00515364	1.08992	0.183844	1.23984	0.0332158	1.01587	0.850693	C:mitochondrion	NA	F:5'-nucleotidase activity;F:metal ion binding
P51859	Hepatoma-derived growth factor	Hdgf	4	1.32062	0.0330251	1.21816	0.240394	1.0518	0.689859	0.970199	0.714097	C:nucleus;C:cytoplasm;C:extracellular space	P:transcription, DNA-dependent;P:regulation of transcription, DNA-dependent	F:growth factor activity;F:heparin binding;F:DNA binding;F:nucleotide binding
Q8VC97	Beta-ureidopropionase	Upb1	6	1.32046	0.0298616	1.14894	0.346076	1.06589	0.606838	0.927441	0.595075	C:cytoplasm	P:nitrogen compound metabolic process	F:metal ion binding;F:beta-ureidopropionase activity
P07724	Serum albumin	Alb	49	1.32016	0.0182178	0.81299	0.134992	1.17767	0.157719	0.725239	0.0083868	C:cytoplasm;C:extracellular space;C:protein complex	P:hemolysis by symbiont of host erythrocytes;P:transport;P:negative regulation of apoptotic process;P:cellular response to starvation;P:maintenance of mitochondrion location	F:DNA binding;F:toxin binding;F:drug binding;F:pyridoxal phosphate binding
O35660	Glutathione S-transferase Mu 6	Gstm6	44	1.31911	0.000636833	1.44182	0.00117632	0.890163	0.103261	0.972968	0.718306	C:cytoplasm	NA	F:glutathione transferase activity
Q9R0H0	Peroxisomal acyl-coenzyme A oxidase 1	Acox1	91	1.31896	0.00171994	1.15655	0.0931949	0.972848	0.720948	0.853058	0.0355166	C:mitochondrion;C:peroxisomal membrane	P:fatty acid beta-oxidation;P:spermatogenesis	F:acyl-CoA dehydrogenase activity;F:flavin adenine dinucleotide binding;F:acyl-CoA oxidase activity
P24549	Retinal dehydrogenase 1	Aldh1a1	111	1.31795	0.0535515	1.49299	0.0260564	0.780534	0.0943233	0.884194	0.289588	C:cytoplasm	P:9-cis-retinoic acid biosynthetic process;P:positive regulation of apoptotic process;P:response to drug;P:optic cup morphogenesis involved in camera-type eye development;P:retinol metabolic process	F:3-chloroallyl aldehyde dehydrogenase activity;F:retinal dehydrogenase activity
Q9D0F9	Phosphoglucomutase-1	Pgm1	42	1.31697	0.000738447	1.16243	0.0333764	1.07299	0.314674	0.947079	0.445416	C:cytosol	P:glycogen biosynthetic process;P:galactose catabolic process;P:glucose 1-phosphate metabolic process	F:magnesium ion binding;F:phosphoglucomutase activity
Q99K51	Plastin-3	Pls3	16	1.31697	7.7177e-05	1.20654	0.00879571	1.00892	0.868634	0.924319	0.21165	C:cytoplasm	NA	F:calcium ion binding;F:actin binding
Q99LX0	Protein DJ-1	Park7	12	1.31395	0.00602479	1.25486	0.0389462	0.997475	0.977747	0.952612	0.550252	C:mitochondrion;C:nucleus	P:dopamine uptake;P:membrane depolarization;P:single fertilization;P:cellular response to hydrogen peroxide;P:proteolysis;P:neuroprotection;P:positive regulation of oxidative phosphorylation uncoupler activity;P:mitochondrion organization;P:cell proliferation;P:autophagy;P:negative regulation of protein binding;P:membrane hyperpolarization;P:adult locomotory behavior;P:regulation of inflammatory …	F:peroxidase activity;F:mRNA binding;F:peptidase activity;F:protein homodimerization activity;F:peroxiredoxin activity
P18760	Cofilin-1	Cfl1	9	1.31268	0.0126867	1.06945	0.677054	1.14904	0.250068	0.936131	0.475191	C:extracellular region;C:nuclear matrix;C:cytosol;C:lamellipodium membrane;C:ruffle membrane;C:cortical actin cytoskeleton	P:neural crest cell migration;P:protein phosphorylation;P:neural fold formation;P:regulation of cell morphogenesis;P:response to amino acid stimulus;P:positive regulation of actin filament depolymerization;P:actin filament organization;P:cytokinesis;P:establishment of cell polarity	F:actin binding
P17751	Triosephosphate isomerase	Tpi1	30	1.31212	0.000408852	1.02479	0.759845	1.15255	0.038567	0.90016	0.136	NA	P:embryo development;P:glyceraldehyde-3-phosphate metabolic process;P:glycolysis;P:gluconeogenesis;P:pentose-phosphate shunt	F:triose-phosphate isomerase activity
Q9R1P0	Proteasome subunit alpha type-4	Psma4	5	1.31205	0.0344899	1.1632	0.36427	1.03464	0.784636	0.917266	0.499313	C:cytoplasm;C:proteasome core complex, alpha-subunit complex;C:nucleus	P:ubiquitin-dependent protein catabolic process	F:threonine-type endopeptidase activity
O55234	Proteasome subunit beta type-5	Psmb5	6	1.30982	0.00348787	1.00846	0.925224	1.16482	0.0809851	0.896819	0.254136	C:nucleus;C:proteasome core complex;C:cytoplasm	P:response to oxidative stress;P:proteasomal ubiquitin-dependent protein catabolic process	F:threonine-type endopeptidase activity
P40142	Transketolase	Tkt	39	1.30979	0.00760608	1.20041	0.0786901	0.96534	0.705119	0.884727	0.203579	NA	P:regulation of growth	F:transketolase activity
P10518	Delta-aminolevulinic acid dehydratase	Alad	12	1.30957	0.0322812	1.14027	0.438136	0.952476	0.666914	0.82934	0.0840511	NA	P:heme biosynthetic process	F:zinc ion binding;F:identical protein binding;F:lead ion binding;F:porphobilinogen synthase activity
P26350	Prothymosin alpha	Ptma	8	1.30911	0.0663917	0.921682	0.583039	1.19855	0.224814	0.84384	0.221746	C:nucleus	NA	NA
Q922H4	Mannose-1-phosphate guanyltransferase alpha	Gmppa	2	1.30306	0.0652746	1.96173	0.00376524	0.712015	0.0399198	1.07192	0.463231	NA	P:biosynthetic process	F:mannose-1-phosphate guanylyltransferase activity;F:GTP binding
Q64374	Regucalcin	Rgn	52	1.30186	0.0395313	1.35133	0.0657936	0.908153	0.444678	0.942662	0.560449	C:cytoplasm;C:nucleus	P:regulation of calcium-mediated signaling;P:positive regulation of ATPase activity;P:L-ascorbic acid biosynthetic process;P:cellular calcium ion homeostasis	F:calcium ion binding;F:enzyme regulator activity;F:gluconolactonase activity;F:zinc ion binding
Q8CAY6	Acetyl-CoA acetyltransferase, cytosolic	Acat2	24	1.30098	0.00366358	1.16922	0.107769	1.01221	0.881031	0.909698	0.264236	C:mitochondrion	NA	F:acetyl-CoA C-acetyltransferase activity
Q99JT9	1,2-dihydroxy-3-keto-5-methylthiopentene dioxygenase	Adi1	5	1.30086	0.00176941	1.18412	0.0471961	1.04625	0.540282	0.952358	0.520747	C:plasma membrane;C:nucleus;C:cytoplasm	P:L-methionine salvage from methylthioadenosine	F:acireductone dioxygenase [iron(II)-requiring] activity;F:metal ion binding
P55264	Adenosine kinase	Adk	42	1.29735	0.000850786	1.18552	0.0285748	1.06558	0.344851	0.973725	0.714076	C:cytosol;C:nucleus	P:purine ribonucleoside salvage;P:dATP biosynthetic process	F:adenosine kinase activity;F:ATP binding;F:metal ion binding;F:phosphotransferase activity, alcohol group as acceptor
Q99JY9	Actin-related protein 3	Actr3	9	1.29387	0.000801456	1.27657	0.00476824	0.977331	0.724802	0.964261	0.568247	C:lamellipodium	P:spindle localization;P:establishment or maintenance of cell polarity;P:asymmetric cell division;P:cilium morphogenesis;P:cytokinesis after meiosis;P:meiotic cell cycle	F:ATP binding;F:actin binding
Q9Z2U1	Proteasome subunit alpha type-5	Psma5	14	1.29338	0.00781502	1.14037	0.113915	0.969724	0.73039	0.855004	0.105727	C:cytoplasm;C:proteasome core complex, alpha-subunit complex;C:nucleus	P:ubiquitin-dependent protein catabolic process	F:threonine-type endopeptidase activity
Q9WUU7	Cathepsin Z	Ctsz	5	1.29203	0.0533751	1.28741	0.13749	0.916756	0.508262	0.913482	0.299084	C:lysosome	P:proteolysis;P:epithelial tube branching involved in lung morphogenesis	F:cysteine-type endopeptidase activity
Q93092	Transaldolase	Taldo1	12	1.28923	0.00108804	1.10048	0.16357	1.02517	0.709349	0.875085	0.0831788	NA	NA	F:sedoheptulose-7-phosphate:D-glyceraldehyde-3-phosphate glyceronetransferase activity
Q78JT3	3-hydroxyanthranilate 3,4-dioxygenase	Haao	23	1.2884	0.00264394	1.14011	0.0801283	1.07881	0.317946	0.954644	0.534262	NA	P:pyridine nucleotide biosynthetic process	F:3-hydroxyanthranilate 3,4-dioxygenase activity
Q9DB29	Isoamyl acetate-hydrolyzing esterase 1 homolog	Iah1	9	1.28601	0.00863625	1.23968	0.0629959	0.971525	0.744527	0.936528	0.441513	NA	P:lipid catabolic process	F:hydrolase activity, acting on ester bonds
Q9Z2Y8	Proline synthase co-transcribed bacterial homolog protein	Prosc	5	1.28585	0.0651407	1.03081	0.721845	1.19178	0.206437	0.955399	0.517479	C:mitochondrion	NA	F:pyridoxal phosphate binding
Q9D7J9	Enoyl-CoA hydratase domain-containing protein 3, mitochondrial	Echdc3	4	1.2855	0.0303589	1.17263	0.222508	1.06221	0.591596	0.968945	0.727126	C:mitochondrion	NA	F:catalytic activity
P12710	Fatty acid-binding protein, liver	Fabp1	67	1.28148	0.0552073	1.08034	0.609888	1.10332	0.444652	0.930146	0.42101	C:nucleus	NA	F:chromatin binding
Q9R0P3	S-formylglutathione hydrolase	Esd	19	1.28081	0.00500984	1.21653	0.0570393	0.957119	0.585294	0.909089	0.134101	C:cytoplasmic membrane-bounded vesicle	NA	F:S-formylglutathione hydrolase activity;F:carboxylesterase activity
Q8BVI4	Dihydropteridine reductase	Qdpr	14	1.27743	0.0013241	1.13007	0.131409	1.1086	0.132665	0.980721	0.771345	C:mitochondrion	P:tetrahydrobiopterin biosynthetic process	F:6,7-dihydropteridine reductase activity
P30115	Glutathione S-transferase A3	Gsta3	44	1.27571	0.00918404	1.19768	0.0522224	1.07759	0.39417	1.01167	0.876857	C:cytoplasm	P:glutathione metabolic process;P:ureteric bud development	F:glutathione transferase activity
P30115	Glutathione S-transferase A3	Gsta3	44	1.27571	0.00918404	1.19768	0.0522224	1.07759	0.39417	1.01167	0.876857	C:cytoplasm	P:glutathione metabolic process;P:ureteric bud development	F:glutathione transferase activity
O08677	Kininogen-1	Kng1	3	1.27525	0.000482074	0.930976	0.0677715	1.16446	0.00141346	NA	NA	C:extracellular space	P:vasodilation;P:blood coagulation;P:inflammatory response	F:cysteine-type endopeptidase inhibitor activity
O88844	Isocitrate dehydrogenase [NADP] cytoplasmic	Idh1	52	1.27341	0.00489209	1.18416	0.0539577	0.97707	0.765745	0.908591	0.263093	C:cytosol;C:mitochondrion	P:response to oxidative stress;P:tricarboxylic acid cycle;P:glutathione metabolic process;P:2-oxoglutarate metabolic process;P:glyoxylate cycle;P:isocitrate metabolic process	F:magnesium ion binding;F:isocitrate dehydrogenase (NADP+) activity;F:NAD binding
P70677	Caspase-3	Casp3	3	1.27192	0.0209131	NA	NA	NA	NA	NA	NA	NA	P:B cell homeostasis;P:negative regulation of B cell proliferation;P:response to DNA damage stimulus;P:induction of apoptosis via death domain receptors;P:keratinocyte differentiation;P:response to wounding;P:cellular response to organic substance;P:response to UV;P:positive regulation of neuron apoptosis;P:protein processing;P:negative regulation of cyclin-dependent protein kinase activity;P:rel…	F:cysteine-type endopeptidase activity;F:protein binding;F:aspartic-type endopeptidase activity;F:cyclin-dependent protein kinase inhibitor activity
Q9CXN7	Phenazine biosynthesis-like domain-containing protein 2	Pbld2	16	1.27169	0.0198706	1.03879	0.740646	1.05696	0.574652	0.863388	0.127347	NA	P:biosynthetic process	F:isomerase activity
P06801	NADP-dependent malic enzyme	Me1	30	1.27163	0.0346073	1.22813	0.0680594	0.862382	0.192921	0.832876	0.122389	C:mitochondrion;C:soluble fraction;C:cytosol	P:response to hormone stimulus;P:protein tetramerization;P:malate metabolic process	F:manganese ion binding;F:NAD binding;F:malate dehydrogenase (oxaloacetate-decarboxylating) (NADP+) activity;F:malate dehydrogenase (oxaloacetate-decarboxylating) activity
Q9QUM9	Proteasome subunit alpha type-6	Psma6	10	1.27066	0.0216703	1.13561	0.260205	1.02882	0.775584	0.919467	0.460755	C:nuclear matrix;C:proteasome core complex, alpha-subunit complex;C:polysome;C:sarcomere	P:skeletal muscle tissue development;P:positive regulation of NF-kappaB transcription factor activity;P:ubiquitin-dependent protein catabolic process	F:threonine-type endopeptidase activity;F:RNA binding
P51125	Calpastatin	Cast	8	1.27025	0.0705116	0.796283	0.0969954	1.20294	0.16324	0.754088	0.0483472	C:membrane fraction	NA	F:calcium-dependent cysteine-type endopeptidase inhibitor activity
P63101	14-3-3 protein zeta/delta	Ywhaz	18	1.26877	0.00264318	1.17928	0.0749746	0.985729	0.83755	0.916203	0.259093	C:mitochondrion;C:nucleus;C:melanosome	NA	F:protein domain specific binding
Q9CWS0	N(G),N(G)-dimethylarginine dimethylaminohydrolase 1	Ddah1	14	1.26852	0.00543286	1.23774	0.0531989	0.989635	0.893389	0.965622	0.54996	C:mitochondrion	P:citrulline metabolic process;P:positive regulation of nitric oxide biosynthetic process;P:regulation of systemic arterial blood pressure	F:metal ion binding;F:dimethylargininase activity
Q9DBF1	Alpha-aminoadipic semialdehyde dehydrogenase	Aldh7a1	39	1.2685	0.00557326	1.22833	0.010729	1.00015	0.998454	0.968477	0.71205	C:nucleus;C:cytosol;C:mitochondrion	NA	F:betaine-aldehyde dehydrogenase activity;F:L-aminoadipate-semialdehyde dehydrogenase activity
Q62446	Peptidyl-prolyl cis-trans isomerase FKBP3	Fkbp3	5	1.26672	0.048909	NA	NA	NA	NA	0.970963	0.737764	C:nucleus;C:membrane	P:protein folding	F:peptidyl-prolyl cis-trans isomerase activity;F:FK506 binding
P09103	Protein disulfide-isomerase	P4hb	59	1.26646	0.00302496	1.0671	0.365722	1.11275	0.146975	0.937587	0.336905	C:melanosome;C:plasma membrane;C:endoplasmic reticulum lumen;C:microsome	P:cell redox homeostasis;P:glycerol ether metabolic process	F:electron carrier activity;F:protein disulfide oxidoreductase activity;F:protein disulfide isomerase activity
P23198	Chromobox protein homolog 3	Cbx3	2	1.2663	0.0448882	1.08745	0.321502	1.1457	0.255845	0.983877	0.801016	C:nuclear centromeric heterochromatin;C:condensed chromosome, centromeric region;C:nuclear envelope	P:regulation of transcription, DNA-dependent;P:chromatin modification;P:transcription, DNA-dependent	F:protein binding
Q8VC28	Aldo-keto reductase family 1 member C13	Akr1c13	27	1.26504	0.0101791	1.21638	0.0509485	1.00477	0.955398	0.966118	0.702456	NA	P:xenobiotic metabolic process	F:oxidoreductase activity
P62204	Calmodulin	Calm1	19	1.26444	0.0422666	1.12891	0.251666	1.01561	0.890662	0.906759	0.464627	C:cytoplasm;C:spindle pole	NA	F:calcium ion binding;F:protein binding
Q99JI4	26S proteasome non-ATPase regulatory subunit 6	Psmd6	6	1.26129	0.0293631	1.14125	0.0924263	1.00812	0.937204	0.912172	0.460031	C:proteasome complex	NA	NA
P22907	Porphobilinogen deaminase	Hmbs	2	1.26099	0.0554085	1.04547	0.70618	1.15227	0.245762	0.955332	0.736229	NA	P:heme biosynthetic process;P:peptidyl-pyrromethane cofactor linkage	F:hydroxymethylbilane synthase activity
Q8VCM7	Fibrinogen gamma chain	Fgg	5	1.26077	0.0306445	1.00724	0.951436	1.06582	0.540538	0.851495	0.16765	C:cell cortex;C:fibrinogen complex	P:protein polymerization;P:signal transduction;P:platelet activation	F:protein binding, bridging;F:receptor binding
Q91V76	Ester hydrolase C11orf54 homolog	#VALUE!	14	1.25958	0.0311545	1.22408	0.05924	0.894746	0.291976	0.869529	0.1914	C:nucleus	NA	F:hydrolase activity;F:metal ion binding
Q8VCR7	Abhydrolase domain-containing protein 14B	Abhd14b	14	1.25866	0.00213386	1.24243	0.0267502	0.993675	0.923134	0.980865	0.752248	C:nucleus;C:cytoplasm	NA	F:hydrolase activity
Q99PT1	Rho GDP-dissociation inhibitor 1	Arhgdia	5	1.25801	0.00574812	1.08645	0.284811	1.05354	0.494336	0.90986	0.222212	C:immunological synapse;C:cytoplasm	P:regulation of protein localization;P:Rho protein signal transduction	F:protein binding;F:Rho GDP-dissociation inhibitor activity;F:GTPase activator activity
Q9CQ60	6-phosphogluconolactonase	Pgls	11	1.25656	0.00367656	1.12588	0.158959	1.06202	0.399048	0.951562	0.261952	C:cytoplasm	NA	F:6-phosphogluconolactonase activity
P45952	Medium-chain specific acyl-CoA dehydrogenase, mitochondrial	Acadm	20	1.25527	0.006297	1.13222	0.183026	1.08959	0.269721	0.982778	0.834994	C:mitochondrial matrix	P:response to starvation;P:cardiac muscle cell differentiation;P:glycogen biosynthetic process;P:response to cold;P:carnitine metabolic process, CoA-linked;P:regulation of gluconeogenesis;P:liver development;P:fatty acid beta-oxidation using acyl-CoA dehydrogenase;P:post-embryonic development	F:acryloyl-CoA reductase activity;F:medium-chain-acyl-CoA dehydrogenase activity
Q91VI7	Ribonuclease inhibitor	Rnh1	13	1.255	0.00179028	1.07524	0.307124	1.00343	0.956892	0.859707	0.0272187	C:cytoplasm	NA	NA
Q91VM9	Inorganic pyrophosphatase 2, mitochondrial	Ppa2	6	1.25383	0.0631768	1.08369	0.597557	1.12802	0.325253	0.97495	0.855838	C:mitochondrion	P:phosphate-containing compound metabolic process	F:magnesium ion binding;F:inorganic diphosphatase activity
Q9R1P4	Proteasome subunit alpha type-1	Psma1	8	1.24987	0.0198594	0.97927	0.781508	1.09979	0.305668	0.861678	0.155275	C:proteasome core complex, alpha-subunit complex;C:cytoplasm;C:nucleus	P:negative regulation of inflammatory response to antigenic stimulus;P:ubiquitin-dependent protein catabolic process	F:lipopolysaccharide binding;F:protein binding;F:threonine-type endopeptidase activity
Q91XF0	Pyridoxine-5'-phosphate oxidase	Pnpo	4	1.24909	0.0464791	0.935306	0.618755	1.08054	0.48245	0.809095	0.0940642	NA	P:pyridoxine biosynthetic process	F:FMN binding;F:pyridoxamine-phosphate oxidase activity
P99029	Peroxiredoxin-5, mitochondrial	Prdx5	15	1.24906	0.00845722	1.08772	0.375403	1.03795	0.634172	0.903879	0.175158	C:mitochondrion;C:peroxisome	NA	F:peroxidase activity;F:peroxiredoxin activity
P35505	Fumarylacetoacetase	Fah	52	1.24857	0.0823717	1.13741	0.392063	1.06783	0.607967	0.972756	0.839899	NA	P:tyrosine catabolic process;P:L-phenylalanine catabolic process;P:arginine catabolic process	F:fumarylacetoacetase activity;F:metal ion binding
Q99KR3	Beta-lactamase-like protein 2	Lactb2	11	1.24724	0.0100302	1.02981	0.722673	1.04342	0.595675	0.861517	0.0683381	C:mitochondrion	NA	F:hydrolase activity;F:metal ion binding
P00493	Hypoxanthine-guanine phosphoribosyltransferase	Hprt1	7	1.24592	0.00242894	1.23559	0.00274465	0.965058	0.580273	0.957057	0.474113	C:cytosol	P:guanine salvage;P:positive regulation of dopamine metabolic process;P:GMP salvage;P:purine ribonucleoside salvage;P:hypoxanthine salvage;P:adenine salvage;P:response to amphetamine;P:central nervous system neuron development;P:IMP salvage;P:striatum development;P:dendrite morphogenesis;P:lymphocyte proliferation;P:cerebral cortex neuron differentiation;P:grooming behavior;P:cytolysis;P:dopamine…	F:hypoxanthine phosphoribosyltransferase activity;F:nucleotide binding;F:magnesium ion binding;F:guanine phosphoribosyltransferase activity
P05064	Fructose-bisphosphate aldolase A	Aldoa	11	1.24569	0.00321232	0.933341	0.410719	1.1288	0.0845819	0.845755	0.0251905	C:protein complex;C:flagellum;C:membrane;C:Z disc	P:glycolysis;P:protein homotetramerization	F:protease binding;F:fructose-bisphosphate aldolase activity
Q3THS6	S-adenosylmethionine synthase isoform type-2	Mat2a	8	1.24524	0.0418599	NA	NA	NA	NA	0.880088	0.123222	NA	P:S-adenosylmethionine biosynthetic process;P:one-carbon metabolic process	F:methionine adenosyltransferase activity;F:ATP binding;F:metal ion binding
Q8K370	Acyl-CoA dehydrogenase family member 10	Acad10	10	1.24496	0.00158103	1.01449	0.819003	1.17791	0.0150526	0.959853	0.493974	C:mitochondrion	NA	F:hydrolase activity;F:acyl-CoA dehydrogenase activity;F:transferase activity, transferring phosphorus-containing groups;F:flavin adenine dinucleotide binding
Q8VCA8	Secernin-2	Scrn2	4	1.24298	0.002631	1.04591	0.532484	1.06583	0.327533	0.896841	0.0658573	NA	P:proteolysis	F:dipeptidase activity
Q91WT9	Cystathionine beta-synthase	Cbs	23	1.24256	0.00127336	1.01985	0.757162	1.15325	0.0253731	0.94655	0.222776	NA	P:cysteine biosynthetic process from serine;P:cysteine biosynthetic process via cystathionine;P:superoxide metabolic process;P:regulation of JUN kinase activity;P:endochondral ossification;P:hydrogen sulfide biosynthetic process;P:blood vessel remodeling;P:regulation of cGMP metabolic process;P:maternal process involved in female pregnancy;P:response to folic acid;P:cerebellum morphogenesis;P:car…	F:cystathionine beta-synthase activity
P24270	Catalase	Cat	124	1.24231	0.017747	1.17169	0.129622	0.994751	0.951599	0.938201	0.253607	C:peroxisomal membrane	P:hydrogen peroxide catabolic process;P:triglyceride metabolic process;P:hemoglobin metabolic process;P:cholesterol metabolic process;P:positive regulation of cell division;P:positive regulation of NF-kappaB transcription factor activity;P:negative regulation of NF-kappaB transcription factor activity;P:positive regulation of phosphatidylinositol 3-kinase cascade;P:aerobic respiration	F:aminoacylase activity;F:catalase activity
Q91X34	Bile acid-CoA:amino acid N-acyltransferase	Baat	14	1.24206	0.00249387	1.22702	0.00499859	0.973035	0.666834	0.96126	0.465756	C:peroxisome;C:cytosol	P:fatty acid metabolic process;P:bile acid metabolic process;P:acyl-CoA metabolic process	F:glycine N-choloyltransferase activity;F:palmitoyl-CoA hydrolase activity;F:N-acyltransferase activity;F:carboxylesterase activity
Q3TLP5	Enoyl-CoA hydratase domain-containing protein 2, mitochondrial	Echdc2	10	1.23953	0.00456984	0.997248	0.970058	1.18176	0.0261114	0.950764	0.420494	C:mitochondrion	P:fatty acid metabolic process	F:lyase activity
Q9QXF8	Glycine N-methyltransferase	Gnmt	45	1.23802	0.00207601	1.12163	0.0658177	1.16231	0.0245696	1.05304	0.327623	NA	P:regulation of gluconeogenesis;P:methionine metabolic process;P:protein homotetramerization;P:S-adenosylmethionine metabolic process;P:glycogen metabolic process	F:glycine N-methyltransferase activity;F:folic acid binding;F:glycine binding
Q9QXD6	Fructose-1,6-bisphosphatase 1	Fbp1	92	1.2378	0.0981124	1.11529	0.510742	1.16831	0.240455	1.05268	0.731003	C:cytosol;C:soluble fraction	P:protein homotetramerization;P:fructose 6-phosphate metabolic process;P:cellular response to drug;P:negative regulation of cell growth;P:negative regulation of glycolysis;P:negative regulation of Ras protein signal transduction;P:gluconeogenesis;P:cellular response to magnesium ion;P:regulation of gluconeogenesis	F:fructose 1,6-bisphosphate 1-phosphatase activity;F:monosaccharide binding;F:AMP binding;F:metal ion binding
Q60991	25-hydroxycholesterol 7-alpha-hydroxylase	Cyp7b1	8	1.23773	0.147228	1.76912	0.00556282	0.813732	0.181299	1.16309	0.126323	C:endoplasmic reticulum membrane;C:microsome	P:prostate gland epithelium morphogenesis;P:negative regulation of intracellular estrogen receptor signaling pathway;P:positive regulation of epithelial cell proliferation;P:digestion;P:bile acid biosynthetic process;P:cholesterol metabolic process	F:25-hydroxycholesterol 7alpha-hydroxylase activity;F:electron carrier activity;F:heme binding;F:oxysterol 7-alpha-hydroxylase activity
P17742	Peptidyl-prolyl cis-trans isomerase A	Ppia	22	1.23619	0.00143805	1.10017	0.147685	1.04571	0.442192	0.930652	0.158646	C:nucleus;C:cytosol	P:protein folding;P:regulation of viral genome replication	F:peptide binding;F:peptidyl-prolyl cis-trans isomerase activity
Q8VCN5	Cystathionine gamma-lyase	Cth	29	1.23573	0.0445501	0.969428	0.778054	1.26492	0.0356697	0.992331	0.923899	C:cytoplasm	P:protein-pyridoxal-5-phosphate linkage via peptidyl-N6-pyridoxal phosphate-L-lysine;P:cysteine biosynthetic process;P:hydrogen sulfide biosynthetic process	F:calmodulin binding;F:pyridoxal phosphate binding;F:cystathionine gamma-lyase activity;F:L-cysteine desulfhydrase activity
Q9DCM2	Glutathione S-transferase kappa 1	Gstk1	19	1.23517	0.0153398	1.04688	0.405122	1.07544	0.382486	0.911502	0.316409	C:mitochondrial inner membrane	P:glutathione metabolic process	F:glutathione peroxidase activity;F:glutathione transferase activity;F:protein disulfide oxidoreductase activity
Q03249	Galactose-1-phosphate uridylyltransferase	Galt	4	1.2349	0.0144182	1.11821	0.317833	1.03414	0.653373	0.936422	0.54557	NA	P:galactose metabolic process	F:UDP-glucose:hexose-1-phosphate uridylyltransferase activity;F:zinc ion binding
P99026	Proteasome subunit beta type-4	Psmb4	6	1.23361	0.0862233	1.09995	0.439971	0.917565	0.484903	0.818151	0.137044	C:cytoplasm;C:proteasome core complex;C:nucleus	P:negative regulation of inflammatory response to antigenic stimulus;P:proteolysis involved in cellular protein catabolic process	F:threonine-type endopeptidase activity;F:lipopolysaccharide binding
Q9CPW4	Actin-related protein 2/3 complex subunit 5	Arpc5	2	1.23259	0.0252155	0.977425	0.851845	1.09704	0.275997	0.869935	0.246715	C:lamellipodium;C:cytoplasm;C:Arp2/3 protein complex	P:regulation of actin filament polymerization	F:actin binding
Q9D0S9	Histidine triad nucleotide-binding protein 2, mitochondrial	Hint2	6	1.23171	0.00844532	1.12835	0.142621	1.06299	0.408829	0.973791	0.729636	C:mitochondrion	P:steroid biosynthetic process;P:apoptotic process	F:hydrolase activity
Q8CHT0	Delta-1-pyrroline-5-carboxylate dehydrogenase, mitochondrial	Aldh4a1	19	1.2312	0.00199899	1.06948	0.281098	1.15108	0.0291014	0.999877	0.998484	C:mitochondrial matrix	P:proline biosynthetic process	F:oxidoreductase activity, acting on the aldehyde or oxo group of donors, NAD or NADP as acceptor;F:1-pyrroline-5-carboxylate dehydrogenase activity
Q8VCF0	Mitochondrial antiviral-signaling protein	Mavs	2	1.23118	0.146644	0.702137	0.0831583	1.60092	0.0116489	0.912997	0.432692	C:mitochondrial outer membrane;C:integral to membrane	P:positive regulation of interferon-alpha production;P:positive regulation of defense response to virus by host;P:innate immune response;P:defense response to bacterium;P:response to virus;P:positive regulation of interferon-beta production	NA
P49722	Proteasome subunit alpha type-2	Psma2	5	1.23057	0.0979268	1.16853	0.310252	1.04329	0.736255	0.990692	0.947994	C:cytoplasm;C:proteasome core complex, alpha-subunit complex;C:nucleus	P:ubiquitin-dependent protein catabolic process	F:threonine-type endopeptidase activity
Q61176	Arginase-1	Arg1	62	1.22548	0.000303344	1.00269	0.957691	1.1573	0.00585771	0.946915	0.18234	C:cytoplasm	P:arginine metabolic process;P:urea cycle	F:arginase activity
P68254	14-3-3 protein theta	Ywhaq	12	1.22525	0.00900958	0.986962	0.886828	1.09933	0.201679	0.885526	0.0870292	NA	P:protein targeting;P:small GTPase mediated signal transduction	F:protein domain specific binding
O55060	Thiopurine S-methyltransferase	Tpmt	7	1.2252	0.0217677	1.13777	0.147704	0.948858	0.537016	0.88115	0.0416649	C:cytoplasm	NA	F:thiopurine S-methyltransferase activity
Q9WV32	Actin-related protein 2/3 complex subunit 1B	Arpc1b	5	1.22483	0.00927322	1.10669	0.239925	1.01869	0.797737	0.920433	0.289122	C:Arp2/3 protein complex;C:cytoplasm	P:regulation of actin filament polymerization	F:actin binding
Q9DBT9	Dimethylglycine dehydrogenase, mitochondrial	Dmgdh	62	1.22398	0.00969198	1.29617	0.00454422	0.992867	0.921323	1.05142	0.527511	C:mitochondrion	P:glycine catabolic process	F:dimethylglycine dehydrogenase activity;F:aminomethyltransferase activity
Q9D819	Inorganic pyrophosphatase	Ppa1	23	1.22286	0.0105524	1.01892	0.754218	1.12495	0.123792	0.937332	0.414956	C:cytoplasm	P:phosphate-containing compound metabolic process	F:magnesium ion binding;F:inorganic diphosphatase activity
Q7TQI3	Ubiquitin thioesterase OTUB1	Otub1	7	1.2219	0.0456196	1.18832	0.120667	1.0394	0.647995	1.01083	0.919488	C:cytoplasm	P:proteolysis;P:protein K48-linked deubiquitination	F:NEDD8-specific protease activity;F:ubiquitin-specific protease activity;F:ubiquitin binding;F:omega peptidase activity
P28474	Alcohol dehydrogenase class-3	Adh5	15	1.22155	0.0544025	1.21723	0.111245	1.04146	0.692095	1.03778	0.677862	C:mitochondrion	P:formaldehyde catabolic process;P:respiratory system process;P:positive regulation of blood pressure;P:response to lipopolysaccharide;P:ethanol oxidation;P:retinoid metabolic process;P:peptidyl-cysteine S-nitrosylation;P:response to nitrosative stress	F:protein homodimerization activity;F:alcohol dehydrogenase (NAD) activity;F:S-(hydroxymethyl)glutathione dehydrogenase activity;F:nucleotide binding
Q9DCG6	Phenazine biosynthesis-like domain-containing protein 1	Pbld1	17	1.2209	0.00768986	1.05276	0.447198	1.09245	0.212322	0.942002	0.361849	NA	P:biosynthetic process	F:isomerase activity
P19157	Glutathione S-transferase P 1	Gstp1	138	1.22065	0.091638	1.20995	0.223708	1.00721	0.951518	0.998379	0.98555	C:cytosol;C:nucleus;C:plasma membrane;C:protein complex	P:response to amino acid stimulus;P:response to estradiol stimulus;P:negative regulation of nitric-oxide synthase biosynthetic process;P:glutathione metabolic process;P:cellular response to epidermal growth factor stimulus;P:negative regulation of peroxidase activity;P:organ regeneration;P:negative regulation of JUN kinase activity;P:oligodendrocyte development;P:cellular response to glucocortico…	F:glutathione transferase activity;F:drug binding;F:kinase regulator activity;F:JUN kinase binding
Q91V64	Isochorismatase domain-containing protein 1	Isoc1	5	1.22038	0.0840708	1.01628	0.907479	1.0697	0.533694	0.890807	0.268598	C:peroxisome	NA	F:catalytic activity
Q9JII6	Alcohol dehydrogenase [NADP+]	Akr1a1	26	1.21989	0.0139952	1.21484	0.0445583	0.97061	0.695462	0.966595	0.626419	C:apical plasma membrane;C:cytosol	P:D-glucuronate catabolic process;P:L-ascorbic acid biosynthetic process;P:aldehyde catabolic process	F:L-glucuronate reductase activity;F:alditol:NADP+ 1-oxidoreductase activity
Q64442	Sorbitol dehydrogenase	Sord	51	1.21977	0.0420551	1.26596	0.063619	0.964817	0.707724	1.00135	0.985743	C:mitochondrial membrane;C:cilium;C:soluble fraction;C:flagellum	P:sperm motility	F:L-iditol 2-dehydrogenase activity
Q9CQR4	Acyl-coenzyme A thioesterase 13	Acot13	2	1.21969	0.0432888	1.24548	0.126746	0.990107	0.917122	1.01104	0.907689	C:mitochondrion	NA	F:acyl-CoA hydrolase activity
O89023	Tripeptidyl-peptidase 1	Tpp1	7	1.21916	0.0572526	1.02224	0.82993	1.23812	0.0648268	1.03814	0.675572	C:lysosome;C:soluble fraction;C:mitochondrion;C:melanosome	P:lysosome organization;P:neuromuscular process controlling balance;P:bone resorption;P:proteolysis;P:nervous system development;P:peptide catabolic process	F:tripeptidyl-peptidase activity;F:metal ion binding;F:serine-type endopeptidase activity
P49443	Protein phosphatase 1A	Ppm1a	4	1.21871	0.000136162	1.09796	0.0231572	1.05726	0.18716	0.9525	0.272488	C:protein serine/threonine phosphatase complex;C:nucleus	P:protein dephosphorylation	F:manganese ion binding;F:R-SMAD binding;F:magnesium ion binding
P34914	Epoxide hydrolase 2	Ephx2	66	1.21793	0.00703181	1.25344	0.0191804	1.01163	0.863202	1.04112	0.443232	C:peroxisome	P:aromatic compound catabolic process;P:response to toxin	F:metal ion binding;F:epoxide hydrolase activity
Q8K5B2	Multiple coagulation factor deficiency protein 2 homolog	Mcfd2	2	1.21765	0.0973734	1.21455	0.122103	0.933665	0.509287	0.931285	0.515	C:Golgi apparatus;C:endoplasmic reticulum-Golgi intermediate compartment;C:endoplasmic reticulum	P:vesicle-mediated transport;P:protein transport	F:calcium ion binding
Q9DCN1	Peroxisomal NADH pyrophosphatase NUDT12	Nudt12	2	1.21759	0.00772959	1.04804	0.487382	1.05707	0.420022	0.909869	0.23187	C:peroxisome	NA	F:NAD+ diphosphatase activity;F:metal ion binding
P97494	Glutamate--cysteine ligase catalytic subunit	Gclc	20	1.21702	0.0128654	1.12866	0.187291	0.95376	0.525208	0.884517	0.113549	C:glutamate-cysteine ligase complex;C:cytosol	P:response to hormone stimulus;P:anti-apoptosis;P:cell redox homeostasis;P:response to arsenic-containing substance;P:cysteine metabolic process;P:response to heat;P:positive regulation of proteasomal ubiquitin-dependent protein catabolic process;P:regulation of mitochondrial depolarization;P:response to oxidative stress;P:negative regulation of transcription, DNA-dependent;P:L-ascorbic acid meta…	F:ATP binding;F:coenzyme binding;F:magnesium ion binding;F:protein heterodimerization activity;F:glutamate-cysteine ligase activity;F:ADP binding;F:glutamate binding
Q9D0J8	Parathymosin	Ptms	6	1.21674	0.0315409	1.0379	0.607544	1.03604	0.688712	0.883762	0.233086	NA	NA	NA
Q8R317	Ubiquilin-1	Ubqln1	3	1.21669	0.00626756	1.05945	0.369398	1.02049	0.757361	0.888608	0.0916788	C:endoplasmic reticulum;C:perinuclear region of cytoplasm;C:nucleus;C:proteasome complex	P:regulation of protein ubiquitination;P:response to hypoxia;P:apoptotic process	F:kinase binding;F:receptor binding;F:intermediate filament binding
Q9DBP5	UMP-CMP kinase	Cmpk1	8	1.21454	0.00922488	1.21187	0.0494508	0.977435	0.741745	0.975288	0.7555	C:cytoplasm;C:nucleus	P:pyrimidine nucleotide biosynthetic process	F:phosphotransferase activity, phosphate group as acceptor;F:cytidylate kinase activity;F:ATP binding
Q8R4N0	Citrate lyase subunit beta-like protein, mitochondrial	Clybl	3	1.21438	0.0219224	1.14101	0.139164	1.05305	0.525785	0.989424	0.886951	C:mitochondrion;C:citrate lyase complex	P:cellular aromatic compound metabolic process	F:metal ion binding;F:citrate (pro-3S)-lyase activity
Q99L13	3-hydroxyisobutyrate dehydrogenase, mitochondrial	Hibadh	15	1.21391	0.115623	1.26687	0.0334905	0.96174	0.753502	1.00369	0.979523	C:mitochondrion	P:valine metabolic process;P:pentose-phosphate shunt	F:3-hydroxyisobutyrate dehydrogenase activity;F:phosphogluconate dehydrogenase (decarboxylating) activity;F:NAD binding
O54754	Aldehyde oxidase	Aox1	13	1.21242	0.104398	1.332	0.0605992	0.829349	0.131822	0.911149	0.266739	C:cytoplasm	NA	F:electron carrier activity;F:iron ion binding;F:aldehyde oxidase activity;F:UDP-N-acetylmuramate dehydrogenase activity;F:molybdopterin cofactor binding;F:flavin adenine dinucleotide binding;F:2 iron, 2 sulfur cluster binding;F:NAD binding
Q9CQI6	Coactosin-like protein	Cotl1	2	1.21153	0.0967331	1.28101	0.0743613	0.857539	0.197589	0.906718	0.353788	C:cytoskeleton;C:cytoplasm	P:defense response to fungus	F:enzyme binding;F:actin binding
O08601	Microsomal triglyceride transfer protein large subunit	Mttp	42	1.21058	0.0113441	1.15961	0.0662328	0.967605	0.641251	0.926867	0.282962	C:Golgi apparatus	P:triglyceride metabolic process;P:protein lipidation;P:cholesterol metabolic process;P:cholesterol homeostasis;P:lipoprotein transport	F:lipid transporter activity;F:lipid binding
Q01853	Transitional endoplasmic reticulum ATPase	Vcp	53	1.21022	0.00324716	1.08163	0.164865	0.996451	0.950954	0.890575	0.0910801	C:endoplasmic reticulum;C:nucleus;C:microsome;C:cytosol	P:retrograde protein transport, ER to cytosol;P:aggresome assembly;P:ubiquitin-dependent protein catabolic process;P:activation of cysteine-type endopeptidase activity involved in apoptotic process	F:polyubiquitin binding;F:lipid binding;F:ATP binding
P17182	Alpha-enolase	Eno1	58	1.20982	0.0295745	1.04869	0.612236	1.06706	0.446642	0.924939	0.316971	C:phosphopyruvate hydratase complex;C:plasma membrane	P:glycolysis	F:magnesium ion binding;F:phosphopyruvate hydratase activity
Q8CHR6	Dihydropyrimidine dehydrogenase [NADP+]	Dpyd	18	1.2085	0.0239179	1.2349	0.0278461	0.989425	0.894631	1.01104	0.877435	C:cytosol	P:thymidine catabolic process;P:UMP biosynthetic process;P:uracil catabolic process	F:dihydroorotate oxidase activity;F:4 iron, 4 sulfur cluster binding;F:dihydropyrimidine dehydrogenase (NADP+) activity;F:electron carrier activity;F:metal ion binding
P58771	Tropomyosin alpha-1 chain	Tpm1	6	1.20658	0.0970855	NA	NA	0.963825	0.618929	NA	NA	C:muscle thin filament tropomyosin	P:cardiac muscle contraction;P:positive regulation of heart rate by epinephrine;P:in utero embryonic development;P:ventricular cardiac muscle tissue morphogenesis	F:structural constituent of cytoskeleton;F:actin binding
P68037	Ubiquitin-conjugating enzyme E2 L3	Ube2l3	5	1.20513	0.0434876	0.977604	0.746546	1.09018	0.346456	0.884352	0.228929	C:cytoplasm;C:nucleus	P:transcription, DNA-dependent;P:regulation of S phase of mitotic cell cycle;P:regulation of transcription, DNA-dependent;P:protein K11-linked ubiquitination;P:cell proliferation;P:cellular response to glucocorticoid stimulus	F:ATP binding;F:transcription coactivator activity;F:ubiquitin-protein ligase activity
Q61838	Alpha-2-macroglobulin	A2m	6	1.20475	0.0154347	1.0836	0.34514	1.03759	0.612501	0.933249	0.0995462	C:extracellular space	NA	F:serine-type endopeptidase inhibitor activity
Q91Y97	Fructose-bisphosphate aldolase B	Aldob	108	1.2044	0.0219224	1.0737	0.332831	1.08163	0.319742	0.964257	0.625032	NA	P:glycolysis	F:fructose-bisphosphate aldolase activity
Q8R146	Acylamino-acid-releasing enzyme	Apeh	6	1.20307	0.0256261	1.17818	0.0632956	0.973877	0.739545	0.953723	0.590116	C:cytoplasm	P:proteolysis	F:serine-type endopeptidase activity
P61161	Actin-related protein 2	Actr2	8	1.19877	0.0368559	1.36798	0.00697979	0.928168	0.383399	1.05918	0.439661	C:actin cap;C:cell projection	P:actin cytoskeleton organization;P:asymmetric cell division;P:cytoplasmic transport;P:cytokinesis after meiosis;P:spindle localization;P:establishment or maintenance of cell polarity;P:meiotic cell cycle	F:actin binding;F:ATP binding
Q9JM76	Actin-related protein 2/3 complex subunit 3	Arpc3	3	1.19811	0.0790921	1.18568	0.224071	0.98038	0.846678	0.970212	0.780356	C:cytoplasm;C:Arp2/3 protein complex;C:lamellipodium	P:regulation of actin filament polymerization	F:actin binding
P45878	Peptidyl-prolyl cis-trans isomerase FKBP2	Fkbp2	5	1.19717	0.00800207	0.985004	0.845423	1.09223	0.172775	0.898663	0.0430217	C:endoplasmic reticulum membrane	P:protein folding	F:FK506 binding;F:peptidyl-prolyl cis-trans isomerase activity
Q9D1I5	Methylmalonyl-CoA epimerase, mitochondrial	Mcee	3	1.19636	0.0839775	1.0635	0.590858	0.998567	0.985057	NA	NA	C:mitochondrion	NA	F:methylmalonyl-CoA epimerase activity
Q9QXE0	2-hydroxyacyl-CoA lyase 1	Hacl1	31	1.19558	0.00350914	1.03467	0.32521	1.00231	0.966398	0.867412	0.0344236	C:peroxisome	P:fatty acid alpha-oxidation	F:magnesium ion binding;F:carbon-carbon lyase activity;F:thiamine pyrophosphate binding
A3KMP2	Tetratricopeptide repeat protein 38	Ttc38	11	1.1952	0.0191236	1.08513	0.288022	1.06603	0.383053	0.967849	0.547429	NA	NA	F:binding
P28656	Nucleosome assembly protein 1-like 1	Nap1l1	3	1.19488	0.018023	1.01815	0.736591	1.06867	0.359388	0.910607	0.182931	C:melanosome;C:nucleus	P:nucleosome assembly	F:protein binding
Q9JLZ3	Methylglutaconyl-CoA hydratase, mitochondrial	Auh	2	1.19368	0.00883055	1.09269	0.163495	1.0085	0.892302	0.923176	0.252497	C:mitochondrion	P:nuclear-transcribed mRNA catabolic process, deadenylation-dependent decay;P:branched chain family amino acid catabolic process	F:enoyl-CoA hydratase activity;F:mRNA 3'-UTR binding;F:methylglutaconyl-CoA hydratase activity
P32020	Non-specific lipid-transfer protein	Scp2	62	1.19231	0.000899494	1.10466	0.0387183	1.05787	0.223774	0.980105	0.634841	C:peroxisome;C:mitochondrion	P:lipid transport;P:peroxisome organization;P:acyl-CoA metabolic process	F:propionyl-CoA C2-trimethyltridecanoyltransferase activity;F:sterol binding;F:propanoyl-CoA C-acyltransferase activity;F:protein binding
Q9CVB6	Actin-related protein 2/3 complex subunit 2	Arpc2	5	1.1897	0.00101022	1.06891	0.102991	1.04606	0.32637	0.939859	0.209346	C:cell projection;C:focal adhesion;C:cell leading edge;C:Arp2/3 protein complex	P:positive regulation of actin filament polymerization	F:actin binding
P70441	Na(+)/H(+) exchange regulatory cofactor NHE-RF1	Slc9a3r1	9	1.18962	0.0205415	1.11447	0.138334	0.990694	0.895802	0.928105	0.359285	C:brush border membrane;C:endomembrane system;C:ruffle;C:microvillus membrane;C:filopodium;C:apical plasma membrane	P:cellular phosphate ion homeostasis;P:negative regulation of phosphatidylinositol 3-kinase cascade;P:negative regulation of sodium ion transport;P:regulation of excretion;P:bile acid secretion;P:activation of phospholipase C activity by dopamine receptor signaling pathway;P:glutathione transport;P:actin cytoskeleton organization;P:negative regulation of protein kinase B signaling cascade;P:Wnt r…	F:chloride channel regulator activity;F:dopamine receptor binding;F:phosphatase binding
Q8CFX1	GDH/6PGL endoplasmic bifunctional protein	H6pd	12	1.18729	0.0351963	1.02334	0.739112	1.14707	0.0988905	0.988679	0.891316	C:endoplasmic reticulum lumen;C:microsome	P:pentose-phosphate shunt	F:glucose-6-phosphate dehydrogenase activity;F:6-phosphogluconolactonase activity;F:glucose 1-dehydrogenase [NAD(P)] activity;F:NADP binding
Q8K157	Aldose 1-epimerase	Galm	6	1.18638	0.0419821	1.2292	0.0172098	1.02683	0.747114	1.06389	0.498751	C:cytoplasm	P:hexose metabolic process	F:aldose 1-epimerase activity;F:carbohydrate binding
Q9QUH0	Glutaredoxin-1	Glrx	2	1.18115	0.0332517	1.13792	0.125425	0.942525	0.405561	0.90803	0.214683	C:mitochondrion;C:nucleus	P:transport;P:electron transport chain;P:cell redox homeostasis	F:protein-disulfide reductase (glutathione) activity;F:protein disulfide oxidoreductase activity;F:electron carrier activity
Q9D051	Pyruvate dehydrogenase E1 component subunit beta, mitochondrial	Pdhb	13	1.17931	0.0114259	1.21248	0.0261279	0.947087	0.378323	0.973724	0.666649	C:mitochondrial matrix	P:glycolysis	F:pyruvate dehydrogenase (acetyl-transferring) activity
Q61171	Peroxiredoxin-2	Prdx2	12	1.17901	0.00470681	1.13017	0.0423291	1.01108	0.834431	0.969194	0.591501	C:mitochondrion	P:regulation of hydrogen peroxide metabolic process;P:removal of superoxide radicals;P:negative regulation of lipopolysaccharide-mediated signaling pathway;P:homeostasis of number of cells;P:anti-apoptosis;P:response to lipopolysaccharide;P:hydrogen peroxide catabolic process;P:negative regulation of T cell differentiation;P:negative regulation of reactive oxygen species metabolic process;P:T cel…	F:thioredoxin peroxidase activity;F:selenium binding;F:protein binding
Q64105	Sepiapterin reductase	Spr	10	1.17874	0.0210207	1.0948	0.235576	1.05482	0.436952	0.979702	0.73075	C:cytoplasm	P:tetrahydrobiopterin biosynthetic process	F:sepiapterin reductase activity;F:nucleotide binding;F:protein homodimerization activity
Q9CWJ9	Bifunctional purine biosynthesis protein PURH	Atic	5	1.17869	0.00133147	0.985597	0.772347	1.08864	0.0705278	0.910305	0.0545858	C:mitochondrion	P:purine nucleotide biosynthetic process	F:phosphoribosylaminoimidazolecarboxamide formyltransferase activity;F:protein homodimerization activity;F:IMP cyclohydrolase activity
Q8CG76	Aflatoxin B1 aldehyde reductase member 2	Akr7a2	11	1.17827	0.0460169	1.0834	0.359489	1.02015	0.804239	0.938015	0.482587	C:mitochondrion;C:Golgi apparatus	NA	NA
Q91W90	Thioredoxin domain-containing protein 5	Txndc5	10	1.17813	1.28762e-05	1.0679	0.0935765	1.04361	0.127908	0.945959	0.0590851	C:endoplasmic reticulum lumen	P:cell redox homeostasis;P:glycerol ether metabolic process	F:isomerase activity;F:protein disulfide oxidoreductase activity;F:electron carrier activity
P09411	Phosphoglycerate kinase 1	Pgk1	43	1.17778	0.0152087	1.10282	0.168554	1.02157	0.737392	0.956553	0.517854	C:cytoplasm	P:glycolysis	F:phosphoglycerate kinase activity;F:ATP binding
Q60605	Myosin light polypeptide 6	Myl6	7	1.17619	0.00909903	1.06321	0.40963	1.06982	0.25257	0.967058	0.46383	C:unconventional myosin complex	P:muscle filament sliding;P:skeletal muscle tissue development	F:calcium ion binding;F:actin-dependent ATPase activity;F:structural constituent of muscle;F:motor activity
Q9ERE7	LDLR chaperone MESD	Mesdc2	2	1.17573	0.0119634	0.995072	0.932484	1.15492	0.0288057	0.97746	0.705731	C:endoplasmic reticulum;C:plasma membrane	P:protein folding;P:Wnt receptor signaling pathway;P:protein localization at cell surface;P:mesoderm development	F:low-density lipoprotein particle receptor binding
Q8VDK1	Nitrilase homolog 1	Nit1	7	1.17557	0.0103823	1.08575	0.167491	1.02659	0.655915	0.948155	0.312249	C:mitochondrion	P:nitrogen compound metabolic process	F:hydrolase activity, acting on carbon-nitrogen (but not peptide) bonds
P40124	Adenylyl cyclase-associated protein 1	Cap1	6	1.174	0.0187291	1.10214	0.245187	1.01672	0.798093	0.95449	0.426493	C:extracellular region;C:cortical actin cytoskeleton;C:plasma membrane;C:cytosol	P:receptor-mediated endocytosis;P:cell morphogenesis;P:actin cytoskeleton organization;P:ameboidal cell migration	F:actin binding
P62962	Profilin-1	Pfn1	9	1.17146	0.014771	1.03066	0.652078	1.07583	0.243453	0.946523	0.279005	C:actin cytoskeleton;C:extracellular region;C:cytosol;C:nucleus	P:sequestering of actin monomers;P:neural tube closure;P:actin cytoskeleton organization	F:Rho GTPase binding;F:actin binding
Q9QXD1	Peroxisomal acyl-coenzyme A oxidase 2	Acox2	12	1.17052	0.00208541	1.0508	0.309193	1.02613	0.567593	0.921182	0.0434045	C:peroxisome	NA	F:3alpha,7alpha,12alpha-trihydroxy-5beta-cholestanoyl-CoA 24-hydroxylase activity;F:acyl-CoA dehydrogenase activity;F:acyl-CoA oxidase activity
Q3UEG6	Alanine--glyoxylate aminotransferase 2, mitochondrial	Agxt2	12	1.16959	0.0371475	1.17199	0.0784343	0.976729	0.747487	0.978735	0.637895	C:mitochondrion	NA	F:(R)-3-amino-2-methylpropionate-pyruvate transaminase activity;F:pyridoxal phosphate binding;F:alanine-glyoxylate transaminase activity
Q5U5V2	Aminoglycoside phosphotransferase domain-containing protein 1	Agphd1	3	1.16747	0.00128991	1.06242	0.0688715	1.07027	0.0869754	0.973972	0.54359	C:cytoplasm	NA	F:kinase activity
Q9WVL0	Maleylacetoacetate isomerase	Gstz1	24	1.16379	0.0119986	1.13899	0.0318093	0.99707	0.958521	0.975821	0.646009	C:mitochondrion	P:L-phenylalanine catabolic process;P:tyrosine catabolic process	F:glutathione transferase activity;F:maleylacetoacetate isomerase activity
Q91YI0	Argininosuccinate lyase	Asl	41	1.16379	0.0211993	1.06584	0.393299	1.15322	0.0364115	1.05616	0.219209	NA	P:ammonia assimilation cycle;P:internal protein amino acid acetylation;P:locomotory behavior;P:arginine biosynthetic process via ornithine;P:post-embryonic development;P:urea cycle	F:argininosuccinate lyase activity
P51660	Peroxisomal multifunctional enzyme type 2	Hsd17b4	41	1.16322	0.000122652	1.0477	0.099795	1.02441	0.440096	0.922675	0.0345439	C:mitochondrion;C:peroxisome	P:very long-chain fatty acid metabolic process;P:fatty acid beta-oxidation;P:Sertoli cell development	F:isomerase activity;F:3alpha,7alpha,12alpha-trihydroxy-5beta-cholest-24-enoyl-CoA hydratase activity;F:nucleotide binding;F:sterol binding;F:oxidoreductase activity, acting on the CH-OH group of donors, NAD or NADP as acceptor
Q76LS9	Protein FAM63A	Fam63a	2	1.16188	0.0366872	NA	NA	NA	NA	NA	NA	NA	NA	NA
A2ATU0	Probable 2-oxoglutarate dehydrogenase E1 component DHKTD1, mitochondrial	Dhtkd1	12	1.15973	0.0271631	1.21438	0.00429898	1.0173	0.790473	1.06523	0.338772	C:mitochondrion	P:glycolysis;P:tricarboxylic acid cycle	F:thiamine pyrophosphate binding;F:oxoglutarate dehydrogenase (succinyl-transferring) activity
O09173	Homogentisate 1,2-dioxygenase	Hgd	46	1.15955	0.0330975	1.01168	0.854182	1.1362	0.0735774	0.991304	0.893103	NA	P:L-phenylalanine catabolic process;P:tyrosine catabolic process	F:metal ion binding;F:homogentisate 1,2-dioxygenase activity
Q9DCQ2	Putative L-aspartate dehydrogenase	Aspdh	17	1.15955	0.00625634	1.06401	0.28986	1.05696	0.27312	0.969874	0.305836	NA	P:NADP catabolic process;P:NAD biosynthetic process	F:aspartate dehydrogenase activity;F:NADP binding
O35386	Phytanoyl-CoA dioxygenase, peroxisomal	Phyh	9	1.15918	0.0125781	1.16518	0.0254447	1.07985	0.179942	1.08544	0.108292	C:mitochondrion;C:peroxisome	P:fatty acid alpha-oxidation	F:oxidoreductase activity, acting on single donors with incorporation of molecular oxygen, incorporation of two atoms of oxygen;F:metal ion binding;F:L-ascorbic acid binding;F:phytanoyl-CoA dioxygenase activity
Q9ER72	Cysteine--tRNA ligase, cytoplasmic	Cars	3	1.15906	0.0358624	1.07309	0.483325	1.01694	0.816515	0.94151	0.309229	C:cytosol	P:cysteinyl-tRNA aminoacylation	F:cysteine-tRNA ligase activity;F:ATP binding;F:metal ion binding;F:tRNA binding
Q9DCD0	6-phosphogluconate dehydrogenase, decarboxylating	Pgd	10	1.15858	0.00307685	1.03517	0.474047	1.0011	0.980137	0.894465	0.0161695	C:cytoplasm	P:pentose biosynthetic process	F:NADP binding;F:phosphogluconate dehydrogenase (decarboxylating) activity
P50247	Adenosylhomocysteinase	Ahcy	83	1.15853	0.0263461	1.16243	0.0290907	1.08434	0.215988	1.08799	0.194658	C:melanosome	P:one-carbon metabolic process	F:adenosylhomocysteinase activity;F:protein binding
P16332	Methylmalonyl-CoA mutase, mitochondrial	Mut	14	1.15507	0.00501449	1.07645	0.198472	1.08361	0.100812	1.00986	0.82231	C:mitochondrial matrix	P:post-embryonic development	F:metal ion binding;F:methylmalonyl-CoA mutase activity;F:cobalamin binding
P27773	Protein disulfide-isomerase A3	Pdia3	49	1.15285	0.0238248	0.9693	0.617448	1.07724	0.229037	0.905736	0.133937	C:melanosome;C:endoplasmic reticulum lumen	P:positive regulation of apoptotic process;P:glycerol ether metabolic process;P:cell redox homeostasis	F:protein disulfide oxidoreductase activity;F:electron carrier activity;F:protein disulfide isomerase activity
Q9CQM9	Glutaredoxin-3	Glrx3	2	1.1521	0.00145944	1.14758	0.00899722	0.980402	0.608822	0.976551	0.561155	C:cell cortex;C:Z disc	P:regulation of the force of heart contraction;P:cell redox homeostasis;P:negative regulation of cardiac muscle hypertrophy	F:protein disulfide oxidoreductase activity;F:iron-sulfur cluster binding;F:metal ion binding;F:electron carrier activity
Q9CZU6	Citrate synthase, mitochondrial	Cs	11	1.14978	0.0489926	1.0906	0.27926	0.991005	0.896553	0.939995	0.339684	C:mitochondrial matrix	P:tricarboxylic acid cycle;P:cellular carbohydrate metabolic process	F:citrate (Si)-synthase activity
Q99J08	SEC14-like protein 2	Sec14l2	26	1.14892	0.0291417	1.12708	0.141718	0.995346	0.939354	0.976425	0.542038	C:nucleus;C:integral to membrane	P:regulation of transcription, DNA-dependent;P:transcription, DNA-dependent	F:lipid binding;F:transporter activity
P62827	GTP-binding nuclear protein Ran	Ran	4	1.14801	0.0179837	1.17914	0.0347764	0.991119	0.871881	1.01799	0.730088	C:melanosome;C:nucleus	P:small GTPase mediated signal transduction;P:mitosis;P:actin cytoskeleton organization;P:cellular protein complex localization;P:cell division;P:protein import into nucleus	F:GTP binding;F:protein binding;F:GTPase activity
P38060	Hydroxymethylglutaryl-CoA lyase, mitochondrial	Hmgcl	11	1.14723	0.0351779	1.06611	0.370489	1.01506	0.813298	0.943278	0.231297	C:peroxisome;C:mitochondrial matrix;C:mitochondrial inner membrane	P:mitochondrion organization;P:embryo development	F:hydroxymethylglutaryl-CoA lyase activity;F:metal ion binding
P51855	Glutathione synthetase	Gss	2	1.14687	0.009815	0.998863	0.980656	1.08411	0.0728057	0.944206	0.320795	NA	P:response to cadmium ion	F:protein homodimerization activity;F:ATP binding;F:magnesium ion binding;F:glutathione binding;F:glutathione synthase activity
Q00897	Alpha-1-antitrypsin 1-4	Serpina1d	8	1.14462	0.0161922	0.994069	0.919868	1.01699	0.751232	0.883226	0.0415406	C:extracellular region	P:regulation of proteolysis;P:response to peptide hormone stimulus;P:response to cytokine stimulus	F:serine-type endopeptidase inhibitor activity
P51174	Long-chain specific acyl-CoA dehydrogenase, mitochondrial	Acadl	24	1.14071	0.0175891	1.06347	0.341375	1.05073	0.353651	0.979586	0.689455	C:mitochondrial matrix	P:negative regulation of fatty acid biosynthetic process;P:carnitine metabolic process, CoA-linked;P:negative regulation of fatty acid oxidation;P:carnitine catabolic process;P:temperature homeostasis;P:fatty acid beta-oxidation using acyl-CoA dehydrogenase;P:regulation of cholesterol metabolic process	F:palmitoyl-CoA oxidase activity;F:flavin adenine dinucleotide binding;F:long-chain-acyl-CoA dehydrogenase activity
Q8CFA2	Aminomethyltransferase, mitochondrial	Amt	3	1.13582	0.0479395	1.09496	0.241786	1.16449	0.0275861	1.1226	0.0484548	C:mitochondrion	P:glycine catabolic process	F:transaminase activity;F:aminomethyltransferase activity
P70697	Uroporphyrinogen decarboxylase	Urod	6	1.13434	0.0242535	1.02963	0.635352	1.02427	0.655598	0.929712	0.237545	C:cytosol	P:heme biosynthetic process	F:uroporphyrinogen decarboxylase activity
Q9WU78	Programmed cell death 6-interacting protein	Pdcd6ip	4	1.13363	0.0491558	1.01405	0.842308	0.979766	0.74404	0.876422	0.0463765	C:melanosome;C:cytosol;C:microtubule organizing center	P:cell division;P:apoptotic process;P:protein transport;P:cell cycle	F:protein dimerization activity
P57780	Alpha-actinin-4	Actn4	41	1.13323	0.00670685	0.986169	0.765895	1.06576	0.146994	0.927458	0.141503	C:pseudopodium;C:stress fiber;C:ribonucleoprotein complex;C:cortical cytoskeleton	P:actin filament bundle assembly;P:negative regulation of cellular component movement;P:positive regulation of cellular component movement;P:positive regulation of pinocytosis;P:protein transport	F:calcium ion binding;F:actin filament binding;F:protein homodimerization activity
P26638	Serine--tRNA ligase, cytoplasmic	Sars	7	1.12976	0.00714124	1.09951	0.0692014	1.04113	0.340822	1.01325	0.692559	C:mitochondrion	P:seryl-tRNA aminoacylation	F:ATP binding;F:serine-tRNA ligase activity
P26043	Radixin	Rdx	20	1.12736	0.0124602	1.03247	0.406142	1.04673	0.317856	0.958637	0.387569	C:filopodium;C:cleavage furrow;C:lamellipodium;C:ruffle;C:cytoskeleton;C:apical part of cell;C:cytoplasm;C:stereocilium;C:plasma membrane;C:extrinsic to membrane	P:apical protein localization;P:actin filament capping;P:microvillus assembly	F:actin binding
O09174	Alpha-methylacyl-CoA racemase	Amacr	10	1.12438	0.00105956	1.03837	0.262789	1.0186	0.5497	0.940688	0.0682884	C:peroxisome;C:mitochondrion	P:isoprenoid catabolic process	F:alpha-methylacyl-CoA racemase activity
P08003	Protein disulfide-isomerase A4	Pdia4	20	1.12359	0.0225444	0.946518	0.207486	1.08854	0.0984418	0.916998	0.0934006	C:melanosome;C:endoplasmic reticulum lumen	P:glycerol ether metabolic process;P:cell redox homeostasis	F:protein disulfide isomerase activity;F:protein disulfide oxidoreductase activity;F:electron carrier activity
Q8R164	Valacyclovir hydrolase	Bphl	19	1.12355	0.0415582	1.07164	0.175289	1.06616	0.261361	1.0169	0.770493	C:mitochondrion	NA	F:hydrolase activity
Q9JLI6	Selenocysteine lyase	Scly	4	1.12222	0.0432075	0.991739	0.903804	1.09576	0.116623	0.968358	0.579822	C:cytosol	NA	F:pyridoxal phosphate binding;F:transferase activity;F:selenocysteine lyase activity
Q8BH00	Aldehyde dehydrogenase family 8 member A1	Aldh8a1	32	1.12125	0.0183249	1.12228	0.0801662	0.990381	0.833723	0.991286	0.843738	C:cytoplasm	P:retinal metabolic process;P:9-cis-retinoic acid biosynthetic process	F:retinal dehydrogenase activity
P63260	Actin, cytoplasmic 2	Actg1	92	1.11671	0.0380397	1.09837	0.185773	1.00474	0.917978	0.988236	0.511836	C:costamere;C:filamentous actin	P:sarcomere organization	F:structural constituent of cytoskeleton;F:ATP binding
Q8BHN3	Neutral alpha-glucosidase AB	Ganab	25	1.10956	0.0151386	0.974974	0.598601	1.08095	0.0695577	0.94983	0.0781616	C:Golgi apparatus;C:glucosidase II complex;C:melanosome	P:N-glycan processing	F:protein binding;F:carbohydrate binding;F:glucan 1,3-alpha-glucosidase activity
Q8BGQ7	Alanine--tRNA ligase, cytoplasmic	Aars	16	1.09426	0.0144956	1.08902	0.0512653	0.980859	0.579281	0.976159	0.423138	C:cytoplasm	P:protein folding;P:skin development;P:endoplasmic reticulum unfolded protein response;P:alanyl-tRNA aminoacylation;P:response to amino acid stimulus;P:neuromuscular process controlling balance;P:negative regulation of neuron apoptosis;P:tRNA modification;P:hair follicle development;P:cerebellar Purkinje cell layer development	F:metal ion binding;F:tRNA binding;F:alanine-tRNA ligase activity;F:ATP binding;F:aminoacyl-tRNA editing activity
Q78PY7	Staphylococcal nuclease domain-containing protein 1	Snd1	29	1.08819	0.0418507	1.03841	0.339894	0.987956	0.765117	0.942757	0.0861907	C:melanosome;C:RNA-induced silencing complex;C:mitochondrion;C:nucleus	P:gene silencing by RNA;P:regulation of transcription, DNA-dependent;P:transcription, DNA-dependent	F:nuclease activity;F:nucleic acid binding
Q64516	Glycerol kinase	Gk	5	1.08148	0.0196516	1.06798	0.074839	0.960056	0.214561	0.948069	0.133145	C:mitochondrial outer membrane	P:glycerol-3-phosphate metabolic process	F:glycerol kinase activity;F:ATP binding
P16546	Spectrin alpha chain, brain	Sptan1	29	0.944918	0.00514977	1.01326	0.490592	0.953721	0.0199087	1.0227	0.231494	C:lateral plasma membrane;C:Z disc;C:fascia adherens;C:paranode region of axon;C:cuticular plate	P:actin filament capping	F:actin binding;F:protein heterodimerization activity;F:calmodulin binding;F:spectrin binding;F:calcium ion binding
Q05920	Pyruvate carboxylase, mitochondrial	Pc	84	0.929635	0.0487948	1.00612	0.899212	0.949578	0.168644	1.0277	0.287949	C:mitochondrial matrix	P:lipid biosynthetic process;P:gluconeogenesis	F:pyruvate carboxylase activity;F:ATP binding;F:metal ion binding;F:biotin carboxylase activity
P10126	Elongation factor 1-alpha 1	Eef1a1	64	0.921319	0.0035345	1.01383	0.522823	0.986133	0.580482	1.08515	0.00776341	C:cytoplasm;C:nucleus	NA	F:GTPase activity;F:translation elongation factor activity;F:GTP binding;F:protein binding
Q922D8	C-1-tetrahydrofolate synthase, cytoplasmic	Mthfd1	39	0.915792	0.030071	1.07382	0.0889191	0.942008	0.142236	1.10456	0.0306472	C:mitochondrion	P:histidine biosynthetic process;P:folic acid-containing compound biosynthetic process;P:histidine catabolic process;P:one-carbon metabolic process;P:methionine biosynthetic process;P:purine nucleotide biosynthetic process	F:methenyltetrahydrofolate cyclohydrolase activity;F:methylenetetrahydrofolate dehydrogenase (NADP+) activity;F:ATP binding;F:formyltetrahydrofolate dehydrogenase activity;F:formate-tetrahydrofolate ligase activity
P11499	Heat shock protein HSP 90-beta	Hsp90ab1	54	0.915144	0.0139643	0.931592	0.135029	0.998376	0.961756	1.01632	0.668912	C:melanosome;C:mitochondrion	P:protein folding;P:response to stress;P:placenta development;P:positive regulation of nitric oxide biosynthetic process	F:ATP binding;F:TPR domain binding;F:unfolded protein binding;F:nitric-oxide synthase regulator activity
P62196	26S protease regulatory subunit 8	Psmc5	7	0.913648	0.0142124	0.978672	0.559569	0.926411	0.0412581	0.992342	0.792962	C:cytoplasm;C:nucleus;C:proteasome complex	P:negative regulation of transcription, DNA-dependent;P:proteasomal ubiquitin-dependent protein catabolic process	F:transcription factor binding;F:ATP binding;F:thyrotropin-releasing hormone receptor binding;F:nucleoside-triphosphatase activity
P56480	ATP synthase subunit beta, mitochondrial	Atp5b	96	0.896758	0.0446082	1.00404	0.944244	1.00964	0.856519	1.13042	0.0447649	NA	P:ATP synthesis coupled proton transport;P:ATP hydrolysis coupled proton transport;P:lipid metabolic process;P:negative regulation of cell adhesion involved in substrate-bound cell migration	F:hydrogen ion transporting ATP synthase activity, rotational mechanism;F:ATP binding;F:hydrogen-exporting ATPase activity, phosphorylative mechanism
P12970	60S ribosomal protein L7a	Rpl7a	8	0.89598	0.0210469	0.903727	0.0728725	1.01103	0.809062	1.01978	0.688887	C:polysomal ribosome;C:membrane fraction	P:ribosome biogenesis	F:protein binding
Q8VDJ3	Vigilin	Hdlbp	17	0.894865	0.0227197	0.873144	0.0292161	1.02191	0.643023	0.997107	0.954353	C:high-density lipoprotein particle;C:cytoplasm;C:nucleus	P:cholesterol metabolic process;P:lipid transport	F:RNA binding
Q9WUM5	Succinyl-CoA ligase [ADP/GDP-forming] subunit alpha, mitochondrial	Suclg1	18	0.893963	0.000840969	0.976102	0.354708	0.977801	0.435057	1.06764	0.062535	C:mitochondrial inner membrane	P:tricarboxylic acid cycle	F:GTP binding;F:succinate-CoA ligase (ADP-forming) activity;F:ATP citrate synthase activity;F:succinate-CoA ligase (GDP-forming) activity
Q8BMS1	Trifunctional enzyme subunit alpha, mitochondrial	Hadha	48	0.892014	0.0192808	1.01021	0.849618	0.97453	0.580254	1.10366	0.0742149	C:mitochondrial inner membrane;C:fatty acid beta-oxidation multienzyme complex	P:fatty acid beta-oxidation;P:response to insulin stimulus	F:enoyl-CoA hydratase activity;F:long-chain-3-hydroxyacyl-CoA dehydrogenase activity
P62908	40S ribosomal protein S3	Rps3	17	0.890871	0.0346181	0.990423	0.818309	0.940864	0.261139	1.046	0.461722	NA	P:translation	NA
P68372	Tubulin beta-4B chain	Tubb4b	37	0.888958	0.0198921	0.993613	0.875607	0.954941	0.345484	1.06736	0.0834954	C:cytoplasm;C:tubulin complex;C:microtubule	P:microtubule-based movement;P:protein polymerization	F:GTP binding;F:structural molecule activity;F:GTPase activity
P35979	60S ribosomal protein L12	Rpl12	8	0.887939	0.027502	0.906525	0.0797686	0.979851	0.695412	1.00036	0.994867	C:ribosome	P:translation	F:RNA binding;F:structural constituent of ribosome
Q9QZE5	Coatomer subunit gamma	Copg	8	0.887212	0.0356804	1.00917	0.874044	0.902748	0.0803594	1.02684	0.671722	C:COPI vesicle coat	P:intracellular protein transport;P:vesicle-mediated transport	F:structural molecule activity;F:binding
P80317	T-complex protein 1 subunit zeta	Cct6a	7	0.887001	0.00825973	0.996963	0.932395	0.957329	0.306951	1.07601	0.125347	C:chaperonin-containing T-complex	P:protein folding	F:unfolded protein binding;F:ATP binding
Q68FD5	Clathrin heavy chain 1	Cltc	40	0.885794	0.0304895	1.00226	0.957642	0.933851	0.218504	1.05663	0.358502	C:mitochondrion;C:melanosome;C:clathrin coat of trans-Golgi network vesicle;C:clathrin coat of coated pit	P:intracellular protein transport	F:structural molecule activity;F:binding
P14869	60S acidic ribosomal protein P0	Rplp0	14	0.883752	0.0429481	0.975251	0.625276	0.964694	0.548901	1.06457	0.367344	C:ribosome;C:nucleus	P:translational elongation;P:ribosome biogenesis	F:structural constituent of ribosome
Q922B2	Aspartate--tRNA ligase, cytoplasmic	Dars	12	0.883308	0.0144621	0.977765	0.676385	0.924975	0.118405	1.02389	0.542283	C:cytoplasm	P:aspartyl-tRNA aminoacylation	F:aspartate-tRNA ligase activity;F:ATP binding;F:nucleic acid binding
P80315	T-complex protein 1 subunit delta	Cct4	9	0.882115	0.00264035	0.990962	0.789912	0.946012	0.148079	1.06274	0.120035	C:chaperonin-containing T-complex;C:melanosome;C:microtubule organizing center	P:protein folding	F:ATP binding;F:unfolded protein binding
Q9Z2I0	LETM1 and EF-hand domain-containing protein 1, mitochondrial	Letm1	11	0.882063	0.007415	0.862903	0.00188027	1.02559	0.559721	1.00332	0.921128	C:integral to membrane;C:mitochondrial inner membrane	NA	F:calcium ion binding
Q6ZQ38	Cullin-associated NEDD8-dissociated protein 1	Cand1	6	0.881136	0.0430003	1.12459	0.0676993	0.899809	0.0999982	1.14842	0.0410491	C:nucleus;C:ubiquitin ligase complex	P:cell differentiation;P:protein ubiquitination;P:negative regulation of catalytic activity;P:transcription, DNA-dependent	NA
Q9Z2I8	Succinyl-CoA ligase [GDP-forming] subunit beta, mitochondrial	Suclg2	23	0.877503	0.000651456	0.955988	0.0626893	0.997234	0.931347	1.08643	0.0166881	C:mitochondrion	P:tricarboxylic acid cycle	F:ATP binding;F:succinate-CoA ligase (GDP-forming) activity;F:GTP binding;F:metal ion binding
P62264	40S ribosomal protein S14	Rps14	10	0.876231	0.0422209	0.96029	0.471764	0.92852	0.253756	1.0176	0.773554	C:mitochondrion	P:translation;P:maturation of SSU-rRNA;P:ribosomal small subunit assembly	F:RNA binding
P62852	40S ribosomal protein S25	Rps25	2	0.874725	0.0302898	0.910708	0.168491	1.03459	0.570613	1.07715	0.207416	NA	NA	NA
Q91VR5	ATP-dependent RNA helicase DDX1	Ddx1	8	0.874332	0.0458924	0.980555	0.782957	0.918419	0.208993	1.03	0.532546	C:cytoplasmic stress granule;C:tRNA-splicing ligase complex;C:cleavage body	P:DNA duplex unwinding;P:double-strand break repair;P:transcription, DNA-dependent;P:mRNA processing;P:regulation of transcription, DNA-dependent	F:protein binding;F:ATP binding;F:chromatin binding;F:DNA/RNA helicase activity;F:transcription cofactor activity;F:DNA binding;F:poly(A) RNA binding;F:exonuclease activity;F:ATP-dependent helicase activity
Q8R081	Heterogeneous nuclear ribonucleoprotein L	Hnrnpl	5	0.871013	0.0197977	0.891423	0.0909297	1.01101	0.846037	1.0347	0.544822	C:cytoplasm;C:nucleoplasm;C:pronucleus;C:ribonucleoprotein complex	P:mRNA processing	F:nucleotide binding;F:transcription regulatory region DNA binding;F:RNA binding
P50285	Dimethylaniline monooxygenase [N-oxide-forming] 1	Fmo1	18	0.870373	0.0332099	0.846688	0.0179163	0.974157	0.679039	0.947648	0.39346	C:intrinsic to endoplasmic reticulum membrane;C:integral to membrane;C:microsome	NA	F:flavin adenine dinucleotide binding;F:N,N-dimethylaniline monooxygenase activity;F:NADP binding
Q9D3D9	ATP synthase subunit delta, mitochondrial	Atp5d	12	0.866866	0.00648737	1.00434	0.921586	0.97021	0.531514	1.12407	0.0131551	NA	P:ATP synthesis coupled proton transport	F:hydrogen ion transporting ATP synthase activity, rotational mechanism;F:proton-transporting ATPase activity, rotational mechanism
Q9JHU4	Cytoplasmic dynein 1 heavy chain 1	Dync1h1	13	0.865634	0.0433621	1.06478	0.317339	0.879863	0.082701	1.08228	0.218552	C:microtubule;C:dynein complex	P:microtubule-based movement;P:stress granule assembly;P:cytoplasmic mRNA processing body assembly;P:transport	F:microtubule motor activity;F:ATP binding;F:protein binding;F:ATPase activity
Q9CQN1	Heat shock protein 75 kDa, mitochondrial	Trap1	13	0.862498	0.019423	0.896222	0.111307	0.964165	0.546655	1.00186	0.976265	C:mitochondrion	P:protein folding	F:ATP binding;F:unfolded protein binding
Q8QZY2	Glycerate kinase	Glyctk	4	0.860711	0.04173	1.05243	0.316353	0.876094	0.0817783	1.07124	0.391147	C:mitochondrion	P:protein phosphorylation	F:ATP binding;F:glycerate kinase activity
P53994	Ras-related protein Rab-2A	Rab2a	3	0.859679	0.0181629	NA	NA	NA	NA	1.11189	0.0321076	C:endoplasmic reticulum-Golgi intermediate compartment membrane;C:Golgi membrane;C:melanosome;C:endoplasmic reticulum membrane	P:intracellular protein transport;P:small GTPase mediated signal transduction;P:vesicle-mediated transport	F:GDP binding;F:GTPase activity;F:GTP binding
P14148	60S ribosomal protein L7	Rpl7	12	0.85952	0.00778067	0.922504	0.154614	0.949092	0.326796	1.01864	0.706894	C:cytosolic large ribosomal subunit	P:translation	F:RNA binding;F:structural constituent of ribosome
P24369	Peptidyl-prolyl cis-trans isomerase B	Ppib	10	0.858642	0.00364932	0.882722	0.0128728	0.997127	0.951136	1.02509	0.643639	C:endoplasmic reticulum lumen;C:melanosome	P:protein folding	F:peptidyl-prolyl cis-trans isomerase activity;F:peptide binding
Q99KV1	DnaJ homolog subfamily B member 11	Dnajb11	3	0.857124	0.0090762	0.932849	0.19494	0.949514	0.351147	1.0334	0.473787	C:endoplasmic reticulum lumen;C:nucleus	P:protein folding;P:mRNA modification	F:unfolded protein binding;F:heat shock protein binding
O35488	Very long-chain acyl-CoA synthetase	Slc27a2	30	0.854324	0.0468762	0.973986	0.690697	0.931231	0.365335	1.06167	0.450851	C:integral to peroxisomal membrane;C:mitochondrion;C:endoplasmic reticulum lumen;C:microsome;C:endoplasmic reticulum membrane	P:very long-chain fatty acid catabolic process	F:ATP binding;F:very long-chain fatty acid-CoA ligase activity;F:fatty acid transporter activity
O09167	60S ribosomal protein L21	Rpl21	4	0.847927	0.00289269	0.864893	0.042745	0.969524	0.531905	0.988923	0.814584	C:ribosome	P:translation	F:structural constituent of ribosome
Q91V41	Ras-related protein Rab-14	Rab14	5	0.847826	0.0202073	0.948589	0.498357	0.990947	0.874706	1.10872	0.231855	C:Golgi membrane;C:early endosome membrane	P:small GTPase mediated signal transduction;P:embryo development;P:fibroblast growth factor receptor signaling pathway;P:protein transport;P:Golgi to endosome transport	F:GTPase activity;F:GTP binding;F:GDP binding
Q9DBM2	Peroxisomal bifunctional enzyme	Ehhadh	38	0.846826	0.0155851	0.874217	0.00533475	0.919844	0.210635	0.949597	0.428527	C:peroxisome;C:mitochondrion	P:acyl-CoA metabolic process;P:internal protein amino acid acetylation;P:fatty acid beta-oxidation	F:enoyl-CoA hydratase activity;F:3-hydroxyacyl-CoA dehydrogenase activity;F:dodecenoyl-CoA delta-isomerase activity;F:nucleotide binding;F:coenzyme binding
O55143	Sarcoplasmic/endoplasmic reticulum calcium ATPase 2	Atp2a2	6	0.846381	0.0357217	0.933295	0.30121	0.94302	0.451031	1.03986	0.638243	C:sarcoplasmic reticulum membrane;C:integral to membrane;C:microsome	P:negative regulation of heart contraction;P:regulation of the force of heart contraction;P:ER-nucleus signaling pathway;P:ATP biosynthetic process;P:regulation of muscle contraction;P:cellular calcium ion homeostasis	F:protein C-terminus binding;F:ATP binding;F:calcium-transporting ATPase activity
Q8CIE6	Coatomer subunit alpha	Copa	11	0.844562	0.0414731	0.944619	0.379356	0.97595	0.763469	1.09157	0.361993	C:extracellular region;C:COPI vesicle coat	P:intracellular protein transport;P:vesicle-mediated transport	F:hormone activity;F:structural molecule activity
Q9Z2I9	Succinyl-CoA ligase [ADP-forming] subunit beta, mitochondrial	Sucla2	12	0.844035	0.00036204	0.977678	0.458229	0.96152	0.322758	1.11377	0.01984	C:mitochondrion	P:tricarboxylic acid cycle	F:succinate-CoA ligase (ADP-forming) activity;F:metal ion binding;F:ATP binding
P47911	60S ribosomal protein L6	Rpl6	9	0.843897	0.00922663	0.893196	0.0560986	0.987324	0.832741	1.045	0.53359	C:ribosome	P:translation	F:structural constituent of ribosome
P60335	Poly(rC)-binding protein 1	Pcbp1	7	0.843716	0.0128572	1.035	0.680892	0.924317	0.231083	1.13387	0.015536	C:ribonucleoprotein complex;C:nucleus	P:mRNA processing	F:RNA binding;F:protein binding;F:translation activator activity
Q8VC30	Bifunctional ATP-dependent dihydroxyacetone kinase/FAD-AMP lyase (cyclizing)	Dak	46	0.843364	0.0233532	1.08656	0.317636	0.854473	0.0427321	1.10087	0.142964	NA	P:glycerol metabolic process	F:FAD-AMP lyase (cyclizing) activity;F:ATP binding;F:glycerone kinase activity;F:metal ion binding
P19253	60S ribosomal protein L13a	Rpl13a	3	0.843111	0.011543	0.853321	0.0114658	1.03101	0.629667	1.04349	0.394379	C:large ribosomal subunit	P:translation	F:structural constituent of ribosome
Q03265	ATP synthase subunit alpha, mitochondrial	Atp5a1	71	0.841919	0.000399191	0.936512	0.0805241	1.00501	0.900493	1.11793	0.0152171	C:plasma membrane	P:ATP synthesis coupled proton transport;P:ATP hydrolysis coupled proton transport;P:lipid metabolic process;P:embryo development	F:ATP binding;F:proton-transporting ATPase activity, rotational mechanism;F:hydrogen ion transporting ATP synthase activity, rotational mechanism
P47962	60S ribosomal protein L5	Rpl5	17	0.841739	0.0219	0.856544	0.0508393	0.984312	0.825642	1.00162	0.979577	C:nucleolus;C:ribosome	P:translation	F:structural constituent of ribosome;F:5S rRNA binding;F:protein binding
Q6NZJ6	Eukaryotic translation initiation factor 4 gamma 1	Eif4g1	13	0.838434	0.0379017	0.965681	0.553382	0.897114	0.144789	1.03327	0.543699	C:cytoplasm	P:RNA metabolic process;P:regulation of translation	F:translation initiation factor activity
Q9CPR4	60S ribosomal protein L17	Rpl17	6	0.836206	0.029034	0.963988	0.697523	0.890614	0.157336	1.02671	0.501317	C:large ribosomal subunit	P:translation	F:structural constituent of ribosome
P68368	Tubulin alpha-4A chain	Tuba4a	26	0.834758	0.0100558	1.02644	0.707882	0.887337	0.0829483	1.09109	0.0621895	C:cytoplasm;C:microtubule	P:protein polymerization;P:microtubule-based movement	F:GTPase activity;F:GTP binding;F:structural molecule activity
Q922Q8	Leucine-rich repeat-containing protein 59	Lrrc59	7	0.834748	0.00380476	0.948827	0.468655	0.963444	0.50922	1.09511	0.193939	C:integral to membrane;C:endoplasmic reticulum membrane;C:microsome	NA	NA
Q9CQJ8	NADH dehydrogenase [ubiquinone] 1 beta subcomplex subunit 9	Ndufb9	5	0.83437	0.191552	1.31145	0.129137	0.685154	0.0286147	1.07692	0.520099	NA	P:electron transport chain;P:transport	NA
Q8CC88	Uncharacterized protein KIAA0564 homolog	Kiaa0564	5	0.833131	0.0178975	0.902627	0.184708	0.958035	0.559812	1.03795	0.597509	C:extracellular region;C:mitochondrion	NA	F:ATPase activity;F:ATP binding
Q9QXS1	Plectin	Plec	6	0.832456	0.0634719	1.04718	0.675923	0.821176	0.0723384	1.03299	0.705241	C:insoluble fraction;C:sarcolemma;C:hemidesmosome;C:cytoskeleton;C:contractile fiber	P:hemidesmosome assembly	F:actin binding
Q63836	Selenium-binding protein 2	Selenbp2	50	0.832452	0.594333	2.54142	0.0506252	0.378252	0.0124777	NA	NA	C:nucleus;C:cytosol;C:membrane	P:protein transport	F:selenium binding
Q80XL6	Acyl-CoA dehydrogenase family member 11	Acad11	13	0.832059	0.0636544	0.843225	0.135373	0.959163	0.671414	0.972035	0.776387	C:peroxisome;C:mitochondrion	NA	F:transferase activity, transferring phosphorus-containing groups;F:flavin adenine dinucleotide binding;F:acyl-CoA dehydrogenase activity
Q9QY30	Bile salt export pump	Abcb11	6	0.832015	0.0583133	1.10807	0.298807	0.841373	0.0875394	1.12053	0.103938	C:Golgi membrane;C:membrane fraction;C:apical plasma membrane;C:intercellular canaliculus;C:integral to membrane	NA	F:ATPase activity, coupled to transmembrane movement of substances;F:canalicular bile acid transmembrane transporter activity;F:ATP binding
Q91VS7	Microsomal glutathione S-transferase 1	Mgst1	34	0.831402	0.0783423	1.03558	0.778209	0.833819	0.0979075	1.03859	0.631857	C:microsome;C:integral to membrane;C:mitochondrial outer membrane;C:mitochondrial inner membrane;C:endoplasmic reticulum membrane	P:glutathione metabolic process;P:protein homotrimerization	F:glutathione transferase activity
P60766	Cell division control protein 42 homolog	Cdc42	3	0.82977	0.0574074	0.98053	0.833066	0.932393	0.473453	1.1018	0.204736	C:mitotic spindle;C:spindle midzone;C:cytosol;C:apical part of cell;C:microtubule organizing center;C:plasma membrane;C:midbody	P:canonical Wnt receptor signaling pathway;P:regulation of attachment of spindle microtubules to kinetochore;P:regulation of mitosis;P:positive regulation of phosphatidylinositol 3-kinase activity;P:regulation of protein kinase activity;P:positive regulation of hair follicle cell proliferation;P:adherens junction organization;P:establishment or maintenance of apical/basal cell polarity;P:Rho prot…	F:GTP binding;F:GTPase activity;F:GTP-dependent protein binding
P62900	60S ribosomal protein L31	Rpl31	4	0.829087	0.0229254	1.00794	0.89038	0.934957	0.327897	1.13665	0.0556917	C:ribosome	P:translation	F:structural constituent of ribosome
Q91V04	Translocating chain-associated membrane protein 1	Tram1	3	0.828534	0.0490202	NA	NA	1.15389	0.080442	NA	NA	C:endoplasmic reticulum membrane;C:integral to membrane	P:protein transport	NA
P30999	Catenin delta-1	Ctnnd1	4	0.828393	0.00506328	0.959577	0.543605	0.94032	0.320808	1.08923	0.209629	C:cell-cell adherens junction;C:membrane fraction;C:lamellipodium;C:nucleus;C:plasma membrane;C:midbody	P:salivary gland morphogenesis;P:regulation of transcription, DNA-dependent;P:cell-cell adhesion;P:transcription, DNA-dependent;P:keratinocyte differentiation;P:epithelial cell differentiation involved in salivary gland development;P:Wnt receptor signaling pathway;P:morphogenesis of a polarized epithelium	F:protein phosphatase binding;F:RPTP-like protein binding;F:protein domain specific binding
O89079	Coatomer subunit epsilon	Cope	3	0.828264	0.0171968	0.936518	0.443611	0.982595	0.814684	1.11102	0.162761	C:COPI vesicle coat	P:retrograde vesicle-mediated transport, Golgi to ER;P:protein transport	F:structural molecule activity;F:binding
Q8K1Z0	Ubiquinone biosynthesis protein COQ9, mitochondrial	Coq9	5	0.827879	0.00344898	0.937165	0.28169	0.933382	0.24402	1.05659	0.329174	C:mitochondrion	P:ubiquinone biosynthetic process	NA
P47964	60S ribosomal protein L36	Rpl36	2	0.826981	0.0884202	0.848254	0.242404	0.917465	0.319195	NA	NA	C:ribosome	P:translation	F:structural constituent of ribosome
Q9D1L0	Coiled-coil-helix-coiled-coil-helix domain-containing protein 2, mitochondrial	Chchd2	2	0.826616	0.499951	0.534087	0.0764716	1.1081	0.769161	0.71596	0.252736	C:mitochondrion	NA	NA
Q9D1G1	Ras-related protein Rab-1B	Rab1b	4	0.826338	0.0158282	0.866469	0.111696	0.956986	0.558076	1.00346	0.959664	C:membrane;C:mitochondrion	P:small GTPase mediated signal transduction;P:protein transport	F:GTP binding
Q8CGK3	Lon protease homolog, mitochondrial	Lonp1	13	0.826138	0.00444473	0.929557	0.221046	0.981987	0.764392	1.10492	0.0816085	C:mitochondrial nucleoid	P:cellular response to oxidative stress;P:misfolded or incompletely synthesized protein catabolic process;P:response to hypoxia;P:oxidation-dependent protein catabolic process;P:mitochondrion organization;P:protein homooligomerization;P:chaperone-mediated protein complex assembly	F:single-stranded DNA binding;F:single-stranded RNA binding;F:ATP-dependent peptidase activity;F:mitochondrial light strand promoter anti-sense binding;F:ATP binding;F:serine-type endopeptidase activity
P24456	Cytochrome P450 2D10	Cyp2d10	31	0.825251	0.00348723	0.94895	0.426034	0.960001	0.491117	1.1039	0.13959	C:endoplasmic reticulum membrane;C:microsome	NA	F:heme binding;F:aromatase activity;F:electron carrier activity
Q8VCB3	Glycogen [starch] synthase, liver	Gys2	14	0.82298	0.084917	1.22278	0.133266	0.763842	0.0290225	1.13492	0.164121	C:cortical actin cytoskeleton;C:ectoplasm;C:insoluble fraction;C:soluble fraction;C:cytosol	P:response to glucose stimulus;P:glycogen biosynthetic process	F:glycogen (starch) synthase activity
P62855	40S ribosomal protein S26	Rps26	6	0.822636	0.0549314	0.881826	0.185078	0.989685	0.917476	1.06089	0.520407	NA	P:translation	F:structural constituent of ribosome
P50544	Very long-chain specific acyl-CoA dehydrogenase, mitochondrial	Acadvl	34	0.822426	0.00159213	0.900421	0.0278023	1.02628	0.630819	1.12361	0.0387731	C:mitochondrial inner membrane	P:fatty acid beta-oxidation using acyl-CoA dehydrogenase;P:negative regulation of fatty acid oxidation;P:regulation of cholesterol metabolic process;P:temperature homeostasis;P:negative regulation of fatty acid biosynthetic process	NA
P51410	60S ribosomal protein L9	Rpl9	3	0.821053	0.00514173	0.895651	0.158755	0.931552	0.277552	1.01619	0.806213	C:ribosome	P:translation	F:rRNA binding;F:structural constituent of ribosome
Q9CZX8	40S ribosomal protein S19	Rps19	8	0.818596	0.00560797	0.846002	0.0164326	0.980355	0.763139	1.01318	0.7163	C:nucleolus;C:cytosolic small ribosomal subunit	P:erythrocyte differentiation;P:translation;P:gas transport	F:structural constituent of ribosome
P17717	UDP-glucuronosyltransferase 2B17	Ugt2b17	44	0.817883	0.00692029	1.02756	0.678208	0.855079	0.0348588	1.07429	0.238075	C:endoplasmic reticulum membrane;C:integral to membrane;C:microsome	NA	F:glucuronosyltransferase activity
P62270	40S ribosomal protein S18	Rps18	6	0.817604	0.0156127	0.972887	0.709432	0.963566	0.637941	1.14657	0.119387	C:cytosolic small ribosomal subunit	P:ribosome biogenesis;P:translation	F:protein binding;F:rRNA binding;F:structural constituent of ribosome
Q8R311	Cutaneous T-cell lymphoma-associated antigen 5 homolog	Ctage5	3	0.817522	0.065634	1.03762	0.768301	0.832572	0.106879	1.05672	0.597638	C:integral to membrane	NA	NA
P51150	Ras-related protein Rab-7a	Rab7a	2	0.817301	0.0115875	0.821736	0.00492603	1.0382	0.556309	1.04383	0.631481	C:phagocytic vesicle;C:lysosome;C:late endosome;C:melanosome;C:Golgi apparatus	P:early endosome to late endosome transport;P:intracellular protein transport;P:small GTPase mediated signal transduction	F:GTP binding;F:protein binding
Q62167	ATP-dependent RNA helicase DDX3X	Ddx3x	8	0.817158	0.0248354	0.990801	0.914861	0.886576	0.206508	1.07497	0.39097	C:cytoplasm;C:nuclear speck	NA	F:RNA binding;F:ATP binding;F:DNA binding;F:ATP-dependent helicase activity
Q60766	Immunity-related GTPase family M protein 1	Irgm1	2	0.81608	0.0568095	0.737554	0.0331453	1.02955	0.781942	0.930482	0.516892	C:cell projection;C:phagocytic vesicle membrane;C:autophagic vacuole membrane;C:Golgi membrane;C:late endosome membrane;C:phagocytic cup;C:lysosomal membrane;C:endoplasmic reticulum	P:autophagy;P:innate immune response	F:GTP binding;F:hydrolase activity, acting on acid anhydrides
Q6PB66	Leucine-rich PPR motif-containing protein, mitochondrial	Lrpprc	20	0.816	0.00066192	0.94561	0.203332	0.921811	0.120466	1.06823	0.211193	C:nuclear outer membrane;C:nucleoplasm;C:nuclear inner membrane;C:cytoskeleton;C:condensed nuclear chromosome;C:perinuclear region of cytoplasm	P:transcription, DNA-dependent;P:mRNA transport;P:regulation of transcription, DNA-dependent	F:single-stranded DNA binding;F:beta-tubulin binding;F:RNA binding
Q924Z4	Ceramide synthase 2	Cers2	4	0.815484	0.0201889	0.808139	0.0141118	1.03225	0.704796	1.02295	0.744108	C:integral to membrane;C:nuclear membrane;C:endoplasmic reticulum membrane	P:ceramide biosynthetic process	F:sphingosine N-acyltransferase activity;F:sequence-specific DNA binding;F:sequence-specific DNA binding transcription factor activity
Q9QZW0	Probable phospholipid-transporting ATPase 11C	Atp11c	2	0.814796	0.0335116	0.911676	0.403975	1.00968	0.917728	1.12973	0.130717	C:integral to membrane	P:cation transport	F:ATP binding;F:magnesium ion binding;F:ATPase activity, coupled to transmembrane movement of ions, phosphorylative mechanism;F:phospholipid-translocating ATPase activity
O08583	THO complex subunit 4	Alyref	2	0.814794	0.0130636	NA	NA	1.17741	0.0299737	NA	NA	C:spliceosomal complex;C:nuclear speck;C:cytoplasm	P:mRNA transport;P:RNA splicing;P:mRNA processing	F:single-stranded DNA binding;F:nucleotide binding;F:RNA binding
Q8VCZ9	Probable proline dehydrogenase 2	Prodh2	6	0.814093	0.0418256	0.837287	0.149346	1.00953	0.894689	NA	NA	C:mitochondrial inner membrane	P:proline catabolic process;P:glutamate biosynthetic process	F:proline dehydrogenase activity
Q60932	Voltage-dependent anion-selective channel protein 1	Vdac1	11	0.814011	0.0430554	0.992609	0.927457	0.999128	0.99299	1.21834	0.0613472	C:pore complex;C:mitochondrial outer membrane;C:mitochondrial inner membrane;C:plasma membrane	P:neuron-neuron synaptic transmission;P:learning;P:apoptotic process;P:behavioral fear response	F:voltage-gated anion channel activity;F:nucleotide binding;F:porin activity
Q6ZWX6	Eukaryotic translation initiation factor 2 subunit 1	Eif2s1	5	0.813817	0.0166356	0.771897	0.0179468	1.05265	0.531011	0.998428	0.984592	C:nucleus;C:cytoplasmic stress granule;C:eukaryotic translation initiation factor 2 complex	P:regulation of translational initiation in response to stress;P:protein autophosphorylation	F:ribosome binding;F:translation initiation factor activity
Q8C196	Carbamoyl-phosphate synthase [ammonia], mitochondrial	Cps1	431	0.813377	0.00793145	0.967673	0.554105	1.07441	0.325143	1.27822	0.00554916	NA	P:urea cycle;P:glutamine catabolic process	F:ATP binding;F:carbamoyl-phosphate synthase (ammonia) activity
Q9CQF9	Prenylcysteine oxidase	Pcyox1	4	0.813003	4.25024e-05	0.880395	0.00582692	0.980077	0.507142	1.06132	0.0380625	C:lysosome	P:prenylcysteine catabolic process	F:prenylcysteine oxidase activity
Q80UM7	Mannosyl-oligosaccharide glucosidase	Mogs	4	0.813001	0.0137644	0.907949	0.264421	0.998554	0.985373	1.11517	0.165809	C:endoplasmic reticulum membrane;C:integral to membrane	P:oligosaccharide metabolic process	F:mannosyl-oligosaccharide glucosidase activity
P97742	Carnitine O-palmitoyltransferase 1, liver isoform	Cpt1a	10	0.811079	0.0185624	0.828057	0.070688	1.04722	0.586595	1.06914	0.373945	C:mitochondrial outer membrane;C:mitochondrial inner membrane;C:integral to membrane	P:transport	F:carnitine O-palmitoyltransferase activity
Q9ERS2	NADH dehydrogenase [ubiquinone] 1 alpha subcomplex subunit 13	Ndufa13	5	0.809317	0.0962782	0.999724	0.998373	1.03606	0.748414	1.27981	0.16371	C:integral to membrane;C:nucleoplasm	P:negative regulation of transcription, DNA-dependent;P:apoptotic nuclear change;P:induction of apoptosis by extracellular signals;P:electron transport chain;P:transport;P:negative regulation of cell growth	F:ATP binding;F:NADH dehydrogenase (ubiquinone) activity
O35841	Apoptosis inhibitor 5	Api5	2	0.808986	0.0143514	0.844268	0.1669	1.05214	0.500734	1.09803	0.159005	C:cytoplasm;C:spliceosomal complex	P:anti-apoptosis;P:apoptotic process	F:fibroblast growth factor binding
P62751	60S ribosomal protein L23a	Rpl23a	11	0.808866	0.0258128	0.905979	0.383239	0.956199	0.625262	1.071	0.51291	C:ribosome;C:nucleus	P:translation	F:nucleotide binding;F:protein binding;F:structural constituent of ribosome;F:rRNA binding
B5X0G2	Major urinary protein 17	Mup17	33	0.808333	0.221908	NA	NA	0.626316	0.061262	NA	NA	C:extracellular region	NA	F:transporter activity;F:pheromone binding
P62830	60S ribosomal protein L23	Rpl23	3	0.80797	0.0302718	0.978944	0.816183	0.927373	0.432316	1.12361	0.233554	C:nucleolus;C:ribosome	P:translation	F:structural constituent of ribosome;F:protein binding
P62717	60S ribosomal protein L18a	Rpl18a	8	0.806037	0.00819219	0.835993	0.0746095	0.957544	0.566295	0.993131	0.934376	C:ribosome	P:translation	F:structural constituent of ribosome
Q9CR68	Cytochrome b-c1 complex subunit Rieske, mitochondrial	Uqcrfs1	4	0.804353	0.0102517	0.922157	0.360237	1.01417	0.858377	1.1627	0.104166	C:integral to membrane	P:electron transport chain	F:2 iron, 2 sulfur cluster binding;F:metal ion binding;F:ubiquinol-cytochrome-c reductase activity
Q91YQ5	Dolichyl-diphosphooligosaccharide--protein glycosyltransferase subunit 1	Rpn1	22	0.803426	0.0558505	0.952004	0.640281	0.941446	0.594115	1.11555	0.360295	C:endoplasmic reticulum membrane;C:integral to membrane;C:melanosome	P:protein glycosylation	F:dolichyl-diphosphooligosaccharide-protein glycotransferase activity
O55125	Protein NipSnap homolog 1	Nipsnap1	13	0.802765	0.0442802	1.01677	0.86013	0.917112	0.422847	1.16161	0.121878	C:mitochondrial inner membrane	NA	NA
Q921G7	Electron transfer flavoprotein-ubiquinone oxidoreductase, mitochondrial	Etfdh	23	0.802248	0.00801957	0.960314	0.55916	0.955332	0.553188	1.14356	0.0680341	C:mitochondrial electron transfer flavoprotein complex	P:response to oxidative stress;P:transport;P:electron transport chain	F:electron carrier activity;F:metal ion binding;F:oxidoreductase activity, oxidizing metal ions with flavin as acceptor;F:4 iron, 4 sulfur cluster binding;F:electron-transferring-flavoprotein dehydrogenase activity
P84091	AP-2 complex subunit mu	Ap2m1	3	0.802208	0.0158936	0.943217	0.285506	0.968395	0.68626	1.13862	0.185793	C:secretory granule;C:mitochondrion;C:clathrin coat of coated pit;C:clathrin adaptor complex	P:vesicle-mediated transport;P:intracellular protein transport	F:lipid binding
Q8R1S0	Ubiquinone biosynthesis monooxygenase COQ6	Coq6	2	0.801469	0.0857304	0.80091	0.206876	1.00512	0.968732	1.00442	0.97172	NA	P:ubiquinone biosynthetic process	F:flavin adenine dinucleotide binding;F:oxidoreductase activity, acting on paired donors, with incorporation or reduction of molecular oxygen, NADH or NADPH as one donor, and incorporation of one atom of oxygen
Q8VDN2	Sodium/potassium-transporting ATPase subunit alpha-1	Atp1a1	8	0.800805	0.0393009	0.796196	0.0213515	1.04989	0.590962	1.04385	0.735297	C:sarcolemma;C:microsome;C:melanosome;C:basolateral plasma membrane;C:integral to membrane	P:positive regulation of heart contraction;P:regulation of the force of heart contraction;P:negative regulation of heart contraction;P:regulation of sodium ion transport;P:response to drug;P:regulation of blood pressure;P:negative regulation of glucocorticoid biosynthetic process;P:positive regulation of striated muscle contraction;P:ATP biosynthetic process	F:metal ion binding;F:4-nitrophenylphosphatase activity;F:ATP binding;F:protein binding;F:sodium:potassium-exchanging ATPase activity
Q3UJU9	Regulator of microtubule dynamics protein 3	Fam82a2	5	0.800134	0.0246569	0.963058	0.637587	0.876032	0.123604	1.05441	0.564284	C:integral to membrane;C:microtubule;C:mitochondrial membrane;C:nucleus;C:spindle pole	P:cell differentiation;P:apoptotic process	F:binding
Q6ZWV3	60S ribosomal protein L10	Rpl10	8	0.799568	0.0184154	0.878928	0.150337	0.980564	0.82753	1.07789	0.428139	NA	P:translation	NA
Q5SQX6	Cytoplasmic FMR1-interacting protein 2	Cyfip2	3	0.799438	0.000225625	NA	NA	NA	NA	NA	NA	C:perinuclear region of cytoplasm;C:cell junction;C:synaptosome;C:synapse	P:cell-cell adhesion;P:apoptotic process	F:protein binding
P61358	60S ribosomal protein L27	Rpl27	9	0.799175	0.00133358	0.836637	0.0211254	1.0241	0.69347	1.0721	0.256325	C:ribosome	P:translation	F:structural constituent of ribosome
P27659	60S ribosomal protein L3	Rpl3	10	0.799116	0.00332585	0.873233	0.0656105	1.03259	0.639341	1.12836	0.0989215	C:nucleolus;C:ribosome	P:translation	F:structural constituent of ribosome
Q9QYF1	Retinol dehydrogenase 11	Rdh11	3	0.799041	0.0543578	0.969637	0.813968	0.906687	0.262795	NA	NA	C:integral to membrane;C:endoplasmic reticulum membrane	P:retinol metabolic process	F:retinol dehydrogenase activity;F:NADP-retinol dehydrogenase activity;F:nucleotide binding
P35980	60S ribosomal protein L18	Rpl18	5	0.799036	0.0116358	0.874545	0.0781486	0.997507	0.976008	1.09177	0.305822	C:ribosome	P:translation	F:structural constituent of ribosome
Q9CZM2	60S ribosomal protein L15	Rpl15	3	0.798514	0.0266973	0.908002	0.298867	0.947656	0.583557	1.07759	0.453236	C:ribosome	P:translation	F:structural constituent of ribosome
Q9D855	Cytochrome b-c1 complex subunit 7	Uqcrb	8	0.798309	0.025728	0.843311	0.107892	1.01657	0.865352	1.07388	0.379051	C:mitochondrial inner membrane;C:respiratory chain	P:mitochondrial electron transport, ubiquinol to cytochrome c	F:ubiquinol-cytochrome-c reductase activity
Q9CWF2	Tubulin beta-2B chain	Tubb2b	33	0.797969	0.012265	0.92662	0.385934	1.01126	0.894334	1.1743	0.0828385	C:cytoplasm;C:microtubule	P:microtubule-based movement;P:protein polymerization	F:GTP binding;F:structural molecule activity;F:GTPase activity
O08547	Vesicle-trafficking protein SEC22b	Sec22b	3	0.797384	0.0941362	0.955694	0.700713	0.943184	0.619306	1.13044	0.292307	C:endoplasmic reticulum membrane;C:melanosome;C:Golgi membrane;C:endoplasmic reticulum-Golgi intermediate compartment membrane;C:integral to membrane	P:protein transport;P:ER to Golgi vesicle-mediated transport	NA
Q791V5	Mitochondrial carrier homolog 2	Mtch2	7	0.796915	0.00531822	0.922052	0.178274	0.968857	0.669751	1.12099	0.151555	C:mitochondrial inner membrane;C:integral to membrane	P:transport	NA
P58710	L-gulonolactone oxidase	Gulo	14	0.796862	0.00330772	0.975465	0.765521	0.901669	0.148782	1.10376	0.120388	C:integral to membrane;C:endoplasmic reticulum membrane;C:microsome	P:L-ascorbic acid biosynthetic process	F:D-arabinono-1,4-lactone oxidase activity;F:L-gulonolactone oxidase activity;F:UDP-N-acetylmuramate dehydrogenase activity;F:flavin adenine dinucleotide binding
P14131	40S ribosomal protein S16	Rps16	9	0.796774	0.00781868	0.892895	0.171714	0.965597	0.657266	1.08208	0.346962	NA	P:translation	F:structural constituent of ribosome
Q9DBG6	Dolichyl-diphosphooligosaccharide--protein glycosyltransferase subunit 2	Rpn2	19	0.796559	0.0374427	0.949578	0.627134	0.943878	0.588479	1.1252	0.325191	C:oligosaccharyltransferase complex;C:integral to membrane	P:protein N-linked glycosylation via asparagine	F:dolichyl-diphosphooligosaccharide-protein glycotransferase activity
P05784	Keratin, type I cytoskeletal 18	Krt18	22	0.79486	0.0159073	0.904596	0.163911	0.993612	0.94315	1.13079	0.125087	C:keratin filament	P:tumor necrosis factor-mediated signaling pathway;P:apoptotic process	F:structural molecule activity;F:protein binding
Q8K310	Matrin-3	Matr3	2	0.794429	0.0080668	0.822523	0.00326968	0.924478	0.243437	0.957171	0.599429	C:nuclear matrix	NA	F:zinc ion binding;F:RNA binding;F:nucleotide binding
Q99JR1	Sideroflexin-1	Sfxn1	7	0.794199	0.0635466	0.868461	0.153492	0.991057	0.932337	1.08373	0.6225	C:integral to membrane;C:mitochondrial inner membrane	P:iron ion transport;P:erythrocyte differentiation;P:iron ion homeostasis	F:cation transmembrane transporter activity
Q9CXW4	60S ribosomal protein L11	Rpl11	4	0.793503	0.00315348	1.05817	0.438515	0.893559	0.12282	1.1916	0.0518322	C:ribosome;C:nucleolus	P:translation;P:protein localization to nucleus	F:structural constituent of ribosome;F:protein binding;F:rRNA binding
Q8VEK3	Heterogeneous nuclear ribonucleoprotein U	Hnrnpu	6	0.793207	0.0583661	0.987702	0.929326	0.948322	0.661102	1.18085	0.04935	C:cell surface	P:mRNA processing;P:RNA splicing	F:ATP binding;F:DNA binding;F:protein binding;F:RNA binding
P19536	Cytochrome c oxidase subunit 5B, mitochondrial	Cox5b	7	0.792614	0.0270136	0.862564	0.0743763	1.06217	0.552931	1.15591	0.193846	C:mitochondrial inner membrane	NA	F:metal ion binding;F:cytochrome-c oxidase activity
P67984	60S ribosomal protein L22	Rpl22	2	0.791978	0.0203206	0.994225	0.930841	0.887039	0.222827	1.11356	0.300313	C:ribosome	P:alpha-beta T cell differentiation;P:translation	F:RNA binding;F:structural constituent of ribosome;F:heparin binding
Q8JZZ0	UDP-glucuronosyltransferase 3A2	Ugt3a2	14	0.791959	0.0993191	1.05499	0.766781	0.792172	0.116576	1.05527	0.403658	C:integral to membrane	NA	F:glucuronosyltransferase activity
P62702	40S ribosomal protein S4, X isoform	Rps4x	9	0.791481	0.00371033	0.939326	0.346142	0.907696	0.193622	1.07725	0.331002	C:ribosome	P:translation	F:rRNA binding;F:structural constituent of ribosome
P70245	3-beta-hydroxysteroid-Delta(8),Delta(7)-isomerase	Ebp	4	0.791246	0.0367717	NA	NA	0.990464	0.912384	NA	NA	C:integral to membrane;C:endoplasmic reticulum membrane	P:cholesterol biosynthetic process;P:hemopoiesis	F:cholestenol delta-isomerase activity;F:C-8 sterol isomerase activity
Q9D8E6	60S ribosomal protein L4	Rpl4	20	0.791145	0.00165014	0.895197	0.0782663	0.96562	0.59074	1.09262	0.162119	NA	P:translation	F:structural constituent of ribosome;F:protein binding
Q9JIF7	Coatomer subunit beta	Copb1	8	0.790853	0.0063871	0.906939	0.296338	0.919632	0.296316	1.05462	0.527099	C:plasma membrane;C:endoplasmic reticulum-Golgi intermediate compartment	P:intracellular protein transport	F:structural molecule activity;F:binding
P61255	60S ribosomal protein L26	Rpl26	6	0.78998	0.00481474	0.830403	0.0149607	1.01455	0.848663	1.06646	0.312212	C:large ribosomal subunit	P:translation	F:protein binding;F:structural constituent of ribosome
Q6ZWN5	40S ribosomal protein S9	Rps9	8	0.789351	0.000889153	0.923391	0.133283	0.9485	0.388088	1.10957	0.106256	NA	P:translation	F:rRNA binding;F:structural constituent of ribosome
P97351	40S ribosomal protein S3a	Rps3a	15	0.789173	0.00275339	0.870072	0.0969121	0.984717	0.826187	1.08566	0.28933	C:nucleus;C:ribosome;C:cytosol	P:translation;P:induction of apoptosis;P:cell differentiation	F:structural constituent of ribosome;F:protein binding
Q9CPP6	NADH dehydrogenase [ubiquinone] 1 alpha subcomplex subunit 5	Ndufa5	3	0.789126	0.0646476	0.99784	0.988387	0.940839	0.607565	1.18968	0.301933	NA	P:transport;P:respiratory electron transport chain	F:oxidoreductase activity, acting on NADH or NADPH
P35550	rRNA 2'-O-methyltransferase fibrillarin	Fbl	4	0.788057	0.0361353	0.791821	0.0848374	1.02619	0.814866	1.03109	0.787058	C:granular component;C:Cajal body;C:ribonucleoprotein complex	P:rRNA processing;P:tRNA processing;P:snoRNA metabolic process	F:snoRNA binding;F:methyltransferase activity
Q68FL6	Methionine--tRNA ligase, cytoplasmic	Mars	4	0.788046	0.025793	0.794104	0.0487345	1.01021	0.921078	1.01798	0.880395	C:mitochondrion	P:methionyl-tRNA aminoacylation	F:ATP binding;F:tRNA binding;F:methionine-tRNA ligase activity
Q9QXY6	EH domain-containing protein 3	Ehd3	7	0.78736	0.0269262	0.794158	0.062917	1.00665	0.940489	1.01534	0.904878	C:plasma membrane;C:recycling endosome membrane;C:endocytic vesicle	P:endocytic recycling;P:protein homooligomerization	F:GTPase activity;F:ATP binding;F:protein binding;F:calcium ion binding;F:GTP binding
P51881	ADP/ATP translocase 2	Slc25a5	28	0.787121	0.0101719	0.96204	0.629005	0.953716	0.586008	1.16566	0.0871447	C:MMXD complex;C:mitochondrial inner membrane;C:integral to membrane	P:chromosome segregation;P:transmembrane transport	F:transporter activity;F:binding
P63325	40S ribosomal protein S10	Rps10	5	0.785801	0.000629613	0.959843	0.491148	0.903749	0.103028	1.10391	0.0504429	C:nucleolus	NA	NA
Q7TMF3	NADH dehydrogenase [ubiquinone] 1 alpha subcomplex subunit 12	Ndufa12	4	0.785641	0.0452518	0.907761	0.424703	1.02335	0.8447	1.18243	0.177554	NA	P:electron transport chain;P:transport	F:electron carrier activity;F:NADH dehydrogenase (ubiquinone) activity
P62754	40S ribosomal protein S6	Rps6	6	0.785307	0.00437742	0.81232	0.0271313	0.982021	0.812593	1.0158	0.852347	NA	P:glucose homeostasis;P:translation	F:protein binding
Q61656	Probable ATP-dependent RNA helicase DDX5	Ddx5	6	0.784722	0.00150624	0.854257	0.0247888	1.00616	0.926017	1.09532	0.210596	C:spliceosomal complex;C:nucleolus	P:mRNA processing;P:positive regulation of transcription from RNA polymerase II promoter;P:negative regulation of transcription from RNA polymerase II promoter;P:RNA splicing;P:positive regulation of DNA damage response, signal transduction by p53 class mediator;P:regulation of osteoblast differentiation;P:regulation of alternative nuclear mRNA splicing, via spliceosome;P:regulation of skeletal m…	F:estrogen receptor binding;F:transcription coactivator activity;F:androgen receptor binding;F:ATP binding;F:RNA binding;F:RNA helicase activity;F:ATP-dependent helicase activity
Q8JZQ9	Eukaryotic translation initiation factor 3 subunit B	Eif3b	6	0.784643	0.0240514	0.806782	0.0625706	0.981801	0.858393	1.0095	0.933595	C:eukaryotic translation initiation factor 3 complex	NA	F:translation initiation factor activity;F:nucleotide binding
Q8BFR5	Elongation factor Tu, mitochondrial	Tufm	17	0.784353	0.000319335	0.85294	0.0218552	1.01208	0.827416	1.10058	0.0829585	C:mitochondrial inner membrane	NA	F:GTP binding;F:GTPase activity;F:translation elongation factor activity
P12787	Cytochrome c oxidase subunit 5A, mitochondrial	Cox5a	12	0.78396	0.0540893	0.799297	0.0159357	1.18501	0.185935	1.20819	0.107731	C:mitochondrial inner membrane	NA	F:metal ion binding;F:cytochrome-c oxidase activity
P11679	Keratin, type II cytoskeletal 8	Krt8	20	0.783418	0.0159947	0.941554	0.48902	0.987866	0.898452	1.18727	0.0745587	C:nucleoplasm;C:nuclear matrix;C:keratin filament;C:Z disc;C:sarcolemma	P:response to other organism;P:tumor necrosis factor-mediated signaling pathway;P:apoptotic process;P:cell morphogenesis involved in differentiation;P:cell differentiation involved in embryonic placenta development	F:structural molecule activity;F:protein binding
Q9Z0X1	Apoptosis-inducing factor 1, mitochondrial	Aifm1	13	0.782983	0.000215862	0.874872	0.0198735	0.987366	0.81096	1.10324	0.106395	C:microsome;C:perinuclear region of cytoplasm;C:mitochondrial intermembrane space;C:mitochondrial inner membrane;C:soluble fraction;C:nucleus;C:mitochondrial outer membrane;C:cytosol	P:cell redox homeostasis;P:DNA fragmentation involved in apoptotic nuclear change;P:neuron apoptosis;P:apoptotic mitochondrial changes;P:apoptosis in response to endoplasmic reticulum stress;P:activation of cysteine-type endopeptidase activity involved in apoptotic process	F:electron-transferring-flavoprotein dehydrogenase activity;F:DNA binding;F:flavin adenine dinucleotide binding;F:protein binding
Q9QXX4	Calcium-binding mitochondrial carrier protein Aralar2	Slc25a13	34	0.782789	0.00576157	0.977627	0.701897	0.929188	0.370165	1.16047	0.0669674	C:integral to membrane;C:mitochondrial inner membrane	P:response to calcium ion;P:malate-aspartate shuttle	F:calcium ion binding;F:L-aspartate transmembrane transporter activity;F:L-glutamate transmembrane transporter activity
P62911	60S ribosomal protein L32	Rpl32	4	0.782739	0.00924636	0.923795	0.362237	0.893657	0.176139	1.0547	0.46259	C:cytosolic large ribosomal subunit	P:translation	F:structural constituent of ribosome
Q9D023	Brain protein 44	Brp44	5	0.779996	0.0126072	1.00229	0.982115	0.876581	0.172335	1.1264	0.212659	C:mitochondrion	NA	NA
P63276	40S ribosomal protein S17	Rps17	9	0.777121	0.000199295	0.92894	0.107705	0.896101	0.0586849	1.07116	0.171387	C:cytosolic small ribosomal subunit	P:translational elongation;P:ribosomal small subunit assembly	F:structural constituent of ribosome
Q6A0A9	Constitutive coactivator of PPAR-gamma-like protein 1	FAM120A	2	0.777004	0.0365473	0.921611	0.433902	0.877301	0.274339	1.04057	0.754527	C:plasma membrane;C:cytoplasm	NA	F:RNA binding
Q8BW75	Amine oxidase [flavin-containing] B	Maob	15	0.776826	0.0299599	0.794415	0.0395191	1.04177	0.71593	1.06536	0.480643	C:integral to membrane;C:mitochondrial inner membrane;C:mitochondrial outer membrane	NA	F:oxidoreductase activity
P26150	3 beta-hydroxysteroid dehydrogenase/Delta 5-->4-isomerase type 3	Hsd3b3	6	0.776563	0.00142515	0.954641	0.353333	0.897973	0.132247	1.10389	0.190026	C:mitochondrial inner membrane;C:endoplasmic reticulum membrane;C:integral to membrane	P:steroid biosynthetic process	F:3-beta-hydroxy-delta5-steroid dehydrogenase activity;F:nucleotide binding;F:steroid delta-isomerase activity
Q91WS0	CDGSH iron-sulfur domain-containing protein 1	Cisd1	6	0.774776	0.0501886	0.94542	0.70609	0.98435	0.90179	1.20115	0.111597	C:integral to membrane;C:mitochondrial outer membrane	P:regulation of cellular respiration	F:2 iron, 2 sulfur cluster binding;F:metal ion binding
Q9EP75	Leukotriene-B4 omega-hydroxylase 3	Cyp4f14	8	0.773998	0.0286042	0.898381	0.253153	0.993239	0.951993	1.15285	0.297357	C:microsome;C:endoplasmic reticulum membrane	NA	F:leukotriene-B4 20-monooxygenase activity;F:electron carrier activity;F:alpha-tocopherol omega-hydroxylase activity
Q7TMK9	Heterogeneous nuclear ribonucleoprotein Q	Syncrip	5	0.773946	0.00942001	0.984676	0.848856	0.874816	0.158704	1.11301	0.232428	C:CRD-mediated mRNA stability complex;C:histone pre-mRNA 3'end processing complex	P:RNA splicing;P:mRNA processing	F:poly(A) RNA binding;F:nucleotide binding
Q9CR57	60S ribosomal protein L14	Rpl14	3	0.773416	0.0157865	0.977956	0.80951	0.896952	0.288878	1.13416	0.231866	C:ribosome	P:translation	F:structural constituent of ribosome
P42925	Peroxisomal membrane protein 2	Pxmp2	3	0.773111	0.0291203	1.05588	0.656208	0.857666	0.190523	1.17137	0.193174	C:mitochondrion;C:peroxisomal membrane;C:integral to membrane	NA	NA
Q9WV55	Vesicle-associated membrane protein-associated protein A	Vapa	6	0.771866	0.0263187	0.797796	0.102942	0.974718	0.819181	1.00746	0.948186	C:endoplasmic reticulum membrane;C:integral to membrane;C:microtubule	P:cell death;P:neuron projection development;P:protein localization in endoplasmic reticulum	F:structural molecule activity
O54734	Dolichyl-diphosphooligosaccharide--protein glycosyltransferase 48 kDa subunit	Ddost	7	0.771504	0.0117957	0.942263	0.530013	0.959934	0.671849	1.1724	0.173063	C:oligosaccharyltransferase complex;C:integral to membrane	P:protein N-linked glycosylation via asparagine	F:dolichyl-diphosphooligosaccharide-protein glycotransferase activity
P41216	Long-chain-fatty-acid--CoA ligase 1	Acsl1	42	0.770108	0.00691298	0.951848	0.568372	0.944548	0.522907	1.16745	0.0508384	C:mitochondrial outer membrane;C:integral to membrane;C:endoplasmic reticulum membrane;C:peroxisomal membrane;C:microsome	P:adiponectin-mediated signaling pathway;P:fatty acid metabolic process;P:positive regulation of protein serine/threonine kinase activity	F:long-chain fatty acid-CoA ligase activity;F:ATP binding
Q9CQ69	Cytochrome b-c1 complex subunit 8	Uqcrq	6	0.768897	0.00388889	0.897412	0.128396	1.02914	0.725725	1.20115	0.0480128	C:respiratory chain;C:mitochondrial inner membrane	P:pyramidal neuron development;P:midbrain development;P:hippocampus development;P:subthalamus development;P:pons development;P:cerebellar Purkinje cell layer development;P:hypothalamus development;P:thalamus development;P:electron transport chain	F:ubiquinol-cytochrome-c reductase activity
P41105	60S ribosomal protein L28	Rpl28	5	0.768761	0.00299288	0.877326	0.103361	0.927114	0.344467	1.05804	0.484052	C:ribosome	P:translation	F:structural constituent of ribosome
Q91YT0	NADH dehydrogenase [ubiquinone] flavoprotein 1, mitochondrial	Ndufv1	7	0.768428	0.00122048	0.820795	0.00697056	1.01764	0.802966	1.08699	0.246695	NA	P:electron transport chain;P:transport	F:4 iron, 4 sulfur cluster binding;F:metal ion binding;F:FMN binding;F:NADH dehydrogenase (ubiquinone) activity;F:NAD binding
P47915	60S ribosomal protein L29	Rpl29	4	0.7675	0.00563918	0.839068	0.0751065	1.01013	0.907773	1.10432	0.266478	C:ribosome	P:translation	F:structural constituent of ribosome
Q4LDG0	Bile acyl-CoA synthetase	Slc27a5	21	0.766967	0.000221341	0.965728	0.508329	0.919523	0.161242	1.15782	0.0348967	C:endoplasmic reticulum membrane;C:basal plasma membrane;C:integral to membrane	P:bile acid metabolic process;P:ketone body biosynthetic process;P:plasma membrane long-chain fatty acid transport;P:triglyceride mobilization;P:long-chain fatty acid metabolic process	F:ATP binding;F:long-chain fatty acid-CoA ligase activity;F:cholate-CoA ligase activity;F:fatty acid transporter activity
Q3UNZ8	Quinone oxidoreductase-like protein 2	#VALUE!	2	0.766445	0.0269134	NA	NA	0.858637	0.166062	0.922872	0.331494	C:mitochondrion	NA	F:nucleotide binding;F:oxidoreductase activity;F:zinc ion binding
O35129	Prohibitin-2	Phb2	16	0.766301	0.00668485	0.903168	0.169488	0.969641	0.732006	1.14283	0.152338	C:mitochondrial inner membrane;C:nucleus	P:transcription, DNA-dependent;P:mammary gland alveolus development;P:negative regulation of transcription, DNA-dependent;P:negative regulation of intracellular estrogen receptor signaling pathway;P:negative regulation of mammary gland epithelial cell proliferation;P:regulation of branching involved in mammary gland duct morphogenesis;P:mammary gland branching involved in thelarche	F:protein binding;F:receptor activity
P62301	40S ribosomal protein S13	Rps13	7	0.766	0.00108546	0.838542	0.00955887	1.00407	0.953638	1.09915	0.104348	NA	P:translation	F:structural constituent of ribosome
Q62186	Translocon-associated protein subunit delta	Ssr4	5	0.765152	0.00595359	0.906486	0.116592	0.930823	0.424503	1.10276	0.331476	C:integral to membrane	NA	NA
Q91WD5	NADH dehydrogenase [ubiquinone] iron-sulfur protein 2, mitochondrial	Ndufs2	6	0.765025	0.0284581	0.954651	0.698662	0.889102	0.326488	1.10948	0.448764	C:mitochondrial respiratory chain complex I	P:transport;P:response to oxidative stress;P:electron transport chain	F:NAD binding;F:4 iron, 4 sulfur cluster binding;F:NADH dehydrogenase (ubiquinone) activity;F:quinone binding;F:metal ion binding
Q9DC70	NADH dehydrogenase [ubiquinone] iron-sulfur protein 7, mitochondrial	Ndufs7	2	0.763415	0.0219745	1.01195	0.855616	0.874097	0.179083	1.15866	0.199007	C:mitochondrial respiratory chain complex I	P:electron transport chain;P:transport;P:mitochondrial respiratory chain complex I assembly	F:NADH dehydrogenase (ubiquinone) activity;F:4 iron, 4 sulfur cluster binding;F:metal ion binding;F:quinone binding
P35564	Calnexin	Canx	24	0.763355	0.0162479	0.874898	0.223903	0.983673	0.876771	1.12741	0.2928	C:integral to lumenal side of endoplasmic reticulum membrane;C:melanosome	P:protein folding	F:sugar binding;F:unfolded protein binding;F:calcium ion binding
Q80XN0	D-beta-hydroxybutyrate dehydrogenase, mitochondrial	Bdh1	10	0.7632	0.000367911	0.924685	0.188444	0.935453	0.293438	1.13338	0.0639983	C:mitochondrial matrix;C:mitochondrial inner membrane	NA	F:nucleotide binding;F:3-hydroxybutyrate dehydrogenase activity
P67778	Prohibitin	Phb	13	0.763011	0.00494839	0.882349	0.0781427	0.995354	0.957385	1.15103	0.105384	C:mitochondrial inner membrane	P:DNA replication	NA
O35857	Mitochondrial import inner membrane translocase subunit TIM44	Timm44	6	0.76239	0.00214757	0.944149	0.439865	0.891404	0.153785	1.10392	0.239851	C:mitochondrial inner membrane presequence translocase complex	NA	F:ATP binding;F:P-P-bond-hydrolysis-driven protein transmembrane transporter activity
Q9CYN2	Signal peptidase complex subunit 2	Spcs2	2	0.760986	0.020179	0.681429	0.014988	1.04411	0.652318	0.934954	0.58046	C:integral to membrane;C:signal peptidase complex;C:microsome	P:signal peptide processing;P:proteolysis	F:peptidase activity
Q8JZQ2	AFG3-like protein 2	Afg3l2	2	0.759262	0.106625	0.709476	0.0519477	0.95901	0.778363	0.896126	0.548291	C:mitochondrial inner membrane;C:integral to membrane	P:death;P:proteolysis;P:righting reflex;P:axonogenesis;P:nerve development;P:protein catabolic process;P:neuromuscular junction development;P:regulation of multicellular organism growth;P:myelination	F:ATP binding;F:zinc ion binding;F:nucleoside-triphosphatase activity;F:metalloendopeptidase activity
A2AS89	Agmatinase, mitochondrial	Agmat	6	0.758743	0.0207017	0.815288	0.118231	1.0162	0.90229	1.09193	0.369121	C:mitochondrion	P:putrescine biosynthetic process;P:spermidine biosynthetic process	F:agmatinase activity;F:metal ion binding
Q64458	Cytochrome P450 2C29	Cyp2c29	38	0.758551	0.0177429	1.09805	0.419141	0.841099	0.132912	1.21755	0.0558841	C:endoplasmic reticulum membrane;C:microsome	NA	F:heme binding;F:aromatase activity;F:electron carrier activity
Q8BP67	60S ribosomal protein L24	Rpl24	4	0.758146	0.000432684	0.855001	0.0580537	0.98387	0.802511	1.10956	0.100568	NA	P:translation	NA
Q9DCJ5	NADH dehydrogenase [ubiquinone] 1 alpha subcomplex subunit 8	Ndufa8	6	0.757889	0.000634926	0.817987	0.00673939	1.00103	0.987894	1.08041	0.258552	C:mitochondrial intermembrane space	P:electron transport chain;P:transport	NA
Q9DCS9	NADH dehydrogenase [ubiquinone] 1 beta subcomplex subunit 10	Ndufb10	3	0.757026	0.118582	1.18549	0.255727	0.73109	0.064145	1.14487	0.547273	NA	P:transport;P:electron transport chain	NA
Q8C0C7	Phenylalanine--tRNA ligase alpha subunit	Farsa	3	0.756454	0.00515482	0.910565	0.115194	0.974337	0.732916	1.17284	0.17404	C:cytoplasm	P:phenylalanyl-tRNA aminoacylation	F:ATP binding;F:phenylalanine-tRNA ligase activity;F:tRNA binding
Q6XVG2	Cytochrome P450 2C54	Cyp2c54	26	0.755777	0.0070666	1.11739	0.378583	0.800935	0.0326705	1.18416	0.0366608	C:endoplasmic reticulum membrane;C:microsome	NA	F:heme binding;F:electron carrier activity;F:aromatase activity
Q91VD9	NADH-ubiquinone oxidoreductase 75 kDa subunit, mitochondrial	Ndufs1	14	0.755413	0.00719967	0.914977	0.270413	0.951644	0.60659	1.15266	0.165716	C:mitochondrial intermembrane space;C:mitochondrial respiratory chain complex I	P:regulation of mitochondrial membrane potential;P:ATP synthesis coupled electron transport;P:reactive oxygen species metabolic process;P:ATP metabolic process;P:apoptotic process;P:transport	F:NADH dehydrogenase (ubiquinone) activity;F:metal ion binding;F:4 iron, 4 sulfur cluster binding;F:2 iron, 2 sulfur cluster binding;F:electron carrier activity
P97450	ATP synthase-coupling factor 6, mitochondrial	Atp5j	3	0.755018	0.0534016	0.796388	0.0478561	1.0121	0.922124	1.06756	0.336126	NA	P:ATP synthesis coupled proton transport	F:hydrogen ion transmembrane transporter activity
Q9D1D4	Transmembrane emp24 domain-containing protein 10	Tmed10	4	0.754351	0.00329499	0.889411	0.0920833	0.936838	0.450504	1.10457	0.261529	C:trans-Golgi network transport vesicle;C:endoplasmic reticulum-Golgi intermediate compartment membrane;C:melanosome;C:endoplasmic reticulum membrane;C:gamma-secretase complex;C:integral to membrane;C:transport vesicle membrane;C:cis-Golgi network;C:zymogen granule membrane;C:microsome	P:intracellular protein transport;P:Golgi organization;P:retrograde vesicle-mediated transport, Golgi to ER;P:COPI-coated vesicle budding;P:regulated secretory pathway	NA
Q925I1	ATPase family AAA domain-containing protein 3	Atad3	4	0.754034	0.0262867	0.728176	0.0152263	1.00373	0.971481	0.969313	0.791497	C:mitochondrial inner membrane	NA	F:ATP binding;F:nucleoside-triphosphatase activity
Q60930	Voltage-dependent anion-selective channel protein 2	Vdac2	5	0.754014	0.0543645	0.992041	0.956492	0.962901	0.793578	1.26687	0.144497	C:mitochondrial inner membrane;C:mitochondrial outer membrane;C:pore complex	P:negative regulation of intrinsic apoptotic signaling pathway;P:negative regulation of protein polymerization	F:voltage-gated anion channel activity;F:nucleotide binding;F:porin activity
P61027	Ras-related protein Rab-10	Rab10	4	0.753771	0.0111069	0.933152	0.432169	0.90911	0.36561	1.12546	0.248779	C:plasma membrane;C:Golgi apparatus	P:intracellular protein transport;P:small GTPase mediated signal transduction	F:GTP binding;F:protein binding
Q9DB20	ATP synthase subunit O, mitochondrial	Atp5o	15	0.753748	0.000983404	0.860134	0.0631882	0.960082	0.579566	1.09559	0.14847	C:mitochondrial inner membrane	P:ATP synthesis coupled proton transport	F:hydrogen ion transporting ATP synthase activity, rotational mechanism
O54984	ATPase Asna1	Asna1	2	0.753115	0.0210766	1.05599	0.684061	0.868682	0.239398	1.21803	0.127446	C:endoplasmic reticulum;C:nucleolus	P:detoxification of arsenic-containing substance;P:transport	F:ATPase activity;F:metal ion binding;F:ATP binding
Q6ZQ58	La-related protein 1	Larp1	3	0.753082	0.0304702	0.926848	0.530282	0.986524	0.900257	1.21415	0.158519	NA	NA	F:RNA binding
Q8K0C4	Lanosterol 14-alpha demethylase	Cyp51a1	2	0.753026	0.0237866	0.835343	0.214385	1.02149	0.847854	1.13315	0.417322	C:microsome;C:integral to membrane;C:endoplasmic reticulum membrane	P:cholesterol biosynthetic process	F:electron carrier activity;F:sterol 14-demethylase activity;F:heme binding
P62843	40S ribosomal protein S15	Rps15	12	0.752132	0.0033236	0.813832	0.0032292	1.00626	0.942556	1.0888	0.263122	NA	P:translation	F:protein binding;F:RNA binding;F:structural constituent of ribosome
Q64FW2	All-trans-retinol 13,14-reductase	Retsat	6	0.751363	0.00358317	0.822486	0.021365	0.987888	0.889671	1.0814	0.323099	C:endoplasmic reticulum membrane;C:nuclear outer membrane	P:retinol metabolic process	F:all-trans-retinol 13,14-reductase activity
P60229	Eukaryotic translation initiation factor 3 subunit E	Eif3e	2	0.75096	0.0133616	0.925921	0.46284	0.961789	0.673733	1.18587	0.206026	C:eukaryotic translation initiation factor 3 complex;C:PML body	P:nuclear-transcribed mRNA catabolic process, nonsense-mediated decay	F:translation initiation factor activity
P62960	Nuclease-sensitive element-binding protein 1	Ybx1	4	0.749759	0.0164726	0.860856	0.197827	0.961471	0.685045	1.10394	0.410382	C:extracellular region;C:histone pre-mRNA 3'end processing complex;C:cytoplasmic stress granule	P:mRNA processing;P:positive regulation of cell division;P:negative regulation of striated muscle cell differentiation;P:transcription, DNA-dependent;P:negative regulation of transcription from RNA polymerase II promoter;P:in utero embryonic development;P:CRD-mediated mRNA stabilization;P:RNA splicing	F:RNA binding;F:protein binding;F:single-stranded DNA binding
Q9Z2Z6	Mitochondrial carnitine/acylcarnitine carrier protein	Slc25a20	4	0.748879	0.0173584	0.913057	0.471079	0.854568	0.186083	1.04192	0.677757	C:mitochondrial inner membrane;C:integral to membrane	P:transport	NA
Q9CQZ5	NADH dehydrogenase [ubiquinone] 1 alpha subcomplex subunit 6	Ndufa6	3	0.748561	0.00377878	0.845672	0.065556	0.974538	0.773913	1.10097	0.297911	NA	P:electron transport chain;P:transport	NA
Q9DBH5	Vesicular integral-membrane protein VIP36	Lman2	5	0.746011	0.00444852	0.851892	0.0773357	0.934055	0.467112	1.06662	0.53276	C:Golgi membrane;C:integral to membrane	P:protein transport	F:sugar binding;F:metal ion binding
Q8BSE0	Regulator of microtubule dynamics protein 2	Fam82a1	2	0.745864	0.023169	1.14196	0.328828	0.658452	0.00393569	1.00812	0.923448	C:spindle pole;C:microtubule;C:mitochondrion;C:integral to membrane	NA	F:binding
Q91VR2	ATP synthase subunit gamma, mitochondrial	Atp5c1	8	0.745426	0.00158131	0.925968	0.261377	0.934927	0.410287	1.16137	0.0981443	C:proton-transporting ATP synthase complex, catalytic core F(1)	P:ATP synthesis coupled proton transport	F:proton-transporting ATPase activity, rotational mechanism;F:hydrogen ion transporting ATP synthase activity, rotational mechanism
Q91X77	Cytochrome P450 2C50	Cyp2c50	28	0.742867	0.0159547	1.07232	0.634278	0.773848	0.0416708	1.11704	0.192441	C:endoplasmic reticulum membrane;C:microsome	NA	F:aromatase activity;F:heme binding;F:electron carrier activity
Q9JJL3	Solute carrier organic anion transporter family member 1B2	Slco1b2	5	0.742575	0.0335277	1.07239	0.670183	0.808556	0.132729	1.16767	0.156145	C:integral to membrane	P:ion transport	NA
P55096	ATP-binding cassette sub-family D member 3	Abcd3	19	0.742061	0.0096372	0.858623	0.148762	0.886903	0.272096	1.02622	0.790394	C:integral to membrane;C:peroxisomal membrane;C:mitochondrial inner membrane	NA	F:ATP binding;F:ATPase activity, coupled to transmembrane movement of substances
Q8QZY1	Eukaryotic translation initiation factor 3 subunit L	Eif3l	4	0.741185	0.00484609	0.804203	0.0573619	0.964959	0.659993	1.047	0.691769	C:eukaryotic translation initiation factor 3 complex;C:nucleoplasm;C:fibrillar center	NA	F:translation initiation factor activity;F:protein binding
P62242	40S ribosomal protein S8	Rps8	10	0.739196	0.00412186	0.91793	0.245859	0.922236	0.39904	1.14523	0.229819	C:ribosome	P:translation	F:structural constituent of ribosome
P61620	Protein transport protein Sec61 subunit alpha isoform 1	Sec61a1	2	0.739171	0.00138924	0.867372	0.0896328	0.917527	0.301299	1.07666	0.396354	C:integral to membrane;C:endoplasmic reticulum membrane	NA	F:ribosome binding;F:P-P-bond-hydrolysis-driven protein transmembrane transporter activity
Q9CPQ1	Cytochrome c oxidase subunit 6C	Cox6c	6	0.738586	0.0328475	0.755049	0.0384836	1.03204	0.788974	1.05504	0.710869	C:mitochondrial inner membrane;C:integral to membrane	NA	F:cytochrome-c oxidase activity
P61750	ADP-ribosylation factor 4	Arf4	4	0.737997	0.0594624	0.937331	0.665834	0.96327	0.814059	1.22345	0.227081	C:Golgi apparatus;C:plasma membrane	P:small GTPase mediated signal transduction;P:vesicle-mediated transport;P:protein transport	F:GTP binding
P62082	40S ribosomal protein S7	Rps7	4	0.736983	0.00129098	0.863871	0.153236	0.928216	0.368889	1.08803	0.349483	C:microtubule organizing center;C:small-subunit processome;C:90S preribosome;C:cytosolic small ribosomal subunit	P:rRNA processing;P:translation;P:ribosomal small subunit biogenesis	F:structural constituent of ribosome
Q02248	Catenin beta-1	Ctnnb1	2	0.736648	0.000309085	0.898734	0.0735324	0.868166	0.025485	1.05919	0.28374	C:lamellipodium;C:APC-Axin-1-beta-catenin complex;C:zonula adherens;C:desmosome;C:apical part of cell;C:protein-DNA complex;C:centrosome;C:transcription factor complex;C:dendritic shaft;C:Axin-APC-beta-catenin-GSK3B complex;C:synapse;C:cell cortex;C:lateral plasma membrane;C:internal side of plasma membrane;C:microvillus membrane;C:catenin complex;C:perinuclear region of cytoplasm;C:cell-substrat…	P:epithelial tube branching involved in lung morphogenesis;P:synapse organization;P:regulation of calcium ion import;P:positive regulation of I-kappaB kinase/NF-kappaB cascade;P:negative regulation of transcription from RNA polymerase II promoter;P:canonical Wnt receptor signaling pathway involved in positive regulation of cardiac outflow tract cell proliferation;P:T cell differentiation in thymu…	F:alpha-catenin binding;F:double-stranded DNA binding;F:structural molecule activity;F:protein phosphatase binding;F:RPTP-like protein binding;F:sequence-specific DNA binding transcription factor activity;F:chromatin binding;F:transcription regulatory region DNA binding;F:transcription coactivator activity;F:protein kinase binding;F:repressing transcription factor binding;F:cadherin binding
P53986	Monocarboxylate transporter 1	Slc16a1	2	0.736205	0.0514651	0.864523	0.206662	0.904178	0.454076	1.06177	0.742752	C:mitochondrion;C:integral to membrane;C:plasma membrane	P:organic anion transport	F:symporter activity;F:secondary active monocarboxylate transmembrane transporter activity
P56593	Cytochrome P450 2A12	Cyp2a12	17	0.735063	8.43289e-05	0.896099	0.131741	0.875533	0.0421425	1.06734	0.297846	C:microsome;C:endoplasmic reticulum membrane	NA	F:electron carrier activity;F:aromatase activity;F:heme binding
Q8VHE0	Translocation protein SEC63 homolog	Sec63	3	0.732285	0.00849667	0.878731	0.362424	0.924801	0.478544	1.10975	0.392429	C:integral to membrane;C:endoplasmic reticulum membrane	P:protein transport;P:protein folding	F:unfolded protein binding;F:heat shock protein binding
Q9Z0R9	Fatty acid desaturase 2	Fads2	3	0.732094	0.0240504	0.629851	0.020957	1.16098	0.269962	0.998836	0.991613	C:endoplasmic reticulum membrane;C:membrane fraction;C:integral to membrane	P:transport;P:electron transport chain;P:fatty acid biosynthetic process	F:stearoyl-CoA 9-desaturase activity;F:heme binding
Q9CQ75	NADH dehydrogenase [ubiquinone] 1 alpha subcomplex subunit 2	Ndufa2	3	0.728158	0.00602158	0.830604	0.155526	0.906507	0.358827	1.03405	0.745793	C:mitochondrial respiratory chain complex I	P:transport;P:electron transport chain	F:NADH dehydrogenase (ubiquinone) activity
Q9D6K5	Synaptojanin-2-binding protein	Synj2bp	2	0.726676	0.0462231	0.770972	0.183844	1.08216	0.616339	1.14812	0.377974	C:integral to membrane;C:perinuclear region of cytoplasm;C:cell surface;C:mitochondrial outer membrane	P:positive regulation of activin receptor signaling pathway;P:negative regulation of activin receptor signaling pathway;P:positive regulation of receptor internalization;P:endocytosis;P:positive regulation of protein localization at cell surface	F:protein binding;F:type II activin receptor binding
Q9CQC7	NADH dehydrogenase [ubiquinone] 1 beta subcomplex subunit 4	Ndufb4	3	0.7249	0.0106966	0.859616	0.226258	0.961738	0.739973	1.14047	0.306726	C:integral to membrane	P:transport;P:electron transport chain	F:NADH dehydrogenase (ubiquinone) activity
Q99JX4	Eukaryotic translation initiation factor 3 subunit M	Eif3m	4	0.724266	0.0588241	NA	NA	0.88392	0.393947	NA	NA	NA	NA	F:translation initiation factor activity
Q3UKJ7	WD40 repeat-containing protein SMU1	Smu1	3	0.723403	0.0179482	NA	NA	NA	NA	NA	NA	C:cytoplasm;C:nucleus	NA	NA
Q9DCT2	NADH dehydrogenase [ubiquinone] iron-sulfur protein 3, mitochondrial	Ndufs3	9	0.722714	0.0244935	0.835248	0.214037	0.948479	0.70282	1.09617	0.499808	C:mitochondrial respiratory chain complex I	P:electron transport chain;P:reactive oxygen species metabolic process;P:transport;P:negative regulation of cell growth;P:induction of apoptosis	F:NADH dehydrogenase (ubiquinone) activity
Q9DB77	Cytochrome b-c1 complex subunit 2, mitochondrial	Uqcrc2	22	0.722638	0.00128769	0.890176	0.126006	0.965614	0.688088	1.18948	0.0722282	NA	P:transport;P:proteolysis;P:electron transport chain	F:metalloendopeptidase activity;F:zinc ion binding
Q60936	Chaperone activity of bc1 complex-like, mitochondrial	Adck3	7	0.721774	0.00314024	0.774573	0.032697	1.00751	0.939365	1.08121	0.466972	C:mitochondrion	NA	F:protein serine/threonine kinase activity;F:ATP binding
Q9ER88	28S ribosomal protein S29, mitochondrial	Dap3	2	0.7211	0.00298258	0.933304	0.363121	0.994414	0.945311	1.28705	0.0637353	C:small ribosomal subunit;C:mitochondrial ribosome	P:apoptotic mitochondrial changes	NA
P62245	40S ribosomal protein S15a	Rps15a	6	0.719468	0.000107389	0.887847	0.0742556	0.926195	0.259136	1.14295	0.0869807	C:ribosome;C:mitochondrion	P:translation	F:structural constituent of ribosome
Q9CY58	Plasminogen activator inhibitor 1 RNA-binding protein	Serbp1	10	0.718733	0.0053229	0.828465	0.0967262	0.981357	0.86121	1.13118	0.170466	C:perinuclear region of cytoplasm;C:nucleus	NA	F:mRNA 3'-UTR binding
Q91XE8	Transmembrane protein 205	Tmem205	2	0.71859	0.0110849	0.862342	0.226625	0.870751	0.253295	1.04494	0.721126	C:integral to membrane	NA	NA
Q8R2Y8	Peptidyl-tRNA hydrolase 2, mitochondrial	Ptrh2	2	0.718287	0.0180183	0.913054	0.418091	0.881307	0.348461	1.12028	0.270093	C:mitochondrion	NA	F:aminoacyl-tRNA hydrolase activity
P19783	Cytochrome c oxidase subunit 4 isoform 1, mitochondrial	Cox4i1	11	0.717207	0.00895526	0.863698	0.155255	0.943484	0.622427	1.13619	0.153111	C:mitochondrial inner membrane	NA	F:cytochrome-c oxidase activity
Q6DFW4	Nucleolar protein 58	Nop58	6	0.715108	0.000932833	0.88228	0.0705661	0.908111	0.224344	1.1204	0.335091	C:nucleolus	P:ribosome biogenesis	NA
Q9DC69	NADH dehydrogenase [ubiquinone] 1 alpha subcomplex subunit 9, mitochondrial	Ndufa9	9	0.710666	0.00164084	0.873074	0.182671	0.883867	0.203801	1.08586	0.422926	C:mitochondrial matrix	P:transport;P:electron transport chain	F:nucleotide binding
P47963	60S ribosomal protein L13	Rpl13	6	0.70903	0.000799349	0.770888	0.0057101	0.999804	0.998195	1.08703	0.264318	C:ribosome	P:translation	F:structural constituent of ribosome
Q9WUQ2	Prolactin regulatory element-binding protein	Preb	3	0.708996	0.00816143	NA	NA	0.970961	0.445343	NA	NA	C:nucleus;C:endoplasmic reticulum;C:integral to membrane	P:transcription, DNA-dependent;P:protein transport;P:regulation of transcription, DNA-dependent;P:vesicle-mediated transport	F:DNA binding
P61979	Heterogeneous nuclear ribonucleoprotein K	Hnrnpk	15	0.708688	0.0134549	0.84405	0.260262	0.97016	0.816911	1.15546	0.268242	C:nucleoplasm;C:spliceosomal complex;C:cytoplasm	P:RNA splicing;P:mRNA processing	F:DNA binding;F:protein binding;F:RNA binding
Q14C51	Pentatricopeptide repeat-containing protein 3, mitochondrial	Ptcd3	2	0.708426	0.00766989	NA	NA	1.0553	0.531112	NA	NA	C:mitochondrion	NA	NA
P62849	40S ribosomal protein S24	Rps24	4	0.708255	0.00203776	0.797207	0.0798285	0.923095	0.419679	1.03903	0.697931	C:nucleolus;C:cytosolic small ribosomal subunit	P:translational elongation;P:maturation of SSU-rRNA from tricistronic rRNA transcript (SSU-rRNA, 5.8S rRNA, LSU-rRNA)	F:structural constituent of ribosome;F:nucleotide binding
Q8BK64	Activator of 90 kDa heat shock protein ATPase homolog 1	Ahsa1	2	0.705938	0.00232175	0.870907	0.304113	0.969985	0.762485	1.19666	0.0648219	C:endoplasmic reticulum;C:cytosol	P:response to stress;P:protein folding	F:ATPase activator activity
Q9D0M3	Cytochrome c1, heme protein, mitochondrial	Cyc1	9	0.705016	0.00891704	0.818108	0.100134	0.920232	0.504713	1.06785	0.530139	C:respiratory chain;C:mitochondrial inner membrane;C:integral to membrane	P:electron transport chain;P:transport	F:electron carrier activity;F:heme binding
P84099	60S ribosomal protein L19	Rpl19	3	0.704421	0.00271831	0.759635	0.0276051	0.927858	0.473644	1.00059	0.995758	C:cytosolic large ribosomal subunit	P:translation	F:structural constituent of ribosome
Q9CR62	Mitochondrial 2-oxoglutarate/malate carrier protein	Slc25a11	2	0.701577	0.00309037	0.906997	0.29182	0.8834	0.256151	1.14206	0.132327	C:integral to membrane;C:mitochondrial inner membrane	NA	NA
Q9CPQ8	ATP synthase subunit g, mitochondrial	Atp5l	2	0.700552	7.07058e-05	0.87193	0.0131911	0.945634	0.421558	1.17697	0.0068087	C:mitochondrial proton-transporting ATP synthase complex, coupling factor F(o)	P:ATP synthesis coupled proton transport	F:hydrogen ion transmembrane transporter activity
P14115	60S ribosomal protein L27a	Rpl27a	4	0.700472	0.00781112	0.905116	0.408781	0.932305	0.571583	1.20468	0.196382	C:ribosome	P:translation	F:structural constituent of ribosome
P33267	Cytochrome P450 2F2	Cyp2f2	41	0.697341	0.00251348	0.815668	0.066293	0.917101	0.417061	1.07272	0.464426	C:microsome;C:endoplasmic reticulum membrane	P:naphthalene metabolic process;P:response to toxin	F:heme binding;F:oxygen binding;F:electron carrier activity
Q9R1S7	Multidrug resistance-associated protein 6	Abcc6	4	0.696488	0.0104568	0.749553	0.0305975	0.963139	0.712374	1.03652	0.619176	C:integral to membrane	NA	F:ATPase activity, coupled to transmembrane movement of substances;F:ATP binding
P25444	40S ribosomal protein S2	Rps2	13	0.696291	0.00173505	0.922054	0.330922	0.884113	0.233276	1.17077	0.0790277	C:small ribosomal subunit	P:translation	F:structural constituent of ribosome;F:RNA binding
Q01279	Epidermal growth factor receptor	Egfr	6	0.69586	0.00734567	0.783395	0.0565303	0.939825	0.618955	1.05805	0.617507	C:endosome membrane;C:Golgi membrane;C:endoplasmic reticulum membrane;C:basolateral plasma membrane;C:perinuclear region of cytoplasm;C:endocytic vesicle;C:nuclear membrane;C:integral to membrane	P:cell morphogenesis;P:embryonic placenta development;P:regulation of peptidyl-tyrosine phosphorylation;P:hair follicle development;P:morphogenesis of an epithelial fold;P:protein autophosphorylation;P:positive regulation of epithelial cell proliferation;P:digestive tract morphogenesis;P:positive regulation of fibroblast proliferation;P:cerebral cortex cell migration;P:salivary gland morphogenesis	F:epidermal growth factor-activated receptor activity;F:ATP binding;F:receptor signaling protein tyrosine kinase activity
Q9D0F3	Protein ERGIC-53	Lman1	15	0.694673	0.000523143	0.790659	0.00475902	0.976743	0.787899	1.1117	0.230334	C:Golgi membrane;C:endoplasmic reticulum membrane;C:endoplasmic reticulum-Golgi intermediate compartment membrane;C:sarcomere;C:integral to membrane	P:protein transport;P:ER to Golgi vesicle-mediated transport	F:metal ion binding;F:sugar binding
Q99KG5	Lipolysis-stimulated lipoprotein receptor	Lsr	2	0.693501	0.0335077	NA	NA	NA	NA	NA	NA	C:low-density lipoprotein particle;C:integral to membrane;C:very-low-density lipoprotein particle;C:chylomicron;C:plasma membrane	P:embryo development;P:liver development;P:lipoprotein transport	F:lipoprotein particle receptor activity;F:low-density lipoprotein particle binding
Q9CZ13	Cytochrome b-c1 complex subunit 1, mitochondrial	Uqcrc1	20	0.693188	0.000245876	0.842848	0.0224173	0.986208	0.863393	1.19913	0.0277472	NA	P:mitochondrial electron transport, ubiquinol to cytochrome c;P:proteolysis;P:transport	F:metalloendopeptidase activity;F:zinc ion binding
P62918	60S ribosomal protein L8	Rpl8	6	0.690246	0.00414234	0.75884	0.0702631	0.965039	0.760017	1.06094	0.632832	C:large ribosomal subunit	P:translation	F:structural constituent of ribosome;F:rRNA binding
Q8C7X2	Uncharacterized protein KIAA0090	Kiaa0090	3	0.689772	0.00825756	NA	NA	0.907189	0.317869	NA	NA	C:integral to membrane	NA	NA
Q8VCC1	15-hydroxyprostaglandin dehydrogenase [NAD+]	Hpgd	2	0.689306	0.00156863	0.856592	0.213827	0.818176	0.0651726	1.01674	0.866981	C:cytoplasm	P:parturition;P:transforming growth factor beta receptor signaling pathway;P:female pregnancy;P:thrombin receptor signaling pathway;P:prostaglandin metabolic process;P:negative regulation of cell cycle;P:ovulation;P:ductus arteriosus closure	F:prostaglandin E receptor activity;F:15-hydroxyprostaglandin dehydrogenase (NAD+) activity;F:NAD+ binding
Q6ZWU9	40S ribosomal protein S27	Rps27	2	0.681082	0.0022994	0.832026	0.0151376	1.04227	0.709565	1.27326	0.0556921	C:ribosome	P:translation	F:structural constituent of ribosome;F:metal ion binding
O35728	Cytochrome P450 4A14	Cyp4a14	14	0.680452	0.0157403	0.797544	0.0104908	0.829165	0.225472	0.971847	0.809618	C:microsome;C:endoplasmic reticulum membrane	NA	F:alkane 1-monooxygenase activity;F:electron carrier activity;F:heme binding;F:arachidonic acid omega-hydroxylase activity
Q9DBW0	Cytochrome P450 4V2	Cyp4v2	6	0.677404	0.000914783	0.92496	0.514786	0.885378	0.234886	1.20894	0.0485081	C:endoplasmic reticulum membrane;C:integral to membrane	P:fatty acid omega-oxidation	F:monooxygenase activity;F:heme binding;F:electron carrier activity;F:oxidoreductase activity, acting on paired donors, with incorporation or reduction of molecular oxygen
Q8VEM8	Phosphate carrier protein, mitochondrial	Slc25a3	12	0.6749	0.00194938	0.787482	0.0123842	1.04044	0.721644	1.214	0.0943834	C:integral to membrane;C:mitochondrial inner membrane	NA	F:symporter activity
P97379	Ras GTPase-activating protein-binding protein 2	G3bp2	2	0.67377	0.00728323	0.698414	0.0201406	1.00076	0.995525	1.03736	0.748647	NA	P:mRNA transport	F:RNA binding;F:nucleotide binding
P56135	ATP synthase subunit f, mitochondrial	Atp5j2	3	0.672398	0.00113708	0.825612	0.00110123	0.937728	0.54127	1.1514	0.0697604	C:proton-transporting ATP synthase complex, coupling factor F(o)	P:proton transport;P:ATP biosynthetic process	NA
P48771	Cytochrome c oxidase subunit 7A2, mitochondrial	Cox7a2	8	0.670709	0.00401364	0.843311	0.193815	0.98059	0.87519	1.23294	0.138677	C:mitochondrial respiratory chain	NA	F:electron carrier activity;F:cytochrome-c oxidase activity
P48776	Tryptophan 2,3-dioxygenase	Tdo2	3	0.668599	0.00838809	0.831775	0.204331	0.814643	0.105695	1.01346	0.92628	NA	P:tryptophan catabolic process to kynurenine	F:tryptophan 2,3-dioxygenase activity
Q62452	UDP-glucuronosyltransferase 1-9	Ugt1a9	23	0.668018	0.000942419	0.712264	0.00557949	0.918078	0.415946	0.978886	0.838389	C:integral to membrane;C:endoplasmic reticulum membrane;C:microsome	NA	F:glucuronosyltransferase activity
P52503	NADH dehydrogenase [ubiquinone] iron-sulfur protein 6, mitochondrial	Ndufs6	3	0.666617	0.013878	0.763878	0.18833	0.927343	0.627578	1.06264	0.725738	NA	P:transport;P:electron transport chain	NA
Q80WW9	DDRGK domain-containing protein 1	Ddrgk1	3	0.665089	0.0782012	NA	NA	NA	NA	NA	NA	C:endoplasmic reticulum	NA	NA
Q62425	NADH dehydrogenase [ubiquinone] 1 alpha subcomplex subunit 4	Ndufa4	8	0.659851	0.00152042	0.805525	0.0575941	0.992945	0.950315	1.21215	0.123277	NA	P:transport;P:electron transport chain	NA
P56391	Cytochrome c oxidase subunit 6B1	Cox6b1	5	0.658828	0.000820851	0.808925	0.0365479	0.932048	0.508431	1.14439	0.194231	C:mitochondrial inner membrane;C:mitochondrial intermembrane space	NA	F:cytochrome-c oxidase activity
Q9QXZ6	Solute carrier organic anion transporter family member 1A1	Slco1a1	4	0.658474	0.00427093	1.01945	0.88756	0.769072	0.0618173	1.19068	0.164021	C:basolateral plasma membrane;C:integral to plasma membrane;C:membrane fraction	P:response to stilbenoid	F:organic anion transmembrane transporter activity
Q9CQQ7	ATP synthase subunit b, mitochondrial	Atp5f1	12	0.65631	0.000627505	0.848057	0.0369097	0.968122	0.753898	1.25097	0.0167834	C:mitochondrial proton-transporting ATP synthase complex, coupling factor F(o)	P:ATP synthesis coupled proton transport	F:hydrogen ion transporting ATP synthase activity, rotational mechanism
Q78IK4	Apolipoprotein O-like	Apool	3	0.653568	0.028516	0.851407	0.529186	0.873567	0.498439	1.138	0.542699	C:extracellular region;C:mitochondrial inner membrane	NA	NA
Q9D6J5	NADH dehydrogenase [ubiquinone] 1 beta subcomplex subunit 8, mitochondrial	Ndufb8	3	0.653242	0.00853768	0.810187	0.19326	0.898149	0.476527	1.11393	0.467707	C:mitochondrial respiratory chain complex I;C:integral to membrane	P:transport;P:mitochondrial electron transport, NADH to ubiquinone	F:NADH dehydrogenase (ubiquinone) activity
Q9WVD5	Mitochondrial ornithine transporter 1	Slc25a15	9	0.652725	0.00202219	0.822346	0.0418558	1.01769	0.884846	1.28216	0.0588413	C:integral to membrane;C:mitochondrial inner membrane	P:transport	NA
Q9CW42	MOSC domain-containing protein 1, mitochondrial	Marc1	9	0.651818	0.00276707	1.00168	0.990367	0.827764	0.15122	1.27206	0.109943	C:mitochondrial inner membrane	NA	F:molybdenum ion binding;F:oxidoreductase activity;F:pyridoxal phosphate binding
P56657	Cytochrome P450 2C40	Cyp2c40	11	0.650761	0.000427137	0.832356	0.113367	0.83276	0.0852932	1.06514	0.445233	C:endoplasmic reticulum membrane;C:microsome	NA	F:heme binding;F:aromatase activity;F:electron carrier activity
Q8R1I1	Cytochrome b-c1 complex subunit 9	Uqcr10	6	0.643656	7.93659e-05	0.813052	0.0144948	0.98493	0.860067	1.24414	0.021193	C:respiratory chain;C:mitochondrial inner membrane	P:mitochondrial electron transport, ubiquinol to cytochrome c	F:ubiquinol-cytochrome-c reductase activity
Q99KF1	Transmembrane emp24 domain-containing protein 9	Tmed9	3	0.642134	0.108837	0.569852	0.0543022	0.875144	0.582629	0.776633	0.438059	C:endoplasmic reticulum-Golgi intermediate compartment membrane;C:Golgi apparatus;C:integral to membrane;C:endoplasmic reticulum membrane	P:COPI coating of Golgi vesicle;P:positive regulation of organelle organization;P:protein transport;P:Golgi organization	NA
Q64310	Surfeit locus protein 4	Surf4	3	0.638572	0.00521686	0.963433	0.834921	0.77489	0.0963618	1.1691	0.281915	C:endoplasmic reticulum membrane;C:integral to membrane;C:endoplasmic reticulum-Golgi intermediate compartment membrane;C:Golgi membrane	NA	NA
P19324	Serpin H1	Serpinh1	2	0.633871	0.0474128	0.953788	0.791351	0.793985	0.3205	1.19471	0.201291	C:endoplasmic reticulum lumen	P:protein maturation;P:response to stress;P:collagen fibril organization;P:collagen biosynthetic process;P:regulation of proteolysis	F:unfolded protein binding;F:serine-type endopeptidase inhibitor activity
P00186	Cytochrome P450 1A2	Cyp1a2	15	0.630036	0.0012286	1.01547	0.917775	0.683887	0.0071139	1.10227	0.0921609	C:endoplasmic reticulum membrane;C:microsome	P:dibenzo-p-dioxin metabolic process;P:regulation of gene expression;P:cellular respiration;P:lung development;P:cellular response to cadmium ion;P:post-embryonic development;P:hydrogen peroxide biosynthetic process;P:porphyrin-containing compound metabolic process	F:heme binding;F:aromatase activity;F:electron carrier activity
Q922Q1	MOSC domain-containing protein 2, mitochondrial	Marc2	9	0.625641	0.00110843	0.926121	0.536668	0.832177	0.150998	1.23185	0.0882337	C:peroxisome;C:mitochondrial outer membrane;C:mitochondrial inner membrane	NA	F:oxidoreductase activity;F:molybdenum ion binding;F:pyridoxal phosphate binding
O88833	Cytochrome P450 4A10	Cyp4a10	10	0.623642	0.000281464	0.683329	0.00222526	0.840395	0.0616992	0.920827	0.353943	C:endoplasmic reticulum membrane;C:microsome	P:fatty acid metabolic process	F:heme binding;F:arachidonic acid omega-hydroxylase activity;F:alkane 1-monooxygenase activity;F:electron carrier activity
P51658	Estradiol 17-beta-dehydrogenase 2	Hsd17b2	6	0.621678	1.53319e-05	0.828665	0.0336408	0.774372	0.00537271	1.0322	0.616047	C:integral to membrane	NA	F:nucleotide binding;F:testosterone 17-beta-dehydrogenase (NAD+) activity;F:estradiol 17-beta-dehydrogenase activity
Q9DCX2	ATP synthase subunit d, mitochondrial	Atp5h	14	0.612993	0.000196821	0.83301	0.0465796	0.923407	0.453322	1.25484	0.0378535	C:mitochondrial proton-transporting ATP synthase complex, coupling factor F(o)	P:ATP synthesis coupled proton transport	F:hydrogen ion transmembrane transporter activity
P46978	Dolichyl-diphosphooligosaccharide--protein glycosyltransferase subunit STT3A	Stt3a	2	0.60435	0.00186104	0.756866	0.0145503	0.939166	0.594988	1.17618	0.361276	C:membrane fraction;C:integral to membrane;C:oligosaccharyltransferase complex	P:protein N-linked glycosylation via asparagine	F:dolichyl-diphosphooligosaccharide-protein glycotransferase activity
Q99LY9	NADH dehydrogenase [ubiquinone] iron-sulfur protein 5	Ndufs5	2	0.60088	0.0029636	0.789668	0.0856987	0.92386	0.446097	NA	NA	C:mitochondrial intermembrane space	P:electron transport chain;P:transport	NA
Q9CZB0	Succinate dehydrogenase cytochrome b560 subunit, mitochondrial	Sdhc	3	0.599446	0.0156569	0.950261	0.807595	0.888074	0.521471	1.4078	0.161572	C:mitochondrial respiratory chain complex II;C:integral to membrane	P:electron transport chain;P:tricarboxylic acid cycle;P:transport	F:heme binding;F:succinate dehydrogenase activity;F:electron carrier activity
Q61694	3 beta-hydroxysteroid dehydrogenase type 5	Hsd3b5	4	0.595944	0.00073245	1.00687	0.960556	0.881269	0.247877	1.48894	0.00220612	C:mitochondrial inner membrane;C:integral to membrane;C:endoplasmic reticulum membrane	P:steroid biosynthetic process;P:response to stilbenoid	F:3-beta-hydroxy-delta5-steroid dehydrogenase activity;F:nucleotide binding
Q91W64	Cytochrome P450 2C70	Cyp2c70	16	0.595599	0.000910965	0.72361	0.0503778	0.874845	0.322627	1.06287	0.582221	C:microsome;C:endoplasmic reticulum membrane	NA	F:electron carrier activity;F:heme binding;F:aromatase activity
P56959	RNA-binding protein FUS	Fus	4	0.589062	0.0121827	0.900217	0.608936	1.00951	0.958223	1.54276	0.0506162	C:nucleus;C:cytoplasm	NA	F:zinc ion binding;F:DNA binding;F:RNA binding;F:nucleotide binding
P52430	Serum paraoxonase/arylesterase 1	Pon1	6	0.582675	0.000121533	0.925328	0.565447	0.73268	0.0123178	1.16355	0.0838328	NA	P:cholesterol metabolic process;P:response to toxin;P:blood circulation	F:calcium ion binding;F:arylesterase activity;F:aryldialkylphosphatase activity;F:high-density lipoprotein particle binding
P00405	Cytochrome c oxidase subunit 2	Mtco2	12	0.578732	0.000763267	0.799748	0.0789151	0.954532	0.734904	1.31906	0.0438026	C:mitochondrial inner membrane;C:integral to membrane;C:respiratory chain	P:respiratory electron transport chain	F:heme binding;F:cytochrome-c oxidase activity;F:copper ion binding;F:electron carrier activity
Q8BK30	NADH dehydrogenase [ubiquinone] flavoprotein 3, mitochondrial	Ndufv3	2	0.578257	0.00989772	0.668605	0.0430906	1.03769	0.869532	1.19982	0.233634	C:mitochondrial inner membrane;C:respiratory chain	P:transport;P:electron transport chain	NA
Q3UIU2	NADH dehydrogenase [ubiquinone] 1 beta subcomplex subunit 6	Ndufb6	2	0.573712	0.0428361	0.788103	0.369088	0.940201	0.796293	1.29155	0.388094	C:integral to membrane	P:electron transport chain;P:transport	NA
Q9QZ85	Interferon-inducible GTPase 1	Iigp1	6	0.572439	0.00064343	0.879569	0.251011	0.758967	0.05973	1.16618	0.238114	C:endoplasmic reticulum membrane;C:Golgi cisterna membrane;C:symbiont-containing vacuole membrane;C:nuclear membrane	P:innate immune response;P:defense response to Gram-negative bacterium;P:defense response to protozoan;P:cytokine-mediated signaling pathway;P:regulation of autophagy;P:cellular response to interferon-beta	F:GTPase activity;F:GTP binding;F:identical protein binding;F:GDP binding
Q8K3J1	NADH dehydrogenase [ubiquinone] iron-sulfur protein 8, mitochondrial	Ndufs8	2	0.550821	0.0412844	0.751973	0.297116	0.830117	0.370223	NA	NA	NA	P:transport;P:electron transport chain	F:electron carrier activity;F:metal ion binding;F:NADH dehydrogenase (ubiquinone) activity;F:4 iron, 4 sulfur cluster binding
P20852	Cytochrome P450 2A5	Cyp2a5	17	0.548408	0.000103175	0.714115	0.0909091	0.792446	0.0507425	1.03189	0.74049	C:microsome;C:endoplasmic reticulum membrane	P:response to stilbenoid	F:heme binding;F:aromatase activity;F:electron carrier activity
Q6P8I4	PEST proteolytic signal-containing nuclear protein	Pcnp	2	NA	NA	NA	NA	NA	NA	0.830477	0.038785	C:nucleus	P:proteasomal ubiquitin-dependent protein catabolic process;P:cell cycle;P:protein ubiquitination	NA
P70699	Lysosomal alpha-glucosidase	Gaa	3	NA	NA	NA	NA	NA	NA	1.28605	0.0331287	C:lysosomal membrane	P:neuromuscular process controlling balance;P:muscle cell homeostasis;P:diaphragm contraction;P:locomotory behavior;P:neuromuscular process controlling posture;P:glycogen catabolic process;P:regulation of the force of heart contraction;P:lysosome organization	F:maltose alpha-glucosidase activity;F:carbohydrate binding
Q6PDI5	Proteasome-associated protein ECM29 homolog	Ecm29	2	NA	NA	1.4062	0.476872	0.638234	0.0666634	NA	NA	C:microtubule organizing center;C:endoplasmic reticulum;C:proteasome complex;C:endocytic vesicle;C:multivesicular body;C:nucleus;C:endoplasmic reticulum-Golgi intermediate compartment	NA	F:binding
Q9DBK0	Acyl-coenzyme A thioesterase 12	Acot12	2	NA	NA	NA	NA	1.26044	0.00359989	NA	NA	C:cytosol	P:fatty acid metabolic process;P:acetyl-CoA metabolic process	F:acetyl-CoA hydrolase activity;F:ATP binding;F:carboxylesterase activity
Q9D7G0	Ribose-phosphate pyrophosphokinase 1	Prps1	4	1.18978	0.0834472	1.36444	0.0372572	0.911322	0.360731	1.0451	0.622022	NA	P:nucleoside metabolic process;P:ribonucleoside monophosphate biosynthetic process	F:protein homodimerization activity;F:kinase activity;F:magnesium ion binding;F:ribose phosphate diphosphokinase activity;F:ATP binding
Q9DCT1	1,5-anhydro-D-fructose reductase	Akr1e2	4	1.18662	0.0915124	0.882456	0.157339	1.20553	0.0814189	0.896518	0.189139	C:cytoplasm	NA	F:1,5-anhydro-D-fructose reductase activity
P47740	Fatty aldehyde dehydrogenase	Aldh3a2	22	1.17889	0.0496739	1.12575	0.200889	0.97664	0.774028	0.932617	0.254114	C:endoplasmic reticulum membrane;C:integral to membrane;C:mitochondrial inner membrane	P:cellular aldehyde metabolic process	F:aldehyde dehydrogenase [NAD(P)+] activity;F:aldehyde dehydrogenase (NAD) activity
Q8BMF4	Dihydrolipoyllysine-residue acetyltransferase component of pyruvate dehydrogenase complex, mitochondrial	Dlat	9	1.17131	0.0760192	1.32949	0.0395788	0.891281	0.207025	1.01165	0.907782	C:mitochondrial pyruvate dehydrogenase complex	P:glycolysis;P:acetyl-CoA biosynthetic process from pyruvate	F:dihydrolipoyllysine-residue acetyltransferase activity
P97429	Annexin A4	Anxa4	8	1.17108	0.0921506	1.22805	0.117212	1.00484	0.958927	1.05372	0.615079	NA	NA	F:calcium ion binding;F:calcium-dependent phospholipid binding
P62259	14-3-3 protein epsilon	Ywhae	14	1.16933	0.106759	1.3	0.0584962	0.877711	0.194242	0.975789	0.672555	C:mitochondrion;C:melanosome	P:neuron migration;P:cerebral cortex development;P:hippocampus development;P:negative regulation of protein dephosphorylation;P:protein targeting	F:protein domain specific binding
Q5FW60	Major urinary protein 20	Mup20	20	1.16735	0.546421	1.44504	0.0888652	0.779924	0.362186	0.965455	0.899879	C:nucleus;C:extracellular space;C:cytosol	P:aerobic respiration;P:positive regulation of glucose metabolic process;P:negative regulation of lipid storage;P:negative regulation of gluconeogenesis;P:positive regulation of gene expression;P:locomotor rhythm;P:cellular response to lipid;P:glucose homeostasis;P:olfactory learning;P:energy reserve metabolic process;P:negative regulation of lipid biosynthetic process;P:negative regulation of tr…	F:pheromone binding;F:transporter activity;F:mating pheromone activity;F:insulin-activated receptor activity
P00920	Carbonic anhydrase 2	Ca2	9	1.16272	0.57892	0.58116	0.103312	1.33566	0.275509	0.667603	0.00488214	C:cytosol	P:one-carbon metabolic process;P:secretion;P:morphogenesis of an epithelium;P:carbon dioxide transport	F:carbonate dehydratase activity
Q9R0P5	Destrin	Dstn	6	1.16215	0.0868755	1.24916	0.0465811	0.951154	0.569748	1.02237	0.799257	C:cortical actin cytoskeleton	P:cytokinesis;P:positive regulation of actin filament depolymerization;P:cellular component movement	F:actin binding
O35343	Importin subunit alpha-4	Kpna4	2	1.16034	0.416153	1.36957	0.0959478	0.90796	0.631933	1.07168	0.627868	C:cytoplasm;C:nucleus	P:protein import into nucleus	F:protein binding;F:protein transporter activity
Q00519	Xanthine dehydrogenase/oxidase	Xdh	18	1.15945	0.144154	1.24862	0.0882687	0.928017	0.470887	0.99939	0.995593	C:extracellular region;C:peroxisome	P:regulation of epithelial cell differentiation;P:lactation;P:xanthine catabolic process	F:molybdenum ion binding;F:UDP-N-acetylmuramate dehydrogenase activity;F:iron ion binding;F:electron carrier activity;F:flavin adenine dinucleotide binding;F:xanthine oxidase activity;F:xanthine dehydrogenase activity;F:molybdopterin cofactor binding;F:2 iron, 2 sulfur cluster binding
Q921I1	Serotransferrin	Tf	28	1.15688	0.128548	0.865729	0.168608	1.08462	0.407412	0.811649	0.0380204	C:endocytic vesicle;C:extracellular region;C:recycling endosome	P:ERK1 and ERK2 cascade;P:iron ion transport;P:osteoclast differentiation;P:positive regulation of bone resorption;P:positive regulation of phosphorylation;P:positive regulation of cell motility;P:SMAD protein signal transduction;P:actin filament organization;P:positive regulation of transcription, DNA-dependent;P:activation of JUN kinase activity;P:cellular iron ion homeostasis	F:ferric iron binding
P10922	Histone H1.0	H1f0	4	1.15569	0.0858117	1.30794	0.0310801	1.01395	0.869068	1.14753	0.177664	C:nucleus;C:nucleosome	P:nucleosome assembly	F:DNA binding
P53657	Pyruvate kinase isozymes R/L	Pklr	34	1.15345	0.278375	1.4511	0.0219936	0.771454	0.072192	0.970527	0.803158	C:cytosol	P:glycolysis;P:endocrine pancreas development	F:magnesium ion binding;F:potassium ion binding;F:ATP binding;F:pyruvate kinase activity
O88342	WD repeat-containing protein 1	Wdr1	3	1.14998	0.0495533	1.03835	0.63054	0.9664	0.625691	0.872591	0.0858801	C:cytoplasm;C:cytoskeleton	NA	F:actin binding
P52843	Bile salt sulfotransferase 1	Sult2a1	5	1.13562	0.30114	1.42792	0.03401	0.881532	0.269857	1.10843	0.110262	C:cytoplasm	P:steroid metabolic process	F:bile-salt sulfotransferase activity
Q9EQU5	Protein SET	Set	5	1.13396	0.0676624	0.916606	0.303325	1.13627	0.0769596	0.918471	0.163792	C:perinuclear region of cytoplasm;C:cytosol;C:endoplasmic reticulum;C:nucleoplasm	P:nucleosome assembly	NA
Q64727	Vinculin	Vcl	7	1.12943	0.219079	1.3798	0.0392268	0.88921	0.258598	1.08632	0.48951	C:fascia adherens;C:focal adhesion;C:costamere	P:lamellipodium assembly;P:regulation of cell migration	F:actin binding;F:structural molecule activity
Q64433	10 kDa heat shock protein, mitochondrial	Hspe1	17	1.12624	0.140744	0.994255	0.948872	1.20788	0.0337542	1.06633	0.36593	C:mitochondrial matrix	P:protein folding;P:response to stress	F:ATP binding;F:chaperone binding
P16331	Phenylalanine-4-hydroxylase	Pah	36	1.11971	0.0747237	0.973138	0.709311	1.17605	0.0201798	1.02211	0.426874	NA	P:L-phenylalanine catabolic process	F:phenylalanine 4-monooxygenase activity
Q91X83	S-adenosylmethionine synthase isoform type-1	Mat1a	42	1.11754	0.192498	0.903081	0.386845	1.2133	0.0402929	0.980465	0.354341	NA	P:one-carbon metabolic process;P:S-adenosylmethionine biosynthetic process	F:metal ion binding;F:methionine adenosyltransferase activity;F:ATP binding
P35492	Histidine ammonia-lyase	Hal	25	1.11585	0.0781149	0.924243	0.292921	1.18396	0.0148089	0.980659	0.700362	C:soluble fraction;C:cytoplasm	P:biosynthetic process;P:histidine catabolic process	F:histidine ammonia-lyase activity
P46664	Adenylosuccinate synthetase isozyme 2	Adss	3	1.11152	0.413404	1.42578	0.0588873	0.836768	0.149981	1.07334	0.665987	C:cytosol	P:AMP biosynthetic process	F:magnesium ion binding;F:GTP binding;F:adenylosuccinate synthase activity
Q9D2R0	Acetoacetyl-CoA synthetase	Aacs	3	1.10938	0.164439	0.995254	0.960087	0.941701	0.434019	0.844829	0.0223	C:cytosol	P:fatty acid metabolic process	F:ATP binding;F:acetoacetate-CoA ligase activity
Q7TNG8	Probable D-lactate dehydrogenase, mitochondrial	Ldhd	10	1.10566	0.0801689	1.23436	0.0164976	0.884906	0.0469521	0.987912	0.669009	NA	P:ATP biosynthetic process	F:D-lactate dehydrogenase activity;F:protein binding;F:D-lactate dehydrogenase (cytochrome) activity;F:UDP-N-acetylmuramate dehydrogenase activity;F:flavin adenine dinucleotide binding
Q00896	Alpha-1-antitrypsin 1-3	Serpina1c	6	1.09638	0.417937	0.807644	0.189036	1.12342	0.333572	0.827568	0.0745482	C:extracellular region	P:regulation of proteolysis;P:response to cytokine stimulus;P:response to peptide hormone stimulus	F:serine-type endopeptidase inhibitor activity
P49429	4-hydroxyphenylpyruvate dioxygenase	Hpd	44	1.09526	0.227356	0.930535	0.327117	1.18635	0.0410882	1.00793	0.92436	NA	P:L-phenylalanine catabolic process;P:tyrosine catabolic process	F:metal ion binding;F:4-hydroxyphenylpyruvate dioxygenase activity
P24527	Leukotriene A-4 hydrolase	Lta4h	6	1.08667	0.0890075	1.14079	0.0287196	0.980456	0.686806	1.02928	0.496536	C:cytoplasm	P:leukotriene biosynthetic process;P:peptide catabolic process;P:proteolysis	F:zinc ion binding;F:aminopeptidase activity;F:leukotriene-A4 hydrolase activity;F:metallopeptidase activity;F:epoxide hydrolase activity
P97807	Fumarate hydratase, mitochondrial	Fh	20	1.08289	0.0651123	0.983444	0.689278	1.11208	0.0238899	1.00995	0.819928	C:tricarboxylic acid cycle enzyme complex;C:mitochondrion	P:homeostasis of number of cells within a tissue;P:tricarboxylic acid cycle;P:fumarate metabolic process	F:fumarate hydratase activity
P09671	Superoxide dismutase [Mn], mitochondrial	Sod2	23	1.07521	0.402637	1.16134	0.0308186	0.956755	0.625421	1.0334	0.75485	C:mitochondrial inner membrane	P:age-dependent response to reactive oxygen species;P:liver development;P:response to axon injury;P:response to activity;P:release of cytochrome c from mitochondria;P:iron ion homeostasis;P:neuron development;P:vasodilation by acetylcholine involved in regulation of systemic arterial blood pressure;P:respiratory electron transport chain;P:erythrophore differentiation;P:locomotory behavior;P:posit…	F:manganese ion binding;F:superoxide dismutase activity
Q8VBT2	L-serine dehydratase/L-threonine deaminase	Sds	6	1.07217	0.528525	0.980291	0.871949	1.26556	0.0571799	1.15711	0.156789	C:cytoplasm	P:cellular amino acid metabolic process;P:gluconeogenesis	F:L-threonine ammonia-lyase activity;F:pyridoxal phosphate binding;F:L-serine ammonia-lyase activity
P35123	Ubiquitin carboxyl-terminal hydrolase 4	Usp4	2	1.07115	0.381715	NA	NA	0.714258	0.00536545	NA	NA	C:cytoplasm;C:nucleus	P:protein localization at cell surface;P:regulation of protein stability;P:protein deubiquitination;P:negative regulation of protein ubiquitination;P:ubiquitin-dependent protein catabolic process	F:ubiquitin thiolesterase activity;F:ubiquitin-specific protease activity
Q6P3A8	2-oxoisovalerate dehydrogenase subunit beta, mitochondrial	Bckdhb	4	1.07006	0.507777	1.44146	0.0319125	0.853155	0.152674	1.14928	0.0999636	C:mitochondrial alpha-ketoglutarate dehydrogenase complex;C:mitochondrial inner membrane	P:branched chain family amino acid catabolic process	F:3-methyl-2-oxobutanoate dehydrogenase (2-methylpropanoyl-transferring) activity;F:alpha-ketoacid dehydrogenase activity
Q99LC5	Electron transfer flavoprotein subunit alpha, mitochondrial	Etfa	40	1.05986	0.237432	1.16773	0.0335449	1.0163	0.749519	1.11974	0.0498731	C:mitochondrial electron transfer flavoprotein complex	P:electron transport chain;P:transport	F:electron carrier activity
Q9QUR6	Prolyl endopeptidase	Prep	8	1.05575	0.519216	1.26869	0.0447087	0.875506	0.146535	1.05209	0.481822	C:cytoplasm;C:nucleus	P:proteolysis	F:serine-type endopeptidase activity;F:serine-type exopeptidase activity
Q9D826	Peroxisomal sarcosine oxidase	Pipox	18	1.04533	0.430743	1.23328	0.00474776	0.904536	0.10344	1.06717	0.247098	C:peroxisome	P:tetrahydrofolate metabolic process;P:L-lysine catabolic process to acetyl-CoA via L-pipecolate	F:L-pipecolate oxidase activity;F:sarcosine oxidase activity
P48024	Eukaryotic translation initiation factor 1	Eif1	3	1.04213	0.743263	1.1605	0.423515	0.800839	0.0558624	NA	NA	NA	P:dosage compensation by inactivation of X chromosome	F:translation initiation factor activity
P42932	T-complex protein 1 subunit theta	Cct8	11	1.03712	0.577921	0.875899	0.175637	1.18278	0.026007	0.998914	0.9864	C:microtubule organizing center	P:protein folding	F:unfolded protein binding;F:ATP binding
P63028	Translationally-controlled tumor protein	Tpt1	8	1.03691	0.760093	0.747722	0.0733035	1.18886	0.180372	0.857295	0.30918	C:nucleoplasm	P:negative regulation of ectoderm development;P:stem cell maintenance;P:anti-apoptosis	F:transcription factor binding
Q9QZQ8	Core histone macro-H2A.1	H2afy	15	1.03524	0.561139	1.17482	0.0107343	1.00152	0.980528	1.13656	0.0767833	C:centrosome;C:nucleosome;C:condensed chromosome	P:nucleosome assembly;P:chromatin modification	F:chromatin binding;F:DNA binding
P63017	Heat shock cognate 71 kDa protein	Hspa8	61	1.03208	0.412023	0.91921	0.0371977	1.04589	0.273527	0.931508	0.135508	C:extracellular vesicular exosome;C:ribonucleoprotein complex;C:cytosol;C:melanosome	P:negative regulation of transcription, DNA-dependent;P:response to stress;P:chaperone mediated protein folding requiring cofactor;P:regulation of cell cycle;P:transcription, DNA-dependent	F:ATPase activity, coupled;F:unfolded protein binding;F:ATP binding
Q9QYC0	Alpha-adducin	Add1	2	1.03156	0.827783	0.77988	0.0558464	1.19734	0.265697	0.905215	0.391321	C:cytoskeleton;C:plasma membrane;C:cytoplasm	P:multicellular organism growth;P:in utero embryonic development;P:erythrocyte differentiation;P:hemoglobin metabolic process;P:cell volume homeostasis;P:homeostasis of number of cells within a tissue;P:cell morphogenesis	F:calmodulin binding;F:actin binding;F:metal ion binding;F:structural molecule activity
Q8CC86	Nicotinate phosphoribosyltransferase	Naprt1	7	1.02707	0.524661	1.24379	0.00313798	0.910303	0.0470162	1.10239	0.0381349	C:cytosol	P:response to oxidative stress;P:nicotinate nucleotide salvage	F:nicotinate-nucleotide diphosphorylase (carboxylating) activity;F:nicotinate phosphoribosyltransferase activity
Q9D1Q6	Endoplasmic reticulum resident protein 44	Erp44	7	1.02668	0.5892	0.96861	0.441921	0.978313	0.669065	0.922977	0.0380639	C:endoplasmic reticulum lumen;C:endoplasmic reticulum membrane	P:response to unfolded protein;P:protein folding;P:cell redox homeostasis;P:glycoprotein metabolic process	F:protein binding;F:protein disulfide isomerase activity
Q8BTM8	Filamin-A	Flna	3	1.02597	0.866811	0.802342	0.0218741	1.19074	0.308478	0.931197	0.568172	C:cell cortex;C:nucleus;C:cytoskeleton;C:plasma membrane;C:trans-Golgi network	P:early endosome to late endosome transport;P:cytoplasmic sequestering of protein;P:positive regulation of I-kappaB kinase/NF-kappaB cascade;P:positive regulation of transcription factor import into nucleus;P:negative regulation of sequence-specific DNA binding transcription factor activity;P:actin crosslink formation;P:establishment of protein localization;P:inhibition of adenylate cyclase activ…	F:protein kinase C binding;F:transcription factor binding;F:Fc-gamma receptor I complex binding;F:signal transducer activity;F:Rac GTPase binding;F:glycoprotein binding;F:actin filament binding
Q9CZS1	Aldehyde dehydrogenase X, mitochondrial	Aldh1b1	20	1.02537	0.863498	0.705447	0.0436656	1.23711	0.180058	0.851125	0.248774	C:mitochondrial matrix	NA	F:aldehyde dehydrogenase (NAD) activity
Q9ET01	Glycogen phosphorylase, liver form	Pygl	70	1.01839	0.886207	1.40542	0.0534567	0.751832	0.0482771	1.03755	0.597012	C:soluble fraction	NA	F:glycogen phosphorylase activity;F:pyridoxal phosphate binding
Q64514	Tripeptidyl-peptidase 2	Tpp2	6	1.01562	0.887044	1.28865	0.0924513	0.756766	0.0271194	0.960203	0.740662	C:cytoplasm;C:nucleus	P:proteolysis	F:serine-type endopeptidase activity;F:aminopeptidase activity
P38647	Stress-70 protein, mitochondrial	Hspa9	36	1.0084	0.821505	0.913985	0.0759928	1.08718	0.0467899	0.985392	0.707866	C:mitochondrion	P:protein folding;P:protein export from nucleus	F:ATP binding;F:unfolded protein binding;F:enzyme binding
Q8BG32	26S proteasome non-ATPase regulatory subunit 11	Psmd11	12	1.00733	0.781154	1.11444	0.0044037	0.933794	0.0245039	1.03309	0.285704	C:proteasome complex	NA	NA
P47753	F-actin-capping protein subunit alpha-1	Capza1	3	1.00577	0.916439	1.08729	0.248237	0.840261	0.0248633	0.908364	0.0272997	C:F-actin capping protein complex;C:membrane;C:WASH complex;C:cortical cytoskeleton	P:actin filament capping;P:actin cytoskeleton organization	F:actin binding
Q571F8	Glutaminase liver isoform, mitochondrial	Gls2	16	1.00283	0.95211	1.0325	0.530536	1.0689	0.192677	1.10052	0.0220111	C:mitochondrion	P:glutamine metabolic process	F:glutaminase activity
Q5EBG8	Uncharacterized protein C1orf50 homolog	#VALUE!	2	0.997529	0.945574	1.03507	0.556341	0.900288	0.0367986	0.934167	0.162041	NA	NA	NA
Q9Z1Q9	Valine--tRNA ligase	Vars	15	0.996438	0.937357	1.13719	0.00546815	0.898685	0.039337	1.02563	0.568917	C:mitochondrion	P:valyl-tRNA aminoacylation	F:ATP binding;F:valine-tRNA ligase activity
Q8R0V5	Indoleamine 2,3-dioxygenase 2	Ido2	5	0.99104	0.936817	1.45288	0.0430307	0.711435	0.0117237	1.04297	0.374258	NA	NA	F:heme binding;F:oxidoreductase activity, acting on single donors with incorporation of molecular oxygen, incorporation of two atoms of oxygen
Q9EP89	Serine beta-lactamase-like protein LACTB, mitochondrial	Lactb	8	0.982875	0.72956	1.13196	0.0730747	0.952146	0.389811	1.09657	0.0450094	C:mitochondrion	NA	F:hydrolase activity
P47955	60S acidic ribosomal protein P1	Rplp1	8	0.973015	0.410863	0.923722	0.10379	1.08123	0.0376325	1.02646	0.259569	C:ribosome	P:translational elongation	F:structural constituent of ribosome
Q501J6	Probable ATP-dependent RNA helicase DDX17	Ddx17	6	0.971827	0.68852	NA	NA	0.80246	0.022132	NA	NA	C:nucleus	P:positive regulation of intracellular estrogen receptor signaling pathway;P:cardiovascular system development;P:regulation of skeletal muscle cell differentiation;P:positive regulation of transcription from RNA polymerase II promoter;P:post-embryonic development	F:RNA binding;F:ATP binding;F:estrogen receptor binding;F:transcription coactivator activity;F:ATP-dependent helicase activity
O35114	Lysosome membrane protein 2	Scarb2	3	0.970328	0.83528	1.43913	0.114566	0.684384	0.0419074	1.01504	0.926105	C:lysosomal membrane;C:integral to membrane;C:lysosomal lumen	P:cell adhesion;P:protein targeting to lysosome	F:receptor activity;F:enzyme binding
Q8VBW8	Tetratricopeptide repeat protein 36	Ttc36	4	0.967554	0.694342	0.774427	0.0389279	1.30479	0.00831745	1.04435	0.43087	NA	NA	F:binding
P48758	Carbonyl reductase [NADPH] 1	Cbr1	16	0.966121	0.521109	0.872669	0.043318	1.03261	0.57026	0.932726	0.185216	C:cytoplasm	P:vitamin K metabolic process;P:drug metabolic process	F:carbonyl reductase (NADPH) activity;F:prostaglandin-E2 9-reductase activity;F:nucleotide binding;F:15-hydroxyprostaglandin dehydrogenase (NADP+) activity
Q9D1P4	Cysteine and histidine-rich domain-containing protein 1	Chordc1	3	0.961185	0.619939	0.799721	0.0530613	1.02945	0.729531	0.856518	0.089857	NA	P:chaperone-mediated protein folding;P:response to stress;P:regulation of response to stress;P:negative regulation of Rho-dependent protein serine/threonine kinase activity;P:regulation of centrosome duplication	F:zinc ion binding
P99025	GTP cyclohydrolase 1 feedback regulatory protein	Gchfr	6	0.959597	0.763737	1.44038	0.132613	0.729739	0.0662883	1.09536	0.33458	C:cytosol;C:nuclear membrane	P:negative regulation of biosynthetic process	NA
O88451	Retinol dehydrogenase 7	Rdh7	16	0.954368	0.291892	1.14152	0.0219276	0.960455	0.384579	1.1488	0.0213153	C:microsome;C:endoplasmic reticulum	NA	F:nucleotide binding;F:retinol dehydrogenase activity
Q9QY76	Vesicle-associated membrane protein-associated protein B	Vapb	4	0.951153	0.60853	0.742315	0.0448979	1.18211	0.11906	0.92256	0.297542	C:integral to membrane;C:membrane fraction;C:endoplasmic reticulum membrane	NA	F:structural molecule activity
Q5SWU9	Acetyl-CoA carboxylase 1	Acaca	13	0.948917	0.52477	1.08221	0.34874	0.818607	0.0331811	0.933598	0.428978	C:cytosol;C:mitochondrion	P:lipid homeostasis;P:tissue homeostasis;P:fatty acid biosynthetic process;P:protein homotetramerization;P:acetyl-CoA metabolic process;P:multicellular organismal protein metabolic process	F:biotin carboxylase activity;F:protein binding;F:acetyl-CoA carboxylase activity;F:ATP binding;F:metal ion binding
Q9WUA2	Phenylalanine--tRNA ligase beta subunit	Farsb	6	0.94442	0.060145	1.01897	0.501896	0.930439	0.0282669	1.00388	0.889624	C:cytoplasm	P:phenylalanyl-tRNA aminoacylation	F:magnesium ion binding;F:phenylalanine-tRNA ligase activity;F:RNA binding;F:ATP binding
Q91YP0	L-2-hydroxyglutarate dehydrogenase, mitochondrial	L2hgdh	3	0.941761	0.556764	1.39684	0.0303822	0.870951	0.159876	1.29181	0.0261294	C:integral to membrane;C:mitochondrion	P:cellular protein metabolic process	F:2-hydroxyglutarate dehydrogenase activity
P08228	Superoxide dismutase [Cu-Zn]	Sod1	14	0.937423	0.43884	1.15034	0.0580335	1.07435	0.415556	1.31837	0.00866242	C:mitochondrion;C:cytosol;C:cytoplasmic vesicle;C:nucleus;C:extracellular matrix;C:dendrite cytoplasm;C:protein complex;C:neuronal cell body;C:extracellular space	P:removal of superoxide radicals;P:superoxide anion generation;P:activation of MAPK activity;P:anterograde axon cargo transport;P:peripheral nervous system myelin maintenance;P:positive regulation of cytokine production;P:response to drug;P:response to axon injury;P:spermatogenesis;P:regulation of multicellular organism growth;P:embryo implantation;P:double-strand break repair;P:myeloid cell home…	F:chaperone binding;F:zinc ion binding;F:superoxide dismutase activity;F:protein phosphatase 2B binding;F:copper ion binding
Q8BH86	UPF0317 protein C14orf159 homolog, mitochondrial	#VALUE!	5	0.934854	0.313941	1.02126	0.779526	0.84943	0.0308402	0.927944	0.181656	C:mitochondrion	NA	NA
Q64435	UDP-glucuronosyltransferase 1-6	Ugt1a6	24	0.930287	0.328031	1.30627	0.0149391	0.803563	0.0114175	1.12833	0.130456	C:integral to membrane;C:microsome;C:mitochondrial inner membrane;C:endoplasmic reticulum membrane	P:glucuronate metabolic process	F:glucuronosyltransferase activity
Q99KP6	Pre-mRNA-processing factor 19	Prpf19	2	0.925578	0.126743	0.918735	0.0926674	1.09134	0.0473039	NA	NA	C:lipid particle;C:ubiquitin ligase complex;C:spindle	P:lipid biosynthetic process;P:negative regulation of neuron differentiation;P:DNA repair;P:positive regulation of astrocyte differentiation;P:inner cell mass cell proliferation	F:DNA binding
Q9R257	Heme-binding protein 1	Hebp1	4	0.923153	0.265817	0.991396	0.906442	1.27776	0.00457268	1.37221	0.00127239	C:cytoplasm	NA	F:heme binding
Q9Z1Z0	General vesicular transport factor p115	Uso1	7	0.913012	0.278297	0.80741	0.0763142	1.04771	0.592289	0.926532	0.36525	C:Golgi membrane;C:cytosol;C:perinuclear region of cytoplasm;C:microsome	P:intracellular protein transport;P:vesicle fusion with Golgi apparatus	F:protein transporter activity;F:protein binding
Q99L04	Dehydrogenase/reductase SDR family member 1	Dhrs1	9	0.90626	0.156911	1.0825	0.340737	0.859662	0.0468176	1.02684	0.529733	C:mitochondrial inner membrane	NA	F:nucleotide binding;F:oxidoreductase activity
Q91WN4	Kynurenine 3-monooxygenase	Kmo	9	0.902193	0.130208	1.09601	0.230879	0.934658	0.333653	1.13545	0.0416013	C:mitochondrial inner membrane;C:integral to membrane;C:mitochondrial outer membrane	P:NAD metabolic process;P:pyridine nucleotide biosynthetic process	F:kynurenine 3-monooxygenase activity
O88587	Catechol O-methyltransferase	Comt	18	0.896225	0.235512	1.20765	0.154539	0.814908	0.045367	1.09808	0.178651	C:cytoplasm;C:plasma membrane;C:integral to membrane	P:neurotransmitter catabolic process;P:catecholamine metabolic process	F:magnesium ion binding;F:catechol O-methyltransferase activity
P12265	Beta-glucuronidase	Gusb	3	0.887825	0.189566	1.04439	0.671199	1.18691	0.101975	1.39622	0.018377	C:microsome;C:lysosome;C:endoplasmic reticulum	P:carbohydrate metabolic process	F:beta-glucuronidase activity;F:cation binding
Q6P542	ATP-binding cassette sub-family F member 1	Abcf1	4	0.886841	0.116861	0.835116	0.065209	1.01387	0.858341	0.954732	0.56876	C:nuclear envelope;C:polysomal ribosome;C:nucleoplasm	P:translational initiation	F:ATP binding;F:ATPase activity;F:ribosome binding;F:translation activator activity
Q9QZD9	Eukaryotic translation initiation factor 3 subunit I	Eif3i	2	0.880348	0.110638	0.832022	0.0194607	1.04474	0.587722	0.987388	0.858769	C:eukaryotic translation initiation factor 3 complex	NA	F:translation initiation factor activity
P11714	Cytochrome P450 2D9	Cyp2d9	34	0.874681	0.171221	1.217	0.127734	0.87229	0.184388	1.21368	0.0106747	C:microsome;C:endoplasmic reticulum membrane	NA	F:aromatase activity;F:heme binding;F:electron carrier activity
P45700	Mannosyl-oligosaccharide 1,2-alpha-mannosidase IA	Man1a1	3	0.869954	0.0616863	0.87726	0.0302545	0.993238	0.91484	1.00158	0.984834	C:Golgi membrane;C:integral to membrane	NA	F:mannosyl-oligosaccharide 1,2-alpha-mannosidase activity;F:calcium ion binding
Q05421	Cytochrome P450 2E1	Cyp2e1	25	0.868393	0.148907	1.13222	0.340149	0.79623	0.0346123	1.03813	0.529208	C:microsome	NA	F:electron carrier activity;F:oxidoreductase activity, acting on paired donors, with incorporation or reduction of molecular oxygen, NADH or NADPH as one donor, and incorporation of one atom of oxygen;F:heme binding
P20918	Plasminogen	Plg	2	0.867942	0.123481	0.808838	0.0577102	0.99803	0.980439	0.930068	0.377412	C:extracellular space;C:extrinsic to plasma membrane	P:myoblast differentiation;P:induction of apoptosis;P:mononuclear cell migration;P:blood coagulation;P:muscle cell homeostasis;P:apoptotic process;P:fibrinolysis;P:tissue remodeling;P:trophoblast giant cell differentiation;P:labyrinthine layer blood vessel development;P:negative regulation of angiogenesis;P:tissue regeneration	F:serine-type endopeptidase activity
Q99JY3	GTPase IMAP family member 4	Gimap4	2	0.85387	0.103847	0.74891	0.0188408	1.10057	0.348602	0.965288	0.665025	NA	NA	F:GTP binding
Q9R112	Sulfide:quinone oxidoreductase, mitochondrial	Sqrdl	7	0.846754	0.258229	1.23539	0.268613	0.910977	0.540958	1.32909	0.0855044	C:mitochondrial inner membrane	NA	F:oxidoreductase activity
Q9CR21	Acyl carrier protein, mitochondrial	Ndufab1	6	0.837837	0.0879518	0.798697	0.118927	1.00266	0.979561	0.955816	0.689474	NA	P:fatty acid biosynthetic process;P:electron transport chain	F:cofactor binding;F:acyl carrier activity;F:phosphopantetheine binding
Q9CQ54	NADH dehydrogenase [ubiquinone] 1 subunit C2	Ndufc2	6	0.835012	0.112208	0.740915	0.0511051	1.00381	0.969359	0.890689	0.463542	C:mitochondrial inner membrane;C:respiratory chain;C:integral to membrane	P:transport;P:mitochondrial electron transport, NADH to ubiquinone	F:NADH dehydrogenase (ubiquinone) activity
