# Supplementary material for: Age-related proteostasis and metabolic alterations in Caspase-2-deficient mice
Source: Cell Death Dis. 2015 Jan 22;6(1):e1597–. doi: 10.1038/cddis.2014.567 (PMC4669765; doi:10.1038/cddis.2014.567)
Supplement: Supplementary Table S3 [file cddis2014567x4.xls]

## Sheet: Unique Total Liver Metabolites
Global metabolomics of liver during ageing of WT and Casp2-/- mice; all metabolites identified
								Young WT								Aged WT (WA)								Young Casp2-/- (KY)								Aged Casp2-/- (KA)
Group	BIOCHEMICAL	SUPER_PATHWAY	SUB_PATHWAY	PLATFORM	CAS	KEGG	ID HMDB_ID	WY-1112	WY-1113	WY-1115	WY-1114	WY-1117	WY-1116	WY-1136	WY-1137	WA-ARC-M	WA-3086	WA-2822	WA-827	WA-847	WA-883	WA-WT9(1)	WA-686	KY-1104	KY-1106	KY-1109	KY-1121	KY-1122	KY-1123	KY-1239	KY-1240	KA-755	KA-756	KA-834	KA-771	KA-780	KA-804	KA-593	KA-595
								Final Conc. Results converted to account for sample weight and total extraction volume: picomoles/mg and NORMALIZED to [EXTRACTION: ISTD] 13C515N-Valine Results
Amino acids & amines	4-Hydroxyproline	Amino acid	Urea cycle; arginine-, proline-, metabolism	LC-MS	51-35-4;	C01157	HMDB00725	18.8024	36.3961	27.965	59.9134	34.4612	51.8622	33.527	25.7263	17.1161	20.2529	12.0019	6.98066	9.9259	9.75913	6.81761	3.77849	45.6427	41.6837	35.452	30.2284	32.3122	26.6488	40.7449	49.1909	11.2058	9.80465	15.8792	6.02261	7.03988	27.3257	10.2947	6.58833
Amino acids & amines	Alanine	Amino acid	Alanine and aspartate metabolism	LC-MS	56-41-7;	C00041	HMDB00161	3931.22	3632.11	3881.32	5471.34	4341.99	7337.77	4740.88	3734.31	3367.86	5216.82	2079.42	3281.14	3352.33	3838.99	2217.59	1634.01	3811.04	5386.24	3748.49	3067.92	3888.94	3378.33	4293.63	3813.16	3871.69	3860.26	3398.08	2862.53	2374.2	2886.47	2281.11	1561.46
Amino acids & amines	Ammonia	Homogeneous Non-metal Compounds	Amino acid metabolism; Urea cycle	LC-MS	7664-41-7	C00014	HMDB00051	10396.5	4544.64	8243.33	5732.61	9185.56	6482.21	4084.51	6507.24	6066.3	8307.13	6417.08	10644.8	7022.99	6660.29	1707	812.151	7327.77	1768.11	7008.38	4474.01	7186.74	2674.12	4028.95	8952.32	8454.14	3222.82	7766.06	8182.43	5731.57	4249.39	164.216	1971.33
Amino acids & amines	Asparagine	Amino acid	Urea cycle; arginine-, proline-, metabolism	LC-MS	70-47-3	C00152	HMDB00168	139.235	128.629	182.19	100.774	132.263	114.241	159.554	127.114	123.101	125.786	167.193	189.127	164.243	87.1057	88.1101	74.7842	124.147	81.6441	171.064	128.74	154.406	147.235	173.397	142.944	170.439	171.213	171.89	142.66	127.756	170.321	118.825	90.5658
Amino acids & amines	Aspartic acid/aspartate	Amino acid	Alanine and aspartate metabolism	LC-MS	56-84-8;	C00049	HMDB00191	285.242	315.816	306.035	408.632	285.635	382.187	306.891	366.7	392.152	457.358	257.069	279.62	295.74	326.942	253.826	299.296	455.17	297.447	406.587	372.099	415.112	457.538	365.017	370.736	406.887	703.226	393.12	396.102	262.369	384.904	344.441	172.059
Amino acids & amines	beta-alanine	Amino acid	Alanine and aspartate metabolism	LC-MS	56-41-7;107-95-9;	C00099	HMDB00056	236.387	222.834	278.71	287.073	249.606	422.787	345.259	187.685	247.43	279.958	352.59	189.775	205.602	176.57	198.32	98.2147	213.247	295.437	254.809	228.973	277.859	267.719	228.314	304.626	200.068	343.832	197.17	157.929	123.462	230.267	131.245	89.7763
Amino acids & amines	citrulline	Amino acid	Urea cycle; arginine-, proline-, metabolism	LC-MS	372-75-8;	C00327	HMDB00904	21.126	25.1119	30.9433	26.9761	34.8975	41.2768	38.3096	24.4382	52.0214	28.9015	70.833	19.5603	29.0262	14.5953	13.365	8.44316	45.1125	24.1906	46.1807	24.9047	23.9663	48.8201	26.7956	21.6488	39.9122	31.9174	17.292	45.6856	17.7507	88.4816	19.4592	9.23223
Amino acids & amines	Cysteine	Amino acid	Cysteine, methionine, SAM, taurine metabolism	LC-MS	52-90-4;56-89-3;	C00097	HMDB00574	35.0128	54.1592	79.016	35.8724	66.196	45.1739	64.7645	32.3374	106.05	99.7015	139.576	92.4937	80.6187	30.9852	39.5976	32.4482	50.7592	37.793	40.4173	26.2365	22.5972	39.646	53.0311	76.0173	82.8224	84.6732	53.3875	65.5383	52.1717	37.6602	52.498	65.9996
Amino acids & amines	gamma-aminobutyrate (GABA)	Amino acid	Glutamate metabolism	LC-MS	56-12-2;	C00334	HMDB00112	48.2254	78.1676	68.7564	81.0191	62.5027	147.536	57.9802	51.8499	42.0084	26.4957	34.9413	69.4381	51.42	61.0217	43.7343	20.2006	51.5015	88.2233	126.899	53.9619	77.3061	76.1621	63.4034	46.2456	66.3275	77.1809	50.1106	29.2023	47.3418	66.9066	34.9902	38.9975
Amino acids & amines	Glutamine	Amino acid	Glutamate metabolism	LC-MS	56-85-9;	C00064	HMDB00641	6762.21	4704.99	6400.27	3940	4968.56	5133.1	4959.18	5586.66	3623.27	4751.94	3658.96	4958.8	5110.07	4349.61	2216.17	2921.79	3627.94	4121.14	3490.16	5561.49	3969.79	6235.89	5111.74	4052.71	5020.92	5176.77	5390.85	4843.84	3859.32	4617.14	3280.26	2741.99
Amino acids & amines	Glutamic acid/Glutamate	Amino acid	Glutamate metabolism	LC-MS	56-86-0;	C00025	HMDB03339	1618.98	1584.24	1404.23	2148.93	1429.07	3577.18	1417.44	1588.17	1130.5	1003.89	1160.57	1182.21	1264.98	3042.5	1989.25	1303.68	1370.16	2932.78	3181.6	1782.1	3252.41	1868.63	1568.48	908.337	1793.44	4552.01	1546.89	1087.58	1407.53	1777.4	1065.34	1485.46
Amino acids & amines	Glycine	Amino acid	Glycine, serine and threonine metabolism	LC-MS	56-40-6;	C00037	HMDB00123	1884.05	1856.42	2320.28	2397.3	2456.79	2603.49	2167.64	1902.66	2633.25	2927.53	2507.81	2251.42	2333.58	2397.8	1988.94	1246.17	2285.93	1888.04	1877.41	1910.44	1531.89	2186.06	1948.6	2076.53	2494.04	1882.89	2204.36	2512.62	1582.26	2657.52	2034.54	1697.85
Amino acids & amines	Histidine	Amino acid	Histidine metabolism	LC-MS	5934-29-2;	C00135	HMDB00177	834.497	523.996	856.18	518.861	779.041	715.273	738.603	566.49	554.101	717.276	589.179	751.434	708.55	413.175	340.974	327.388	576.23	607.058	597.772	617.889	619.505	776.567	650.371	720.316	677.963	646.36	770.055	773.097	598.706	708.779	436.484	363.668
Amino acids & amines	homoserine	Amino acid	Glycine, serine and threonine metabolism	LC-MS	672-15-1	C00263	HMDB00719	8.39013	5.64096	7.67146	9.62785	7.18406	11.3089	7.6962	7.32605	6.10185	12.0482	5.5855	5.6139	7.87255	18.9924	6.74194	3.65189	5.9534	8.77318	9.26208	6.79835	5.10654	7.71347	6.84418	5.71575	5.53863	5.61241	6.18243	7.12756	5.89808	10.7187	6.31568	4.48912
Amino acids & amines	Isoleucine	Amino acid	Valine, leucine and isoleucine metabolism	LC-MS	73-32-5;	C00407	HMDB00172	257.902	195.268	297.576	139.258	204.282	173.869	298.994	207.632	150.935	137.972	290.482	298.426	246.369	101.766	104.545	114.487	139.31	113.838	423.535	199.641	249.202	223.252	269.571	220.16	200.533	189.12	238.181	191.521	161.873	238.704	149.629	119.973
Amino acids & amines	Leucine	Amino acid	Valine, leucine and isoleucine metabolism	LC-MS	61-90-5;	C00123	HMDB00687	351.054	345.095	584.929	343.166	413.014	383.965	425.868	413.797	320.44	304.013	564.122	582.95	469.158	236.231	150.344	150.169	311.406	201.833	637.195	367.382	310.418	472.304	366.983	316.58	314.553	348.748	466.912	265.632	239.653	487.771	277.013	199.957
Amino acids & amines	Lysine	Amino acid	Lysine metabolism	LC-MS	56-87-1;	C00047	HMDB00182	456.881	395.057	514.869	304.18	443.157	327.282	595.033	364.302	414.161	369.95	569.179	531.254	427.45	257.907	218.574	229.163	361.101	237.868	378.758	337.775	389.736	473.107	440.707	497.67	341.142	431.769	375.729	382.909	261.357	362.094	305.773	250.773
Amino acids & amines	Methionine	Amino acid	Cysteine, methionine, SAM, taurine metabolism	LC-MS	63-68-3;	C00073	HMDB00696	105.515	75.7867	98.4203	75.9981	87.441	84.447	106.159	75.7205	66.9659	71.0155	111.182	99.2378	90.8074	83.1966	58.1551	56.5604	92.308	67.8818	158.456	80.2876	85.5675	92.7278	95.5505	84.8587	86.9282	98.8612	73.7613	106.264	59.0839	70.4126	72.6768	83.0564
Amino acids & amines	Ornithine	Amino acid	Urea cycle; arginine-, proline-, metabolism	LC-MS		C00077	HMDB03374	295.162	163.51	339.315	470.078	333.825	490.199	213.311	157.005	169.889	299.269	208.175	256.947	197.405	262.016	137.75	89.1385	368.596	269.093	213.62	136.117	305.255	308.132	254.609	275.077	184.359	230.814	254.396	228.033	156.277	263.891	107.671	90.4465
Amino acids & amines	Phenylalanine	Amino acid	Phenylalanine & tyrosine metabolism	LC-MS	63-91-2;	C00079	HMDB00159	178.615	142.633	204.653	123.487	160.074	141.653	195.787	150.178	125.934	128.683	201.217	205.832	169.816	101.609	75.8874	56.1579	137.477	101.21	237.621	143.529	177.304	164.964	196.658	167.239	153.358	157.198	171.533	146.667	120.663	161.764	80.1143	91.2696
Amino acids & amines	Proline	Amino acid	Urea cycle; arginine-, proline-, metabolism	LC-MS	147-85-3;	C00148	HMDB00162	244.596	286.416	377.239	518.689	314.004	490.383	398.576	262.569	325.241	308.908	412.496	343.389	269.634	225.74	163.179	142.073	312.372	365.314	336.006	254.795	287.893	269.925	350.424	355.911	292.187	282.651	268.002	188.297	167.982	339.209	214.233	183.641
Amino acids & amines	sarcosine (N-Methylglycine)	Amino acid	Glycine, serine and threonine metabolism	LC-MS	107-97-1;	C00213	HMDB00271	58.7912	92.5722	124.737	155.116	70.769	195.386	239.84	46.6178	145.561	109.588	240.513	97.4603	62.0071	30.5623	130.104	44.0142	76.5914	185.596	142.915	8.21229	91.382	14.2422	57.6832	47.2132	24.06	144.853	29.5957	96.5317	33.5395	45.3947	43.1599	40.4449
Amino acids & amines	Serine	Amino acid	Glycine, serine and threonine metabolism	LC-MS	56-45-1;	C00065	HMDB03406	346.516	228.143	333.363	384.253	348.919	299.344	296.873	260.469	194.222	334.808	265.47	264.262	297.19	170.319	129.369	201.708	278.178	199.959	280.267	253.021	227.285	369.493	242.657	184.587	302.016	104.237	356.514	318.512	198.776	476.62	253.723	185.26
Amino acids & amines	Taurine	Amino acid	Cysteine, methionine, SAM, taurine metabolism	LC-MS	107-35-7;	C00245	HMDB00251	3048.64	1953.02	2970.9	3229.52	1460.71	3009.28	4299.57	3570.39	7937.16	4163.89	10928.2	6506.73	6687.85	5944.04	2544.7	5197.78	6315.94	5136.06	4655.37	3345.57	2182.24	4751.87	2136.05	5632.03	1852.76	10460.8	4042.44	7482.35	4887.47	3279.81	5647.38	6503.13
Amino acids & amines	Threonine	Amino acid	Glycine, serine and threonine metabolism	LC-MS	72-19-5;	C00188	HMDB00167	333.112	309.971	374.412	287.838	357.863	313.521	420.31	302.868	304.2	282.316	320.711	342.754	326.125	175.74	155.497	168.269	217.515	231.055	322.67	216.822	250.731	285.374	304.488	286.034	275.525	172.496	304.283	263.896	200.161	307.6	213.218	192.013
Amino acids & amines	Tryptophan	Amino acid	Tryptophan metabolism	LC-MS	73-22-3;	C00078	HMDB00929	55.2455	50.3978	62.9166	44.2851	53.863	53.1142	61.2786	45.5679	43.2872	47.9162	64.1304	64.1902	54.9477	34.1027	28.7622	18.016	39.1781	35.8004	68.0605	46.0138	60.0191	50.8749	62.8398	55.4342	53.2843	50.1521	53.6508	48.1626	40.1619	49.8782	29.8471	30.6588
Amino acids & amines	Tyrosine	Amino acid	Phenylalanine & tyrosine metabolism	LC-MS	60-18-4;	C00082	HMDB00158	185.158	157.592	204.971	179.903	158.796	216.297	219.743	143.789	103.669	116.166	192.072	199.379	157.393	107.692	78.7016	48.9905	144.919	146.639	209.775	146.05	201.295	154.478	177.743	161.199	142.621	172.496	163.733	134.75	105.753	170.731	69.2565	85.8013
Amino acids & amines	Valine	Amino acid	Valine, leucine and isoleucine metabolism	LC-MS	72-18-4;	C00183	HMDB00883	389.19	324.641	484.565	244.297	325.102	269.227	455.075	333.971	276.851	215.468	482.496	469.479	385.443	131.016	220.322	199.721	194.508	182.143	551.298	315.395	418.063	367.371	414.565	337.274	310.19	293.097	388.875	289.984	255.032	388.218	269.259	209.584
								Relative values
Organic acids and fatty acids	1-Monooctodecanoglycerol/Glycerol 1-octadecanoate/glyceryl stearate	Lipid	Glycerolipid metabolism	GC-MS Untargeted	123-94-4		HMDB31075	7.5629	9.86275	2.84367	8.87155	8.42485	8.66241	6.15778	1.67863	10.5164	4.47192	7.26672	11.7615	13.2647	8.53094		4.39462	2.85734	8.0368	7.90146	9.52093	9.10129	2.18934	5.5427	4.5887	8.08787	8.19953	7.95622	10.5476	3.65256	6.48877	6.44195	9.98578
Organic acids and fatty acids	2-Aminomalonic acid	Amino acid		GC-MS Untargeted	1068-84-4	C00872	HMDB01147	0.553393	0.310554	0.316089	0.285542	0.464087	0.240496	0.174402	0.163002	0.202864	0.301866	0.299007	0.163238	0.205481	0.239821		0.181553	0.219917	0.34048	0.383879	0.36136	0.345587	0.278345	0.289724	0.247427	0.110609	0.853136	0.33652	0.213887	0.223247	0.331869	0.275544	0.163889
Organic acids and fatty acids	Ascorbate	Cofactors and vitamins	Ascorbate and aldarate metabolism	GC-MS Untargeted	134-03-2;	C00072	HMDB00044	0.584779	2.25366	3.41026	2.28286	1.76317	3.514	2.54206	1.09023	3.26802	3.48116	1.06955	2.20989	3.5005	1.87859		4.27129	1.29548	4.85427	1.55241	0.481542	1.2507	0.550127	2.72618	2.51701	3.36254	2.90792	2.69364	7.68006	2.9551	2.55942	4.39973	6.94761
Organic acids and fatty acids	Citrate	Energy	Krebs cycle	GC-MS Untargeted	77-92-9;	C00158	HMDB00094	0.24359	0.27052	0.255275	0.545567	0.659095	0.503532	0.230606	0.112349	0.211608	0.25288	0.231267	0.211092	0.11947	0.349159		0.123727	0.143666	0.297829	0.275291	0.195951	0.320743	0.199262	0.325324	0.296131	0.01954	0.299684	0.195429	0.183026	0.182408	0.181271	0.181141	0.0725703
Organic acids and fatty acids	Fumarate	Energy	Krebs cycle	GC-MS Untargeted	100-17-8;	C00122	HMDB00134	0.159968	0.192172	0.208821	0.204083	0.219456	0.434946	0.178178	0.074776	0.220392	0.149887	0.203038	0.114495	0.0909844	0.111798		0.0315951	0.374315	0.165451	0.374652	0.138748	0.180601	0.140497	0.172778	0.262508	0.133731	0.542358	0.109786	0.100283	0.0804889	0.138463	0.0578203	0.0457382
Organic acids and fatty acids	Galactonate/galactonic acid	Carbohydrate	Galactose	GC-MS Untargeted	576-36-3	C00880	HMDB00565	11.2563	15.8224	16.127	14.2494	13.5118	16.6844	14.6473	11.648	7.47651	8.37283	8.60601	8.55207	8.01655	7.74935		3.52336	11.7651	10.1279	11.7988	9.17235	7.4271	7.96226	9.35761	11.0009	7.33421	5.10524	7.48391	5.28775	4.43165	9.29019	7.3722	5.05919
Organic acids and fatty acids	Gluconate-6-phosphate/6-phosphoglyconic acid	Carbohydartae	Pentose Phosphate	GC-MS Untargeted	921-62-0	C00345	HMDB01316	0.125143	0.135606	0.0608963	0.0892346	0.235747	0.136622	0.107901	0.172945	0.0600754	0.224651	3.22505	3.17298	0.149945	0.120542		1.76041	0.101676	0.0639905	0.0554633	0.0962427	0.0674665	0.0484474	0.161235	0.121824	0.332956	0.126933	0.072772	0.0658561	0.224307	0.0948821	0.169133	0.132366
Organic acids and fatty acids	Glycolate/glycolic acid	Organic Acids and Derivatives	Glyoxylate and dicarboxylate metabolism	GC-MS Untargeted	79-14-1	C00160	HMDB00115	101.676	95.0843	101.685	108.203	91.3634	103.873	107.923	103.598	88.4436	95.5267	70.1651	84.5275	87.0987	76.0188		51.0553	32.596	113.529	83.6122	86.8282	88.1175	79.7434	103.862	84.0412	29.8582	84.33	85.2626	72.8551	71.0317	89.7214	67.6102	58.15
Organic acids and fatty acids	Lactate	Carbohydrate	Glycolysis, gluconeogenesis, pyruvate metabolism	GC-MS Untargeted	79-33-4;	C00186	HMDB00190	972.799	1019.05	1163.9	1274.61	1218.51	1409.41	1268.83	1156.17	1075.4	1240.94	676.677	855.967	911.415	1260.97		406.579	1075.71	1248.63	860.597	896.856	894.105	777.455	1190.38	1504.81	1064.94	795.947	925.693	703.702	729.125	951.735	704.095	411.722
Organic acids and fatty acids	Malate	Energy	Krebs cycle	GC-MS Untargeted	6915-15-7;	C00149	HMDB00156	0.180947	0.186656	0.239842	0.223303	0.25666	0.190027	0.238758	0.1736	0.365986	0.274128	0.337652	0.322618	0.292866	0.324307		0.206361	0.239168	0.173734	0.206062	0.214797	0.186231	0.274506	0.271453	0.258875	0.125496	0.205264	0.175329	0.211993	0.172528	0.349399	0.278107	0.333658
Organic acids and fatty acids	Phosphate/Phosphoric acid	Energy	Oxidative phosphorylation	GC-MS Untargeted	7664-38-2 ;	C00009	HMDB01429	1747.23	1755.17	1787.91	1652.89	1839.4	1673.18	1637.91	1470.59	1533.89	1537.22	1560.46	1654.79	1499.01	1448.83		1070.38	1559.31	1454.92	1576.57	1525.77	1455.71	1426.82	1514.12	1783.98	1578.48	1443.23	1573.73	1338.53	1473.81	1564.68	1637.53	1280.41
Organic acids and fatty acids	Pyruvate/pyruvic acid	Carbohydrate	Glycolysis, gluconeogenesis, pyruvate metabolism	GC-MS Untargeted	127-17-3	C00022	HMDB00243	1.24023	1.69316	0.954112	1.57256	1.71385	2.44161	1.79232	0.740832	1.06293	1.98715	0.710959	1.10307	1.50656	0.880934		0.408916	1.42313	1.40485	0.801903	1.65801	1.53469	0.828432	1.83584	1.6616	1.11192	0.763448	1.09624	0.504697	0.763363	0.934882	1.0926	0.659759
Organic acids and fatty acids	Pyroglutamic acid	Amino acid	Glutamate metabolism	GC-MS Untargeted	98-79-3	C01879	HMDB00267	282.052	128.505	93.3972	82.1826	298.323	185.854	100.406	249.974	63.8616	72.0792	77.5299	79.7062	87.1282	184.564		62.3432	69.4169	181.57	70.7957	106.547	82.2526	102.16	96.1705	86.1427	166.46	90.9154	134.579	50.0865	132.74	99.3769	83.2934	59.861
Organic acids and fatty acids	Succinate	Energy	Krebs cycle	GC-MS Untargeted	110-15-6;	C00042	HMDB00254	20.4993	15.2827	19.6816	28.0841	27.302	26.1828	23.1204	23.3879	13.9897	21.6512	12.6803	13.2385	13.9016	23.873		8.08142	19.4845	20.8692	20.0494	15.0867	20.7094	18.2603	18.8984	17.5749	19.4704	16.6128	19.0526	17.7573	14.4111	15.8688	14.7766	9.46678
Organic acids and fatty acids	Threonate/threonic acid	Carbohydrate	Ascorbate and aldarate metabolism	GC-MS Untargeted	3909-12-4	C01620	HMDB00943	1.06306	1.08252	1.23755	0.976492	1.34091	1.01269	0.820524	0.783052	1.18994	1.19913	1.61461	1.11871	0.871597	0.835406		0.611891	0.711333	1.05751	1.22788	0.996872	0.738374	1.00412	0.844533	1.183	0.541186	1.03939	0.953557	1.37079	1.11151	1.12768	0.96163	1.09929
Organic acids and fatty acids	caprate (C10:0)	Lipid	Fatty acid	GC-MS Targeted	112-37-8;	C01571	HMDB00511	0.00048546	0.000289679	0	0.000220161	0.0001953	0	0.000555401	0.000745329	0	0	0	0	0.000142409	0.000449024		0.000180057	0.000191039	0.000284681	0	0	0.000312752	0	0.0002261	0.000455608	0	0.000739727	0	0	0	0.000149743	0.000167749	0.000551551
Organic acids and fatty acids	myristate (C14:0)	Lipid	Fatty acid	GC-MS Targeted	544-63-8;	C06424	HMDB00806	0.00414503	0.00210557	0.00214973	0.00127949	0.00191033	0.00238907	0.000568344	0.0010409	0.00270191	0.00346309	0.00304181	0.00207903	0.0015418	0.00347743		0.00159472	0.00254476	0.00304657	0.00116601	0.00203945	0.00165652	0.00113329	0.00137329	0.00179819	0.00187414	0.00203313	0.000789525	0.00177053	0.000551447	0.00361281	0.00187762	0.00251908
Organic acids and fatty acids	pentadecanoate (C15:0)	Lipid	Fatty acid	GC-MS Targeted	1002-84-2;	C16537	HMDB00826	0.00400203	0.00243629	0.00109814	0.0014535	0.00204195	0.00213598	0.000359153	0.000250073	0.000903069	0	0.0011535	0.000753672	0.000829877	0.00119439		0.00027929	0.00126323	0.00134139	0.000933344	0.000839211	0	0.000987127	0.000958289	0.000859176	0.000873269	0.000322768	0.000433992	0.00112646	0.000453451	0.00124494	0.00094816	0.00151046
Organic acids and fatty acids	Palmitoleic acid (C16:1)	Lipid	Long chain fatty acid	GC-MS Targeted	57-10-3;	C00249	HMDB00220	0.0652533	0.0325722	0.0316915	0.0153773	0.0229629	0.0242998	0.0149469	0.0300385	0.0287868	0.0900274	0.0440672	0.0550654	0.0219502	0.0381432		0.0317929	0.0296215	0.031507	0.0143231	0.039205	0.0127561	0.0175495	0.0130903	0.0189447	0.0427813	0.0298407	0.0329847	0.0264448	0.0135757	0.0726018	0.0311587	0.0334929
Organic acids and fatty acids	Hexadecanoate/palmitate (C16:0)	Lipid	Long chain fatty acid	GC-MS Targeted	57-10-3;	C00249	HMDB00220	1.35968	0.928861	0.735976	0.928706	0.758645	0.78148	0.56637	0.872963	0.808575	1.0063	0.660529	0.957414	0.488464	0.852626		0.481938	0.74168	0.80211	0.572067	1.07587	0.481032	0.799789	0.563468	0.786628	0.665021	0.706311	0.701514	0.691798	0.481697	0.87962	0.634681	0.73039
Organic acids and fatty acids	Heptadecanoic acid (C17:0)	Lipid	Long chain fatty acid	GC-MS Targeted	506-12-7		HMDB02259	0.0114754	0.00856708	0.00497534	0.00676243	0.00773094	0.00705685	0.00306929	0.00338974	0.00391242	0.00459185	0.00622827	0.00413813	0.00294949	0.00253892		0.00234882	0.00350054	0.00414685	0.00421513	0.0033558	0.00274199	0.00390533	0.00529041	0.00313016	0.00411751	0.00335331	0.00301295	0.00369555	0.00248344	0.0031098	0.00393677	0.00499284
Organic acids and fatty acids	linolenate [alpha or gamma; (18:3n3 or 6)]	Lipid	Essential fatty acid	GC-MS Targeted		C06427	HMDB01388	0.000801798	0.000474046	0.000248846	0.000422388	0.000269903	0.000503166	0	0	0	0.0008976	0	0	0.000275255	0.00166288		0.000661273	0.000302932	0.000527384	0.000237711	0.000280896	0	0.000373907	0.000247188	0	0.000454991	0	0	0.000414567	0.0006811	0.00039547	0	0.000869389
Organic acids and fatty acids	linoleate (C18:2n6)	Lipid	Essential fatty acid	GC-MS Targeted	60-33-3;	C01595	HMDB00673	0.862024	0.557651	0.424355	0.54136	0.416435	0.371322	0.337541	0.504679	0.373658	0.490506	0.384946	0.609059	0.294671	0.413205		0.303908	0.381614	0.393769	0.284037	0.54713	0.217017	0.433972	0.325012	0.358396	0.321017	0.333026	0.372226	0.42332	0.288854	0.356997	0.412949	0.468602
Organic acids and fatty acids	oleate (18:1n9c)	Lipid	Long chain fatty acid	GC-MS Targeted	112-80-1;	C00712	HMDB00207	0.485785	0.334201	0.248051	0.283954	0.266845	0.274071	0.21486	0.308321	0.281889	0.421798	0.231482	0.392452	0.170335	0.230305		0.202599	0.226801	0.251163	0.192544	0.364662	0.185777	0.23292	0.206073	0.249429	0.283632	0.345368	0.213154	0.241143	0.153409	0.31475	0.256594	0.232275
Organic acids and fatty acids	Elaidate (C18:1n9t)	Lipid	Long chain fatty acid	GC-MS Targeted	112-79-8	C00712	HMDB00573	0.102222	0.0589441	0.0702982	0.049149	0.0455384	0.0514124	0.0385695	0.0552056	0.0871205	0.132822	0.0976719	0.103543	0.0438445	0.0507538		0.0696844	0.0408935	0.0503144	0.0208495	0.0730778	0.0373213	0.0386241	0.0453724	0.043568	0.0931259	0.0948064	0.0387116	0.0429765	0.0243728	0.0985605	0.0661564	0.045816
Organic acids and fatty acids	stearate (18:0)	Lipid	Long chain fatty acid	GC-MS Targeted	57-11-4;	C01530	HMDB00827	0.582874	0.610032	0.449075	0.699247	0.502561	0.466464	0.393402	0.584606	0.433159	0.519672	0.307067	0.66728	0.338692	0.52367		0.316327	0.48491	0.500227	0.347191	0.780425	0.370357	0.508207	0.399645	0.519921	0.403618	0.476569	0.383257	0.441471	0.341764	0.561041	0.385238	0.453315
Organic acids and fatty acids	arachidonate (20:4n6)	Lipid	Long chain fatty acid	GC-MS Targeted	506-32-1;	C00219	HMDB01043	0.94192	0.717568	0.646012	0.795949	0.636436	0.513003	0.508948	0.708155	1.04348	0.660555	0.566626	0.77316	0.450237	0.584119		0.432355	0.601932	0.574171	0.530214	0.902067	0.537458	0.617512	0.513516	0.603093	0.595429	0.587752	0.855366	0.50645	0.461303	0.653138	0.535996	0.58633
Organic acids and fatty acids	eicosapentaenoate (EPA; 20:5n3)	Lipid	Essential fatty acid	GC-MS Targeted	10-2005-9;10417-94-4;	C06428	HMDB01999	0.0388057	0.0132235	0.01503	0.0144202	0.0147847	0.00982937	0.00731842	0.0171987	0.0481259	0.0416583	0.0291057	0.0357247	0.0161652	0.0225265		0.0160573	0.00937796	0.0198379	0.00448804	0.0171112	0.00545609	0.0102543	0.00866223	0.00974175	0.0238455	0.0112225	0.0366641	0.0205479	0.0111433	0.0325391	0.0200447	0.0141447
Organic acids and fatty acids	eicosatrienoic acid (ETA; C20:3n3)	Lipid	Essential fatty acid	GC-MS Targeted	NA	C16522	HMDB60039	0.068886	0.0767006	0.0715521	0.0424829	0.0629211	0.0460868	0.0506096	0.0700892	0.0492232	0.0861184	0.0400686	0.0879706	0.0435392	0.037814		0.049562	0.0399109	0.0529171	0.0331776	0.0704381	0.0369815	0.0513552	0.0505687	0.0440543	0.0662551	0.0490627	0.0480371	0.0510475	0.0305337	0.0424116	0.053072	0.0521205
Organic acids and fatty acids	eicosadienoic acid (C20:2)	Lipid	Fatty acid	GC-MS Targeted	2091-39-6	C16525	HMDB05060	0.00366474	0.00305099	0	0.000555928	0.000858739	0.000605046	0.00015295	0.000445407	0	0.000220768	0.000332664	0.000471225	0.000430351	0		0.00194237	0.00203788	0	0	0.00212135	0.000807435	0.000259889	0.00111496	0.000322397	0.00348197	0	0.000637925	0.000150696	0	0	0.00133187	0.000638836
Organic acids and fatty acids	Eicosenoic acid (C20:1)	Lipid	Fatty acid	GC-MS Targeted	26764-41-0	C16526	HMDB02231	0.00693646	0.00377848	0.00474044	0.00372127	0.00509249	0.00268936	0.00345417	0.00425142	0.00849025	0.0104479	0.00565022	0.00985661	0.00381798	0.000328411		0.00562243	0.0054116	0.00233852	0.00405574	0.00493415	0.00359616	0.00215824	0.00256281	0.000779994	0.00902913	0.00613652	0.00717377	0.00503302	0.00189261	0.00369477	0.00358952	0.00123219
Organic acids and fatty acids	Eicosanoic acid (C20:0)	Lipid	Fatty acid	GC-MS Targeted	506-30-9	C06425	HMDB02212	0.00300399	0.00300279	0.00198846	0.00180543	0.00229654	0.00135441	0.00198932	0.00182616	0.00290821	0.00615693	0.000743449	0.00563834	0.00249436	0.00352637		0.00196459	0.00416324	0.00261538	0.00014219	0.000792272	0.00015982	0.00102309	0.000621175	0.00135427	0.00562139	0.00152713	0.00278707	0.00347581	0.0017838	0.0014533	0.00239651	0.00485056
Organic acids and fatty acids	docosahexaenoate (DHA; 22:6n3)	Lipid	Essential fatty acid	GC-MS Targeted	6217-54-5;	C06429	HMDB02183	0.878029	0.428789	0.442634	0.579	0.516664	0.397316	0.318202	0.419987	1.01172	0.470852	0.472553	0.534439	0.319012	0.454527		0.278955	0.462458	0.377786	0.418808	0.59243	0.373078	0.443219	0.365233	0.42634	0.383171	0.393385	0.918665	0.30597	0.309004	0.43999	0.437539	0.382443
Organic acids and fatty acids	Behenic acid (C22:0)	Lipid	Fatty acid	GC-MS Targeted	112-85-6	C08281	HMDB00944	0.000308605	0.000170479	2.84296e-05	0	0.000134185	0	0	0	0.000755816	0.00172854	0	0	9.56303e-05	0		0.000245037	0.00175962	0.00131837	0.00021472	0.000107945	0.000236489	0	0	0	0.00243299	0.00538726	0.000146526	0.000165938	0.000101627	8.28565e-05	0.000213506	0.000266001
Organic acids and fatty acids	Tetracosanoic acid (C24:0)	Lipid	Very long chain fatty acid	GC-MS Targeted	557-59-5	C08320	HMDB02003	6.98835e-05	2.65938e-05	0.00013539	3.2054e-05	0	0	2.58412e-05	0	0	0.000128205	0	4.98881e-05	7.6581e-05	0		2.90693e-05	0.000307952	0	2.39214e-05	1.37197e-05	1.28576e-05	1.94505e-05	6.01366e-05	2.59685e-05	0.000411473	0.00264974	0	6.56085e-05	0	0	0.000122001	0
Sugarsand sugar phosphates	Fructose	Carbohydrate	Fructose, mannose, galactose, starch, and sucrose metabolism	GC-MS Untargeted	57-48-7;	C00095	HMDB00660	1.26279	1.37222	1.15744	1.64707	1.03054	1.83281	1.62913	0.951135	0.637181	1.51081	0.275471		1.0239	0.662825		0.17461	0.613932	1.58888	0.871646	1.3638	1.25228	0.817576	1.84254	1.36336	0.659067	0.56626	0.83448	0.38313	0.650834	0.35109	0.856203	0.071373
Sugarsand sugar phosphates	Fructose-6-Phosphate	Carbohydrate	Fructose, mannose, galactose, starch, and sucrose metabolism	GC-MS Untargeted	643-13-0	C00085	HMDB00124	0.845572	0.810894	0.381527	0.401865	0.586108	0.681253	0.312326	0.570978	0.175983	0.727417	0.0253475	0.0716684	0.271908	0.328625		0.0757376	0.288955	0.456096	0.481258	0.674819	0.689533	0.514451	0.944054	0.250043		0.296501	0.428482	0.159529	0.121158	0.221131	0.14753	0.0261237
Sugarsand sugar phosphates	Glucose	Carbohydrate	Glycolysis, gluconeogenesis, pyruvate metabolism	GC-MS Untargeted	50-99-7;	C00293	HMDB00122	2855.67	3066.96	2893.92	2844.23	2818.95	2903.43	3203.76	3055.58	2447.98	2450.33	1900.19	2678.23	2503.74	2721.94		1190.39	2527.94	2738.5	2884.93	2820.65	2709.81	3154.56	3029.74	3187.81	2423.14	2208.36	2759.65	2034.22	2476.39	2042.84	1971.78	468.36
Sugarsand sugar phosphates	Glucose-6-phosphate	Carbohydrate	Glycolysis, gluconeogenesis, pyruvate metabolism	GC-MS Untargeted	56-73-5	C00092	HMDB01401	1.94948	1.52637	1.08825	0.980116	1.46169	1.36689	1.29631	1.90888	0.946829	1.8014	0.438585	0.782629	1.26128	2.21317		1.03412	0.468826	1.40099	1.7202	1.40886	1.51471	2.18868	1.5068	1.29906	2.05007	1.38913	1.43139	0.809299	1.34155	0.735139	1.23418	0.462225
Sugarsand sugar phosphates	Glycerate-3-phosphate/3-Phosphoglyceric acid/3-Phosphoglycerate	Carbohydrate	Glycolysis, gluconeogenesis, pyruvate metabolism	GC-MS Untargeted	820-11-1	C00597	HMDB00807	0.153027	0.127697	0.0621077	0.112311	0.206686	0.112468	0.191447	0.0161121	0.106961	0.0730878	0.0490019	0.0300052	0.00907088	0.017187		0.179166	0.173308	0.0926352	0.0859258	0.0665582	0.0900717	0.0296632	0.0632686	0.0864158	0.236642	0.158965	0.0764614	0.0355997	0.0208199	0.0571078	0.0175226	0.0438334
Sugarsand sugar phosphates	Glycerol	Lipid	Glycerolipid metabolism	GC-MS Untargeted	56-81-5;	C00116	HMDB00131	86.6858	78.2934	75.0788	105.931	81.8125	128.344	105.804	88.0037	89.0807	76.464	62.558	82.8668	81.4968	128.843		10.6068	106.138	77.0158	63.8465	81.6111	86.2221	91.6383	87.7513	87.6704	50.4363	62.1497	75.1185	94.9161	92.8016	99.2498	42.5445	12.5943
Sugarsand sugar phosphates	Glycerol 2-phosphate (G2P)/Beta-Glycerophosphoric acid	Lipid	Glycerolipid metabolism	GC-MS Untargeted	17181-54-3	C02979	HMDB02520	1.14758	1.00123	1.05903	0.894619	1.03155	0.907802	0.380265	0.43383	0.897812	1.43622	0.280543	0.434898	0.552712	0.642649		0.228855	1.08813	0.985462	1.02792	1.20357	1.24911	0.629059	1.47068	0.776057	1.57725	1.46873	0.912404	0.552326	0.446685	0.837593	0.556645	0.433706
Sugarsand sugar phosphates	Glycerol 3-phosphate (G3P)	Lipid	Glycerolipid metabolism	GC-MS Untargeted	29849-82-9;	C00093	HMDB00126	111.746	117.966	123.956	110.678	123.395	73.6419	96.0734	112.744	78.3287	95.1118	83.0784	81.2234	81.3342	108.01		56.4212	74.8462	77.9049	80.5774	113.864	93.0338	95.1925	89.1045	83.0725	107.305	97.6653	116.524	80.804	88.7935	125.084	119.789	109.795
Sugarsand sugar phosphates	Inositol/Myo-inositol	Lipid	Inositol metabolism	GC-MS Untargeted	87-89-8;	C00137	HMDB00211	22.4633	19.5847	24.0503	21.6976	25.0197	26.452	21.2299	18.7031	21.6997	14.4206	22.4927	16.8308	21.8105	14.2357		12.8001	23.9424	15.6784	27.989	21.0026	19.5256	16.5181	25.4121	20.6676	22.6633	13.5751	16.1377	18.0446	14.324	30.1562	18.3364	12.3477
Sugarsand sugar phosphates	Inositol 1-phosphate (I1P)	Lipid	Inositol metabolism	GC-MS Untargeted	106032-59-1;		HMDB00213	14.1126	13.3652	12.1336	12.043	16.2962	11.98	9.47535	12.3235	11.0972	9.53616	11.6123	11.408	9.24378	10.9168		6.12245	11.383	9.48567	8.8629	10.303	9.4772	9.17664	10.7842	9.65727	16.4798	11.2861	13.7166	6.89789	10.4393	9.38727	12.732	13.565
Sugarsand sugar phosphates	Maltose	Carbohydrate	Fructose, mannose, galactose, starch, and sucrose metabolism	GC-MS Untargeted	6363-53-7;	C00208	HMDB00163	7.92659	12.3612	4.94661	14.1524	6.12294	93.1408	13.8202	4.11156	8.76538	32.0607	4.07482	13.4385	23.0072	12.4258		3.36902	9.5671	22.1939	18.0219	16.6253	24.9539	7.55807	45.4184	14.6187	0.32578	5.19427	4.95885	17.2932	47.9849	4.29894	5.24047	2.9099
Sugarsand sugar phosphates	Maltotriose	Carbohydrate	Fructose, mannose, galactose, starch, and sucrose metabolism	GC-MS Untargeted	1109-28-0		HMDB01262	0.916567	1.32091	0.430267	1.28927	0.630759	6.83025	1.23761	0.436352	0.804276	2.64061	0.246544	1.16259	1.98335	1.28403		0.243503	0.810411	3.14609	1.04641	1.61237	1.93052	0.575691	2.8736	1.16831	0.453039	0.62934	0.568692	1.0182	2.51146	0.240478	0.582966	0.328597
Sugarsand sugar phosphates	Monomethyl phosphate			GC-MS Untargeted	812-00-0			0.977106	1.17002	1.5093	1.53548	1.42192	1.1694	0.672971	0.674456	0.710957	0.821914	1.1854	0.983155	0.671884	1.07365		0.705159	0.164112	0.658408	0.837537	1.1374	0.990925	1.39724	0.935114	0.521451	0.907944	0.647478	0.988506	0.769387	1.17224	0.954102	0.987377	2.10873
Sugarsand sugar phosphates	Ribose	Carbohydrate	Nucleotide sugars, pentose metabolism	GC-MS Untargeted	50-69-1;	C00121	HMDB00283	41.4114	52.7936	32.8605	55.545	59.7214	94.0873	72.1452	24.6517	57.4472	35.5056	51.7118	54.5882	62.9474	78.5959		47.4156	35.2496	48.8653	69.1879	58.8296	72.0057	57.6147	58.3338	38.7526	25.9051	42.0307	48.3113	60.1925	41.4996	67.6577	46.7491	115.146
Sugarsand sugar phosphates	Sucrose	Carbohydrate	Fructose, mannose, galactose, starch, and sucrose metabolism	GC-MS Untargeted	57-50-1	C00089	HMDB00258	0.20463	4.66716	0.25892	25.2671	0.28317	0.786921	8.78358	0.341866	125.635	7.41253	0.180508	0.468578	0.274361	0.775518		0.251046	0.280739	0.466491	0.163141	0.263944	9.61283	0.221944	0.25055	0.171957	0.183503	0.172391	1.48248	0.176479	64.4587	35.3593	0.162516	0.289337
Other compounds	5-methylthioadenosine	Nucleotide	Purine metabolism, adenine containing	GC-MS Untargeted	2457-80-9	C00170	HMDB01173	2.80115	1.65475	1.80657	1.20895	2.0233	1.50154	0.996078	1.47775	0.739376	1.19338	0.460284	0.995042	1.29951	1.28468		0.853475	1.04281	1.12766	1.45293	1.59262	2.19358	1.6319	2.46891	1.78024	1.31794	1.02927	1.7547	0.999033	1.28629	1.28034	1.51367	0.745908
Other compounds	Adenosine	Nucleotide	Purine metabolism, adenine containing	GC-MS Untargeted	58-61-7;	C00212	HMDB00050	2.25442	3.50228	1.88827	3.20471	2.31279	3.63147	3.22749	1.46133	2.35194	3.27779	2.1945	1.95976	3.73336	1.75282		1.15462	3.26585	3.61883	1.98735	3.9447	3.89525	1.60555	3.20411	2.40521	2.36771	2.53874	2.80059	1.8257	1.80766	1.43985	2.83787	1.54603
Other compounds	beta-sitosterol	Lipid	Sterol/Steroid	GC-MS Untargeted	83-46-5	C01753	HMDB00852	0.172026	0.223014	0.247328	0.114677	0.178044	0.225579	0.35545	0.389242	0.243918	0.159798	0.121869	0.249772	0.147408	0.0566441		0.221865	0.0784133	0.184283	0.322863	0.0460582	0.211846	0.141487	0.286196	0.183286	0.0665013	0.102895	0.129187	0.160931	0.227724	0.190786	0.222803	0.626805
Other compounds	Cholesterol	Lipid	Sterol/Steroid	GC-MS Untargeted	57-88-5;	C00187	HMDB00067	51.6794	45.2935	54.2255	43.5356	49.4238	41.2204	41.1254	39.8773	50.5176	40.1056	52.0597	39.9319	39.6512	40.896		28.0689	41.045	36.1971	40.7784	46.4604	37.064	39.2781	41.3447	40.1251	45.3388	43.8941	45.1193	32.9901	40.805	49.0564	45.6441	50.9357
Other compounds	Inosine	Nucleotide	Purine metabolism, (hypo)xanthine/inosine containing	GC-MS Untargeted	58-63-9		HMDB00195	4.06008	4.20103	4.96499	3.92788	4.5488	4.053	4.94494	5.36137	3.08243	4.63685	3.1112	5.72637	4.02025	3.27095		1.14786	3.24976	2.877	3.47474	4.85519	4.43988	4.58082	5.00219	4.74594	4.30539	2.31151	5.87501	2.39038	4.0168	3.37076	3.77142	0.594793
Other compounds	Monohexadecanoylglycerol/Glycerol 1-hexadecanoate	Lipid	Glycerolipid metabolism	GC-MS Untargeted	542-44-9		HMDB31074	10.3213	14.6327	2.63922	11.5793	11.8814	14.6585	8.29186	1.90312	15.9856	4.89294	11.8434	15.8123	20.1548	13.6033		6.55832	2.95883	13.4135	12.5389	13.9758	13.4862	2.08967	8.3321	5.10625	11.614	12.8075	11.2639	15.8102	3.95142	9.2961	10.597	15.4104
Other compounds	Nicotinamide	Cofactors and vitamins	Nicotinate and nicotinamide metabolism	GC-MS Untargeted	98-92-0;	C00153	HMDB01406	1.59465	1.82277	1.2179	3.06965	2.27264	2.53627	1.43212	0.985053	1.15888	3.04937	1.73762	1.46824	1.51591	2.11583		1.50086	1.8515	2.21412	2.45491	1.45073	2.36515	1.29139	1.92577	1.37753	1.17867	1.61172	1.72343	3.08177	2.67607	2.80965	1.88	3.96864
Other compounds	Thymine	Nucleotide	Pyrimidine metabolism, thymine containing	GC-MS Untargeted	65-71-4;	C00178	HMDB00262	2.99682	6.31238	6.47902	4.19115	3.23046	3.03124	3.08216	1.74998	6.05112	7.24744	5.85099	4.48848	3.40816	4.22728		5.55267	1.08017	4.01886	2.82323	3.86815	2.17358	5.01716	2.56845	4.28316	1.5557	5.45372	4.60137	7.97778	6.34401	2.2862	4.15912	10.6201
Other compounds	Uracil	Nucleotide	Pyrimidine metabolism, uracil containing	GC-MS Untargeted	66-22-8;	C00106	HMDB00300	13.2091	9.65053	12.7253	18.3927	18.4913	16.8133	14.6966	14.4339	9.00608	14.9245	8.4214	8.53203	8.54386	15.3234		5.40699	13.154	13.9831	13.0005	9.73005	13.488	11.5769	11.7639	10.5289	12.9784	11.4999	12.3943	11.7701	9.1934	10.1421	9.3849	6.77808
Other compounds	Urate/uric acid	Amino acid	Urea cycle; arginine-, proline-, metabolism	GC-MS Untargeted	69-93-2		HMDB00289	10.3316	4.54165	13.0449	5.71114	10.3912	5.53502	6.25838	9.54227	7.19283	7.3095	6.99642	10.018	4.8263	9.45486		2.6741	2.93664	6.52679	7.89507	3.92804	2.31668	7.17863	4.59956	8.47461	6.48888	9.16397	9.96967	10.1438	7.70545	6.9703	3.40577	2.07511
Other compounds	Urea	Amino acid	Urea cycle; arginine-, proline-, metabolism	GC-MS Untargeted	57-13-6;	C00086	HMDB00294	182.174	203.08	183.084	233.663	234.853	247.137	184.229	177.692	200.256	162.361	177.639	146.883	126.634	221.187		22.0786	161.956	185.887	143.052	145.849	133.689	151.442	141.034	163.162	117.623	109.227	200.287	150.171	163.913	151.965	67.5913	4.80483
Other compounds	Xanthosine	Nucleotide	Purine metabolism, (hypo)xanthine/inosine containing	GC-MS Untargeted	146-80-5;	C01762	HMDB00299	3.34462	5.06837	5.57188	5.23656	6.11587	4.28092	7.13626	4.66492	3.46345	5.65064	4.5079	5.42855	4.95073	4.27186		0.995479	3.56572	3.25005	2.75375	3.39515	3.48283	3.78779	6.09832	8.52399	4.90749	3.68412	5.56271	3.12713	3.2579	3.42505	2.95663	1.09839
Other compounds	Xylitol	Carbohydrate	Nucleotide sugars, pentose metabolism	GC-MS Untargeted	87-99-0;	C00379	HMDB00568	0.32457	0.528987	0.378392	0.466138	0.9402	0.665353	0.69004	0.432029	0.228523	0.509609	0.267599	0.470559	0.473711	0.366475		0.195138	0.427536	0.22743	0.28768	0.497163	0.583379	0.407218	0.882029	0.653509	0.385466	0.162203	0.414282	0.220484	0.348903	0.334313	0.456855	0.284441
Unknown	Unknown	Unknown		GC-MS Untargeted				18.6417	21.7104	23.5817	22.969	20.2348	15.7586	18.1765	14.8918	18.3328	20.6828	16.4338	20.3007	17.9811	17.1316		12.1047	12.6969	15.022	19.9757	22.0797	24.6849	19.6414	18.5774	17.7287	16.2261	17.1334	20.5658	14.7874	16.6788	18.3505	16.8489	21.3245
Unknown	Unknown_1	Unknown		GC-MS Untargeted				45.8707	54.3456	64.9706	68.6159	80.3176	61.1925	61.0472	58.1569	76.3924	73.021	83.8275	67.7073	66.128	89.3918		49.1116	8.55023	49.0241	47.6441	53.4826	41.3159	61.8081	56.06	63.9146	9.87073	49.1049	60.326	66.545	59.0824	84.7124	72.6424	80.7994
Unknown	Unknown_10	Unknown		GC-MS Untargeted				25.0688	51.5753	87.0523	39.4828	35.555	23.7644	15.9796	1.20422	2.58097	42.815	2.14336	6.02768	7.65549	6.13666		2.75519	4.98427	3.71874	26.1381	45.6462	40.5447	31.7901	58.497	9.19016	0.0472837	2.23794	12.2012	7.29091	6.08081	8.17338	1.73143	2.17435
Unknown	Unknown_11	Unknown		GC-MS Untargeted				0.306832	0.160117	0.101378	0.107995	0.19449	0.354026	0.0624537	0.183899	0.0613742	0.162268	0.0918994	0.366446	0.0602903	0.181777		0.262056	0.0217896	0.321643	0.149796	0.051169	0.106172	0.0938668	0.0374775	0.169493	0.0529439	0.103181	0.0605161	0.162415	0.222467	0.263921	0.0887767	0.316665
Unknown	Unknown_12	Unknown		GC-MS Untargeted				3.19352	3.42207	2.34112	1.78237	3.53306	2.14668	2.72797	2.50621	4.02356	3.99312	3.55198	2.79347	3.65729	2.75591		2.24205	3.61563	3.54144	1.92251	1.42936	1.77683	1.91574	2.8657	3.44837	5.65359	7.56578	2.9618	2.65084	2.83137	2.68785	5.14516	3.63184
Unknown	Unknown_13	Unknown		GC-MS Untargeted				16.8528	22.7954	22.2374	22.1305	19.0982	16.7122	18.1885	14.8129	15.4837	20.6734	10.6427	16.4107	16.3044	14.3083		12.0312	13.9627	11.9911	20.6548	21.8462	26.2162	20.3713	23.6654	16.5776	15.3174	13.3143	16.5394	12.5925	12.1037	18.7709	14.1398	25.9989
Unknown	Unknown_14	Unknown		GC-MS Untargeted				2.53175	4.64286	4.64034	2.95916	3.6866	3.14924	3.15709	1.78379	2.52998	6.24607	1.71318	2.16069	2.77146	3.1714		2.94178	0.367785	2.22383	3.14493	2.37976	3.62206	4.40846	4.34318	3.62683	1.39713	2.43447	2.86151	3.10058	3.58054	2.00841	2.55708	5.67584
Unknown	Unknown_15	Unknown		GC-MS Untargeted				0.185557	0.215968	0.227093	0.200778	0.259084	0.173413	0.166366	0.200395	0.173999	0.159001	0.175922	0.170889	0.155714	0.162634		0.106759	0.211468	0.166404	0.146604	0.180142	0.16975	0.160969	0.193589	0.146446	0.309806	0.176262	0.230406	0.122288	0.174478	0.163997	0.202733	0.230438
Unknown	Unknown_16	Unknown		GC-MS Untargeted				1.14464	2.94175	2.99236	2.03854	2.17386	2.02793	2.31765	0.572589	1.78783	3.97239	1.16794	1.60751	1.87737	2.29503		1.71552	0.258658	1.21431	1.97456	1.26344	2.35836	2.83216	2.51293	2.74215	0.0554954	1.80493	1.79625	2.75787	2.64975	1.75172	2.23891	5.39021
Unknown	Unknown_17	Unknown		GC-MS Untargeted				41.3205	20.2792	20.8315	15.7281	8.00695	15.8905	9.70023	10.8974	9.49685	12.2959	4.25013	6.3735	8.41499	9.84651		0.794294	12.5612	23.7341	11.6548	17.9749	8.5036	9.07241	9.22319	9.67425	14.6314	13.6945	18.9442	1.73852	8.53461	3.82032	2.57208	0.482829
Unknown	Unknown_18	Unknown		GC-MS Untargeted				19.1747	19.3697	13.966	12.4935	18.9615	14.9452	15.0968	33.5396	12.1547	12.4226	9.891	10.3033	11.8712	14.9287		21.1404	12.2877	8.70299	8.81255	19.2318	17.9835	15.7554	24.0981	15.4253	25.0045	7.6958	15.9511	8.76186	8.80237	29.2531	26.8426	29.4604
Unknown	Unknown_19	Unknown		GC-MS Untargeted				34.9999	35.4059	41.8532	36.3407	43.6906	42.9079	50.0335	80.4215	34.2463	30.6817	33.7303	29.2891	36.9551	44.3224		65.1791	31.1609	33.3532	36.9351	35.6976	40.6269	41.4357	54.9575	62.9032	32.7144	30.9326	32.9797	30.4142	34.8173	41.196	56.7584	83.6133
Unknown	Unknown_2	Unknown		GC-MS Untargeted				0.497462	1.54719	0.582223	0.655932	0.518296	0.630744	0.797017	0.708751	0.33147	0.427378	0.663596	0.50941	0.343635	0.435353		0.585461	0.515494	0.655685	1.52478	1.77126	1.90024	1.19775	0.457772	0.431304	0.410531	0.739339	0.54235	0.33553	0.50726	0.562342	0.648732	0.672181
Unknown	Unknown_3	Unknown		GC-MS Untargeted				0.835947	1.1107	1.31023	1.52915	1.38075	1.68725	0.97776	0.20066	0.783307	1.15773	1.72774	0.907434	0.739833	1.31076		0.540063	1.29198	1.00363	1.33561	1.11732	1.53999	1.2767	0.97397	1.25977	0.729163	1.29545	0.844562	0.784907	0.789202	0.939201	0.524286	0.411353
Unknown	Unknown_4	Unknown		GC-MS Untargeted				12.8443	9.95849	11.1677	15.3435	17.3478	10.0179	10.8333	8.22543	6.70185	10.0172	8.71949	9.4715	10.4423	10.0926		8.73911	3.76336	6.16432	8.08711	10.9715	9.03951	10.1862	9.90747	7.26689	2.43645	4.66259	11.8079	11.7309	9.20109	17.7562	12.5985	8.66146
Unknown	Unknown_5	Unknown		GC-MS Untargeted				0.192227	0.119948	0.0732088	0.181086	0.142057	0.323633	0.174765	0.244814	0.0981626	0.0600323	0.0624188	0.0750962	0.120826	0.41187		0.098033	0.266157	0.347585	0.307714	0.134932	0.26886	0.154615	0.123448	0.100711	0.730197	0.46137	0.137281	0.081593	0.131519	0.164973	0.0760982	0.11383
Unknown	Unknown_6	Unknown		GC-MS Untargeted				2.11496	2.38278	2.39254	2.14151	2.36284	2.24091	2.31082	2.00217	2.37466	2.62619	2.3345	2.6293	2.60332	1.89812		1.60647	2.70968	1.97233	1.05374	2.379	1.65204	1.79515	2.34368	2.05247	2.79465	1.93827	2.84238	2.05648	2.33062	1.63437	3.17293	2.51151
Unknown	Unknown_7	Unknown		GC-MS Untargeted				1.36371	2.11661	2.53062	1.81972	2.16	3.09664	3.0801	1.91292	1.16756	1.81385	0.871733	1.58197	1.41353	1.67479		0.116096	1.14856	2.60421	2.56303	1.14355	1.33162	1.01423	2.64386	4.00234	1.2712	1.22114	1.2638	0.528346	0.598988	0.48807	0.295498	0.121425
Unknown	Unknown_8	Unknown		GC-MS Untargeted				0.754746	0.479781	0.528891	0.199489	1.00368	0.884962	0.201763	0.35317	0.169954	0.310826	0.172429	0.134249	0.190992	0.495232		0.392341	0.0287797	0.260835	0.169257	0.11406	0.189567	0.233299	0.196711	0.282059	0.302256	0.218213	0.297764	0.342628	0.595542	0.10524	0.180478	0.375925
Unknown	Unknown_9	Unknown		GC-MS Untargeted				99.0482	118.988	106.958	116.111	109.066	74.7262	56.2279	87.5012	78.9626	97.0699	48.4592	60.7915	55.8701	76.9795		34.9401	108.153	86.3189	81.078	118.488	79.3424	67.6551	99.3674	77.4229	109.987	72.173	90.2824	66.4173	47.522	105.844	77.5189	77.9026

## Sheet: Differential Liver Metabolites
Global metabolomics of liver during ageing of WT and Casp2-/- mice, differentially abundant metabolites
							Average Fold-Change				Fold-Change Individul Young Casp2-/- (KY) versus Young WT (WY)								Fold-Change Individul Aged Casp2-/- (KA) versus Aged WT (WA)								Fold-Change Individul Aged WT (WA) versus Young WT (WY)								Fold-Change Individul Aged Casp2-/- (KA) versus Young Casp2-/- (KY)
BIOCHEMICAL	SUPER_PATHWAY	SUB_PATHWAY	PLATFORM	CAS	KEGG	ID HMDB_ID	Aged WT vs Young WT	Aged Casp2-/- vs Young Casp2-/-	Young Casp2-/- vs Young WT	Aged Casp2-/- vs Aged WT	1-KY vs WY	2-KY vs WY	3-KY vs WY	4-KY vs WY	5-KY vs WY	6-KY vs WY	7-KY vs WY	8-KY vs WY	1-KA vs WA	2-KA vs WA	3-KA vs WA	4-KA vs WA	5-KA vs WA	6-KA vs WA	7-KA vs WA	8-KA vs WA	1-WA vs WY	2-WA vs WY	3-WA vs WY	4-WA vs WY	5-WA vs WY	6-WA vs WY	7-WA vs WY	8-WA vs WY	1-KA vs KY	2-KA vs KY	3-KA vs KY	4-KA vs KY	5-KA vs KY	6-KA vs KY	7-KA vs KY	8-KA vs KY
Gluconate-6-phosphate/6-phosphoglyconic acid	Carbohydartae	Pentose Phosphate	GC-MS Untargeted	921-62-0	C00345	HMDB01316	9.35863	1.70198	0.673198	0.122429	0.764417	0.481089	0.41698	0.723565	0.507222	0.364234	1.21219	0.915889	0.267476	0.10197	0.0584605	0.0529046	0.180194	0.0762223	0.135871	0.106335	0.451655	1.68896	24.2463	23.8549	1.12731	0.906248		13.235	3.71838	1.41756	0.812702	0.735467	2.50501	1.05962	1.88884	1.47824
Glycerol 3-phosphate (G3P)	Lipid	Glycerolipid metabolism	GC-MS Untargeted	29849-82-9;	C00093	HMDB00126	0.766336	1.19526	0.813141	1.26826	0.688083	0.716203	0.740771	1.04678	0.855287	0.875132	0.819164	0.76371	1.28727	1.17163	1.39788	0.969358	1.0652	1.50056	1.43704	1.31715	0.720098	0.87439	0.763764	0.746711	0.747729	0.992964		0.518697	1.21317	1.10419	1.31741	0.913561	1.00389	1.41418	1.35432	1.24133
Galactonate/galactonic acid	Carbohydrate	Galactose	GC-MS Untargeted	576-36-3	C00880	HMDB00565	0.524523	0.65339	0.689903	0.859401	0.82601	0.711064	0.828376	0.643975	0.521444	0.559017	0.656982	0.772354	0.981697	0.683346	1.00173	0.707774	0.593184	1.24351	0.986781	0.677181	0.524913	0.587842	0.604214	0.600427	0.562829	0.544069		0.247369	0.74637	0.519538	0.761604	0.538111	0.450989	0.945421	0.750236	0.514851
Succinate	Energy	Krebs cycle	GC-MS Untargeted	110-15-6;	C00042	HMDB00254	0.668848	0.844193	0.822339	1.03792	0.84927	0.909628	0.873894	0.657583	0.90266	0.795912	0.823724	0.766039	1.26883	1.08261	1.24161	1.1572	0.939131	1.03413	0.962948	0.616924	0.609772	0.943713	0.552699	0.577027	0.605931	1.04055		0.352245	1.032	0.880542	1.00986	0.941205	0.763841	0.841106	0.783213	0.501775
Uracil	Nucleotide	Pyrimidine metabolism, uracil containing	GC-MS Untargeted	66-22-8;	C00106	HMDB00300	0.677131	0.865423	0.821073	1.04939	0.888692	0.944704	0.878316	0.657366	0.911256	0.78214	0.794772	0.711339	1.29491	1.1474	1.23663	1.17435	0.917266	1.01192	0.936373	0.676279	0.608454	1.0083	0.568953	0.576427	0.577226	1.03526		0.365298	1.0679	0.946247	1.01984	0.968477	0.75646	0.834522	0.772218	0.557721
4-Hydroxyproline	Amino acid	Urea cycle; arginine-, proline-, metabolism	LC-MS	51-35-4;	C01157	HMDB00725	0.300127	0.31189	1.0459	1.0869	1.26498	1.15526	0.982548	0.837776	0.895529	0.738568	1.12924	1.36332	1.03479	0.9054	1.46635	0.556151	0.65009	2.52336	0.950655	0.608392	0.47437	0.561307	0.332631	0.193468	0.275095	0.270473	0.188949	0.10472	0.296937	0.259809	0.420775	0.15959	0.186546	0.72409	0.272795	0.174581
Alanine	Amino acid	Alanine and aspartate metabolism	LC-MS	56-41-7;	C00041	HMDB00161	0.674063	0.735822	0.846694	0.92427	0.822433	1.16236	0.808933	0.662064	0.839243	0.729051	0.926576	0.82289	1.23953	1.23587	1.0879	0.916444	0.760105	0.92411	0.730303	0.499904	0.726791	1.1258	0.448743	0.708077	0.723442	0.828463	0.478561	0.352623	0.986802	0.98389	0.86609	0.729591	0.605128	0.735694	0.581402	0.397979
gamma-aminobutyrate (GABA)	Amino acid	Glutamate metabolism	LC-MS	56-12-2;	C00334	HMDB00112	0.58597	0.704224	0.979306	1.17694	0.691252	1.18413	1.70323	0.724275	1.0376	1.02225	0.851	0.620707	1.51927	1.76787	1.14781	0.668896	1.08439	1.53253	0.80147	0.89326	0.563836	0.355625	0.468982	0.931997	0.690158	0.819032	0.587001	0.271132	0.909059	1.05781	0.686796	0.400236	0.648847	0.916996	0.479562	0.534485
Ornithine	Amino acid	Urea cycle; arginine-, proline-, metabolism	LC-MS		C00077	HMDB03374	0.658134	0.711518	0.865211	0.935393	1.19752	0.874246	0.69402	0.442224	0.991731	1.00108	0.827188	0.893686	0.910083	1.13941	1.25582	1.12568	0.771456	1.30269	0.531516	0.446486	0.551946	0.972281	0.676332	0.834786	0.641341	0.851254	0.447531	0.289598	0.692266	0.866705	0.955255	0.856263	0.586818	0.990908	0.404304	0.339625
Proline	Amino acid	Urea cycle; arginine-, proline-, metabolism	LC-MS	147-85-3;	C00148	HMDB00162	0.757366	0.764499	0.875597	0.883844	0.863958	1.01039	0.929324	0.704712	0.796254	0.74656	0.969202	0.984379	1.06703	1.0322	0.978709	0.687637	0.613449	1.23875	0.782352	0.670632	0.899553	0.854377	1.14088	0.949745	0.745753	0.62435	0.451322	0.392946	0.922947	0.892825	0.846555	0.594786	0.530615	1.07148	0.676712	0.580077
Tyrosine	Amino acid	Phenylalanine & tyrosine metabolism	LC-MS	60-18-4;	C00082	HMDB00158	0.684783	0.778736	0.915328	1.04091	0.790693	0.800077	1.14455	0.796864	1.09828	0.842847	0.969784	0.879519	1.13635	1.37439	1.30457	1.07364	0.842599	1.36032	0.55181	0.683633	0.565627	0.633811	1.04796	1.08783	0.858754	0.587578	0.429403	0.267297	0.850136	1.02822	0.975983	0.803218	0.630373	1.01769	0.412825	0.511445
Fructose	Carbohydrate	Fructose, mannose, galactose, starch, and sucrose metabolism	GC-MS Untargeted	57-48-7;	C00095	HMDB00660	0.524946	0.450116	0.892576	0.76534	0.45129	1.16796	0.640731	1.00251	0.920531	0.600985	1.35442	1.00219	0.922891	0.792934	1.16852	0.536497	0.911362	0.491632	1.19894	0.0999436	0.46838	1.11057	0.202494	0	0.75265	0.487231		0.128352	0.542776	0.466344	0.687237	0.315528	0.535995	0.289141	0.705127	0.0587794
Fructose-6-Phosphate	Carbohydrate	Fructose, mannose, galactose, starch, and sucrose metabolism	GC-MS Untargeted	643-13-0	C00085	HMDB00124	0.417428	0.37	0.93654	0.835251	0.503568	0.794848	0.838698	1.17602	1.20166	0.896544	1.64522	0.435755	0	1.23786	1.78887	0.666019	0.505823	0.9232	0.615922	0.109064	0.306689	1.26769	0.0441735	0.124898	0.47386	0.572701		0.13199	0	0.551731	0.797322	0.296853	0.225452	0.411482	0.274524	0.0486113
Glucose	Carbohydrate	Glycolysis, gluconeogenesis, pyruvate metabolism	GC-MS Untargeted	50-99-7;	C00293	HMDB00122	0.768243	0.710713	0.975105	0.902085	0.855387	0.926635	0.976185	0.954434	0.916929	1.06742	1.02518	1.07867	1.06727	0.972675	1.21549	0.895975	1.09073	0.899773	0.868474	0.20629	0.828331	0.829127	0.642973	0.906243	0.847198	0.921031		0.402796	0.840858	0.766328	0.957633	0.705899	0.859337	0.708892	0.684233	0.162527
Lactate	Carbohydrate	Glycolysis, gluconeogenesis, pyruvate metabolism	GC-MS Untargeted	79-33-4;	C00186	HMDB00190	0.774652	0.744147	0.89089	0.855807	0.90746	1.05333	0.725992	0.75658	0.754259	0.655854	1.00419	1.26945	1.15971	0.866781	1.00807	0.766327	0.794013	1.03643	0.766754	0.448363	0.907198	1.04685	0.570839	0.722086	0.768861	1.06374		0.342986	1.0084	0.753689	0.876547	0.666342	0.690415	0.901207	0.666713	0.389863
Xylitol	Carbohydrate	Nucleotide sugars, pentose metabolism	GC-MS Untargeted	87-99-0;	C00379	HMDB00568	0.648578	0.657333	0.896115	0.908212	0.772822	0.411106	0.520017	0.898682	1.05453	0.736095	1.59437	1.1813	1.07432	0.452068	1.15463	0.6145	0.97241	0.931746	1.27328	0.792752	0.413083	0.921179	0.483717	0.850593	0.85629	0.662448		0.352736	0.777553	0.327191	0.83568	0.444754	0.703798	0.674367	0.921556	0.573767
Citrate	Energy	Krebs cycle	GC-MS Untargeted	77-92-9;	C00158	HMDB00094	0.607465	0.640187	0.728301	0.767532	0.407485	0.844747	0.780819	0.555784	0.909736	0.565174	0.922731	0.83993	0.0912353	1.39927	0.912486	0.854578	0.851693	0.846381	0.845776	0.338842	0.600192	0.717253	0.655952	0.59873	0.338857	0.990334		0.350933	0.0760979	1.16711	0.76109	0.71279	0.710384	0.705953	0.705448	0.282623
Fumarate	Energy	Krebs cycle	GC-MS Untargeted	100-17-8;	C00122	HMDB00134	0.630191	0.667939	1.08201	1.14682	1.79055	0.791441	1.79216	0.663707	0.863915	0.672076	0.826493	1.25572	1.0151	4.11684	0.833348	0.761215	0.610962	1.05102	0.438892	0.347182	1.05426	0.716989	0.971242	0.547693	0.435228	0.534792		0.151137	0.591224	2.39776	0.485365	0.443352	0.355841	0.612144	0.255623	0.202208
eicosapentaenoate (EPA; 20:5n3)	Lipid	Essential fatty acid	GC-MS Targeted	10-2005-9;10417-94-4;	C06428	HMDB01999	1.83195	2.00345	0.650249	0.773488	0.574407	1.21508	0.274896	1.04807	0.334189	0.628082	0.530568	0.59669	0.797265	0.37522	1.22585	0.687012	0.372573	1.08793	0.670187	0.472922	2.94775	2.5516	1.78274	2.18817	0.990131	1.37977		0.98352	2.24615	1.05711	3.45361	1.93553	1.04965	3.06505	1.88813	1.33237
5-methylthioadenosine	Nucleotide	Purine metabolism, adenine containing	GC-MS Untargeted	2457-80-9	C00170	HMDB01173	0.579123	0.746927	0.986679	1.27258	0.619334	0.66973	0.862908	0.94587	1.30279	0.969202	1.4663	1.0573	1.35159	1.05555	1.7995	1.02454	1.31913	1.31303	1.55232	0.764951	0.439122	0.708756	0.273367	0.590964	0.771788	0.762979		0.506886	0.793302	0.619547	1.0562	0.601345	0.774255	0.770671	0.911118	0.448982
beta-alanine	Amino acid	Alanine and aspartate metabolism	LC-MS	56-41-7;107-95-9;	C00099	HMDB00056	0.783942	0.711618	0.92855	0.842885	0.764894	1.0597	0.913972	0.821302	0.996649	0.960278	0.81894	1.09266	0.915401	1.57319	0.902143	0.7226	0.564894	1.05358	0.600506	0.410768	0.887506	1.00418	1.2647	0.680702	0.737473	0.633337	0.711352	0.352286	0.772841	1.32819	0.761648	0.610066	0.476921	0.889499	0.506986	0.346797
Cysteine	Amino acid	Cysteine, methionine, SAM, taurine metabolism	LC-MS	52-90-4;56-89-3;	C00097	HMDB00574	1.50648	1.42786	0.839929	0.796096	0.984344	0.732899	0.783789	0.508789	0.438215	0.768833	1.0284	1.47416	1.06615	1.08997	0.68724	0.843654	0.671589	0.484788	0.67579	0.849591	2.05657	1.93345	2.70672	1.79368	1.56339	0.600879	0.767894	0.62925	1.91222	1.95495	1.23262	1.51316	1.20455	0.869506	1.21208	1.52381
Pyruvate/pyruvic acid	Carbohydrate	Glycolysis, gluconeogenesis, pyruvate metabolism	GC-MS Untargeted	127-17-3	C00022	HMDB00243	0.720646	0.621334	0.917669	0.791205	0.937144	0.925106	0.52806	1.09181	1.0106	0.54553	1.20892	1.09418	1.01605	0.697621	1.00171	0.46118	0.697542	0.854273	0.99839	0.602871	0.699952	1.30855	0.468173	0.726381	0.992086	0.580103		0.269275	0.797903	0.547842	0.786647	0.362165	0.547781	0.670861	0.784036	0.473435
Ascorbate	Cofactors and vitamins	Ascorbate and aldarate metabolism	GC-MS Untargeted	134-03-2;	C00072	HMDB00044	1.2895	2.20033	0.873099	1.4898	0.594223	2.2266	0.712075	0.220878	0.573683	0.252337	1.25047	1.15453	1.19609	1.03438	0.958153	2.73187	1.05115	0.910411	1.56502	2.47133	1.499	1.59677	0.490588	1.01365	1.60564	0.861687		1.95919	1.76654	1.5277	1.41512	4.03478	1.55248	1.34461	2.31143	3.64998
Eicosanoic acid (C20:0)	Lipid	Fatty acid	GC-MS Targeted	506-30-9	C06425	HMDB02212	1.55091	2.19802	0.629604	0.963874	1.92887	1.21173	0.0658778	0.367067	0.0740458	0.474005	0.287796	0.627443	1.6793	0.456206	0.832591	1.03834	0.53288	0.434149	0.715917	1.44902	1.3474	2.85256	0.344447	2.61229	1.15566	1.6338		0.910211	4.13664	1.12378	2.05093	2.55776	1.31265	1.06944	1.76353	3.5694
Palmitoleic acid (C16:1)	Lipid	Long chain fatty acid	GC-MS Targeted	57-10-3;	C00249	HMDB00220	1.49317	1.59822	0.746375	0.852158	0.99928	1.06289	0.48319	1.32258	0.430329	0.592033	0.441601	0.639099	0.966549	0.674185	0.745216	0.597461	0.306713	1.64028	0.703962	0.756698	0.971123	3.03708	1.48661	1.85763	0.740489	1.28676		1.07253	1.93365	1.34875	1.49086	1.19526	0.6136	3.28149	1.40832	1.51383
Adenosine	Nucleotide	Purine metabolism, adenine containing	GC-MS Untargeted	58-61-7;	C00212	HMDB00050	0.873779	0.717359	1.11377	0.914388	1.21617	1.34762	0.740073	1.46898	1.45056	0.597894	1.19318	0.895681	1.00908	1.08197	1.19357	0.778084	0.770398	0.613642	1.20946	0.658895	0.875844	1.22062	0.817214	0.729797	1.39027	0.652735		0.42997	0.791649	0.848832	0.936384	0.610425	0.604395	0.481416	0.948849	0.516919
Malate	Energy	Krebs cycle	GC-MS Untargeted	6915-15-7;	C00149	HMDB00156	1.43647	1.01477	1.07991	0.762884	1.13229	0.822511	0.975562	1.01691	0.881675	1.2996	1.28514	1.22559	0.413608	0.67651	0.57785	0.698686	0.568618	1.15155	0.916584	1.09967	1.73269	1.2978	1.59855	1.52737	1.38652	1.53537		0.976979	0.55017	0.899875	0.76864	0.929373	0.75636	1.53176	1.21921	1.46275
Pyroglutamic acid	Amino acid	Glutamate metabolism	GC-MS Untargeted	98-79-3	C01879	HMDB00267	0.504552	1.02799	0.559625	1.1402	0.39089	1.02243	0.398655	0.599973	0.463169	0.575268	0.541541	0.485074	1.85777	1.01466	1.50196	0.55899	1.48144	1.1091	0.929596	0.668079	0.359608	0.405882	0.436575	0.44883	0.490623	1.03929	0	0.351058	1.67495	0.914808	1.35416	0.50398	1.33565	0.99995	0.838114	0.602333
Serine	Amino acid	Glycine, serine and threonine metabolism	LC-MS	56-45-1;	C00065	HMDB03406	0.743569	1.07871	0.81487	1.18215	0.890924	0.640412	0.897615	0.810353	0.727929	1.18338	0.777161	0.591181	1.30085	0.448972	1.53559	1.3719	0.856174	2.05291	1.09284	0.797954	0.622037	1.0723	0.850224	0.846355	0.951814	0.545482	0.414332	0.646012	1.18703	0.409687	1.40122	1.25186	0.781259	1.87328	0.99722	0.728134
Taurine	Amino acid	Cysteine, methionine, SAM, taurine metabolism	LC-MS	107-35-7;	C00245	HMDB00251	2.12005	1.29281	1.45082	0.884708	2.14627	1.74532	1.58198	1.13689	0.741562	1.61477	0.72587	1.91386	0.296974	1.67673	0.647952	1.19933	0.783399	0.525711	0.905204	1.04237	2.69719	1.41496	3.7136	2.2111	2.27265	2.01989	0.864735	1.7663	0.433963	2.45018	0.946843	1.75256	1.14477	0.768214	1.32276	1.5232
Threonine	Amino acid	Glycine, serine and threonine metabolism	LC-MS	72-19-5;	C00188	HMDB00167	0.768775	0.912283	0.783248	0.929457	0.644514	0.684633	0.956096	0.642462	0.742936	0.845584	0.902221	0.847541	1.06195	0.66485	1.1728	1.01713	0.771479	1.18558	0.821801	0.740074	0.901368	0.836523	0.950291	1.01561	0.966336	0.520732	0.46075	0.498595	1.04233	0.652564	1.15112	0.998335	0.757223	1.16367	0.806616	0.726398
Urea	Amino acid	Urea cycle; arginine-, proline-, metabolism	GC-MS Untargeted	57-13-6;	C00086	HMDB00294	0.733966	0.787542	0.744918	0.799293	0.78719	0.903509	0.695309	0.708901	0.6498	0.736089	0.685498	0.793051	0.778929	0.723332	1.32636	0.994472	1.08548	1.00635	0.447608	0.0318189	0.97335	0.789161	0.863417	0.71393	0.61551	1.07508		0.107314	0.767477	0.712697	1.30686	0.979852	1.06952	0.991557	0.441027	0.0313511
Phosphate/Phosphoric acid	Energy	Oxidative phosphorylation	GC-MS Untargeted	7664-38-2 ;	C00009	HMDB01429	0.86821	0.966922	0.906585	1.00966	0.919655	0.858089	0.929834	0.899872	0.858553	0.841514	0.893004	1.05216	1.07228	0.980402	1.06905	0.909279	1.00117	1.0629	1.11239	0.869799	0.904661	0.906626	0.920336	0.975971	0.88409	0.854497		0.631291	1.02689	0.938902	1.0238	0.87079	0.958795	1.01791	1.0653	0.832981
Heptadecanoic acid (C17:0)	Lipid	Long chain fatty acid	GC-MS Targeted	506-12-7		HMDB02259	0.575617	0.947698	0.571146	0.94125	0.528114	0.62562	0.63592	0.506277	0.413673	0.589182	0.798145	0.472235	1.07918	0.878885	0.789677	0.968584	0.650896	0.815062	1.03181	1.3086	0.590252	0.692755	0.939635	0.624305	0.444979	0.383037		0.354357	1.08763	0.885766	0.79586	0.976167	0.655992	0.821443	1.03989	1.31884
Inositol 1-phosphate (I1P)	Lipid	Inositol metabolism	GC-MS Untargeted	106032-59-1;		HMDB00213	0.78569	1.19429	0.777847	1.18237	0.89516	0.745953	0.696978	0.810226	0.745286	0.721651	0.848072	0.759448	1.64947	1.12963	1.3729	0.690413	1.04487	0.939575	1.27435	1.35773	0.872685	0.749924	0.913191	0.897127	0.72693	0.8585		0.481469	1.6661	1.14102	1.38674	0.697374	1.0554	0.949049	1.2872	1.37142
Glycolate/glycolic acid	Organic Acids and Derivatives	Glyoxylate and dicarboxylate metabolism	GC-MS Untargeted	79-14-1	C00160	HMDB00115	0.77675	0.831169	0.826561	0.88447	0.320588	1.11658	0.822342	0.853972	0.866653	0.784292	1.0215	0.826561	0.378065	1.06779	1.07959	0.922491	0.899402	1.13605	0.85608	0.736295	0.86986	0.939524	0.690087	0.831345	0.856633	0.74766		0.502139	0.355281	1.00344	1.01453	0.866898	0.845201	1.06759	0.804489	0.691923
Glutamine	Amino acid	Glutamate metabolism	LC-MS	56-85-9;	C00064	HMDB00641	0.744097	0.965725	0.851981	1.10574	0.68363	0.776567	0.657668	1.04798	0.748047	1.17506	0.96323	0.763672	1.2715	1.31096	1.36518	1.22665	0.977334	1.16924	0.830693	0.694382	0.682751	0.895431	0.689475	0.93441	0.962916	0.819618	0.417603	0.550568	1.11049	1.14496	1.19231	1.07132	0.853576	1.02118	0.725504	0.606454
Histidine	Amino acid	Histidine metabolism	LC-MS	5934-29-2;	C00135	HMDB00177	0.795612	0.963104	0.933628	1.13017	0.833163	0.877736	0.86431	0.893397	0.895733	1.12283	0.940362	1.0415	1.23208	1.17465	1.39944	1.40497	1.08804	1.28808	0.793234	0.660903	0.801166	1.0371	0.851885	1.08649	1.02448	0.597403	0.49301	0.473365	1.04994	1.001	1.19256	1.19728	0.927201	1.09767	0.675972	0.563203
Inositol/Myo-inositol	Lipid	Inositol metabolism	GC-MS Untargeted	87-89-8;	C00137	HMDB00211	0.792664	0.852692	0.952764	1.02492	1.06886	0.699928	1.2495	0.937612	0.871675	0.737412	1.13447	0.922658	1.27639	0.76455	0.908872	1.01627	0.806725	1.69839	1.03271	0.695422	0.968735	0.643776	1.00414	0.751372	0.973678	0.63552		0.57143	1.06191	0.636077	0.756147	0.8455	0.671165	1.413	0.859173	0.578565
pentadecanoate (C15:0)	Lipid	Fatty acid	GC-MS Targeted	1002-84-2;	C16537	HMDB00826	0.424207	0.962646	0.521283	1.15004	0.733523	0.778912	0.541968	0.487308	0	0.573198	0.556453	0.498901	1.19537	0.441819	0.594069	1.54196	0.620704	1.70413	1.29789	2.06759	0.524388	0	0.669805	0.437637	0.481888	0.693552		0.162176	0.972762	0.359541	0.483438	1.2548	0.505113	1.38678	1.05619	1.68255
Monomethyl phosphate			GC-MS Untargeted	812-00-0			0.770043	1.28508	0.727461	1.21402	0.14379	0.576877	0.733825	0.996556	0.868218	1.22422	0.819319	0.45688	1.03308	0.736713	1.12474	0.875423	1.3338	1.0856	1.12346	2.39935	0.622919	0.720136	1.03861	0.86141	0.588684	0.940702		0.617839	1.09355	0.779837	1.19058	0.926666	1.41187	1.14914	1.18922	2.5398
sarcosine (N-Methylglycine)	Amino acid	Glycine, serine and threonine metabolism	LC-MS	107-97-1;	C00213	HMDB00271	0.873943	0.733494	0.634089	0.532186	0.622802	1.50917	1.16212	0.0667782	0.743073	0.11581	0.46905	0.383914	0.223863	1.34777	0.27537	0.898167	0.312064	0.422369	0.401576	0.376315	1.18363	0.891118	1.95573	0.792498	0.50421	0.248518	1.05794	0.357901	0.308543	1.85758	0.379532	1.23791	0.430107	0.582137	0.553479	0.518662
Maltotriose	Carbohydrate	Fructose, mannose, galactose, starch, and sucrose metabolism	GC-MS Untargeted	1109-28-0		HMDB01262	0.730209	0.481089	1.00545	0.662431	0.495211	1.92245	0.639418	0.985257	1.17966	0.351782	1.75594	0.713911	0.379116	0.52665	0.475898	0.852058	2.10166	0.201239	0.487843	0.27498	0.491462	1.61358	0.150653	0.710415	1.21195	0.784618		0.148795	0.275332	0.382479	0.34562	0.618805	1.52633	0.146149	0.354295	0.199704
Aspartic acid/aspartate	Amino acid	Alanine and aspartate metabolism	LC-MS	56-84-8;	C00049	HMDB00191	0.964196	0.975603	1.18161	1.19559	1.37041	0.895541	1.22414	1.1203	1.2498	1.37754	1.09898	1.1162	1.27053	2.19586	1.22754	1.23685	0.819261	1.20189	1.07554	0.537263	1.18067	1.377	0.773973	0.841867	0.890401	0.984342	0.764209	0.901107	1.03675	1.79183	1.00167	1.00927	0.668518	0.98074	0.87764	0.438407
Glycine	Amino acid	Glycine, serine and threonine metabolism	LC-MS	56-40-6;	C00037	HMDB00123	1.03968	1.08667	0.8929	0.93326	1.03973	0.858753	0.853918	0.868941	0.696764	0.994308	0.886302	0.944486	1.09109	0.823728	0.964365	1.09922	0.692209	1.16261	0.890071	0.742776	1.19771	1.33156	1.14065	1.02404	1.06141	1.09061	0.904647	0.566809	1.27045	0.959135	1.12289	1.27992	0.805997	1.35373	1.03638	0.864877
Urate/uric acid	Amino acid	Urea cycle; arginine-, proline-, metabolism	GC-MS Untargeted	69-93-2		HMDB00289	0.847611	1.27515	0.671032	1.0095	0.359464	0.79892	0.966406	0.480817	0.283576	0.87871	0.563015	1.03734	0.937081	1.3234	1.43975	1.4649	1.11277	1.0066	0.491839	0.299673	0.880448	0.894728	0.856406	1.22626	0.59077	1.15733		0.327327	1.18367	1.67165	1.81862	1.85038	1.40559	1.27149	0.621265	0.378531
Cholesterol	Lipid	Sterol/Steroid	GC-MS Untargeted	57-88-5;	C00187	HMDB00067	0.90844	1.09771	0.879666	1.06294	0.896225	0.790371	0.890405	1.01447	0.8093	0.857644	0.90277	0.876139	1.08976	1.05503	1.08448	0.792947	0.980785	1.17911	1.0971	1.22429	1.10306	0.875713	1.13673	0.871922	0.865792	0.892971		0.612891	1.12541	1.08954	1.11996	0.818885	1.01287	1.21768	1.13299	1.26433
eicosatrienoic acid (ETA; C20:3n3)	Lipid	Essential fatty acid	GC-MS Targeted	NA	C16522	HMDB60039	0.920903	1.03463	0.775356	0.888661	0.652502	0.865138	0.542418	1.15159	0.604609	0.839603	0.826745	0.720241	1.17624	0.871018	0.852811	0.906255	0.542071	0.75294	0.942196	0.925304	0.804747	1.40794	0.655079	1.43823	0.71182	0.618219		0.810286	1.39704	1.03452	1.0129	1.07637	0.643826	0.89428	1.11906	1.099
linoleate (C18:2n6)	Lipid	Essential fatty acid	GC-MS Targeted	60-33-3;	C01595	HMDB00673	0.816849	1.01226	0.732423	0.919513	0.760306	0.784525	0.5659	1.09007	0.432372	0.864622	0.647537	0.71405	0.782982	0.812272	0.907883	1.03251	0.704532	0.870739	1.00721	1.14295	0.744456	0.977258	0.766946	1.21346	0.587086	0.823248		0.605491	0.873235	0.905902	1.01253	1.15152	0.785743	0.971107	1.12331	1.2747
oleate (18:1n9c)	Lipid	Long chain fatty acid	GC-MS Targeted	112-80-1;	C00712	HMDB00207	0.913335	1.06859	0.790273	0.940445	0.750969	0.831636	0.637538	1.20745	0.615134	0.771229	0.682337	0.825893	1.02826	1.25207	0.772751	0.874223	0.556157	1.14107	0.930238	0.842074	0.933373	1.39663	0.766469	1.29946	0.564004	0.76257		0.670834	1.18838	1.44705	0.893085	1.01036	0.642762	1.31876	1.0751	0.973202

## Sheet: Unique Total Serum Metabolites
Global metabolomics of serum during ageing of WT and Casp2-/- mice, all metabolites identified
								Young WT (WY)						Aged WT (WA)						Young Casp2-/- (KY)						Aged Casp2-/- (KA)
Group	BIOCHEMICAL	SUPER_PATHWAY	SUB_PATHWAY	PLATFORM	CAS	KEGG	ID HMDB_ID	WY-1116	WY-1115	WY-1136	WY-1114	WY-1137	WY-1112	WA-2822	WA-883	WA-847	WA-3086	WA-WTARCM1	WA-827	KY-1104	KY-1121	KY-1123	KY-1106	KY-1122	KY-1109	KA-804	KO-780	KA-755	KA-771	KA-834	KA-7456
								Final Conc. Results converted to account for sample volume and total extraction volume: micromoles/L and NORMALIZED to [EXTRACTION: ISTD] 13C515N-Valine Results
Amino acids & amines	4-Hydroxyproline	Amino acid	Urea cycle; arginine-, proline-, metabolism	LC-MS	51-35-4;	C01157	HMDB00725	22.012	19.4773	18.0569	24.0861	21.9964	20.1704	4.97021	11.8695	8.04802	8.94099	6.73038	6.57769	21.9518	22.4739	23.1814	18.2923	23.1351	18.9576	10.5178	8.56353	10.7894	8.56884	10.8713	7.93666
Amino acids & amines	Alanine	Amino acid	Alanine and aspartate metabolism	LC-MS	56-41-7;	C00041	HMDB00161	550.13	357.02	343.753	467.808	379.272	327.968	145.095	424.342	285.307	331.203	296.529	218.178	315.851	229.482	257.353	457.301	256.628	375.205	255.46	256.279	388.266	257.306	226.637	231.552
Amino acids & amines	Arginine	Amino acid	Urea cycle; arginine-, proline-, metabolism	LC-MS	74-79-3	C00062	HMDB00517	212.393	112.414	60.1313	158.257	108.344	91.3158	74.0644	173.145	92.9725	92.6465	78.0087	83.1604	147.934	83.8558	97.4857	183.277	79.1994	121.705	131.6	131.679	129.692	139.874	74.2592	72.5106
Amino acids & amines	Asparagine	Amino acid	Urea cycle; arginine-, proline-, metabolism	LC-MS	70-47-3	C00152	HMDB00168	63.2316	34.5679	41.0936	55.3806	37.8312	31.5957	26.3934	57.9488	31.5696	47.0008	34.6801	27.5628	43.1435	27.8399	31.7941	51.2278	47.6091	76.9642	26.9533	36.6796	44.6604	37.122	28.6898	45.9616
Amino acids & amines	Aspartic acid/aspartate	Amino acid	Alanine and aspartate metabolism	LC-MS	56-84-8;	C00049	HMDB00191	17.8224	15.1593	14.3647	12.3064	23.285	9.39047	24.1603	24.8101	12.842	20.5513	16.7961	16.335	12.7639	7.55775	7.5753	22.0761	13.5171	31.4893	10.7808	23.0289	16.6145	45.4148	20.3947	16.3002
Amino acids & amines	beta-alanine	Amino acid	Alanine and aspartate metabolism	LC-MS	56-41-7;107-95-9;	C00099	HMDB00056	4.32765	5.47645	6.65688	5.11752	6.701	5.47466	2.17831	3.76668	5.12252	3.39006	2.61928	4.71411	5.74878	4.49098	5.30431	5.40568	5.50041	8.55414	7.49697	4.78531	6.68966	5.02067	5.30676	6.49428
Amino acids & amines	citrulline	Amino acid	Urea cycle; arginine-, proline-, metabolism	LC-MS	372-75-8;	C00327	HMDB00904	72.592	56.2044	78.3028	76.3057	64.95	70.7288	40.6683	60.6456	55.8364	40.522	55.1678	33.6972	75.4455	63.4723	67.0069	65.7616	72.2379	87.1554	95.1733	57.7671	72.9038	63.8853	44.8657	58.2679
Amino acids & amines	Cysteine	Amino acid	Cysteine, methionine, SAM, taurine metabolism	LC-MS	52-90-4;56-89-3;	C00097	HMDB00574	86.1283	82.3166	97.4834	67.4799	101.386	72.738	64.0206	73.5815	62.5025	64.7082	80.0198	63.9018	52.8525	53.6032	68.3032	68.811	45.9445	63.1389	51.3494	74.5229	77.08	55.3326	52.508	45.3347
Amino acids & amines	gamma-aminobutyrate (GABA)	Amino acid	Glutamate metabolism	LC-MS	56-12-2;	C00334	HMDB00112	0.417846	0.233413	0.284216	0.223354	0.291522	0.289125	0.291822	0.25399	0.329409	0.291045	0.213723	0.176281	0.471061	0.224123	0.206564	0.586055	2.58711	1.92866	0.375338	0.350161	0.548302	0.316201	0.353685	1.1021
Amino acids & amines	Glutamine	Amino acid	Glutamate metabolism	LC-MS	56-85-9;	C00064	HMDB00641	736.131	705.153	665.577	612.938	678.429	559.449	552.009	715.128	562.526	598.47	669.054	509.349	616.956	566.126	600.114	621.727	613.548	736.907	545.839	555.285	731.73	511.311	580.616	635.026
Amino acids & amines	Glutamic acid/Glutamate	Amino acid	Glutamate metabolism	LC-MS	56-86-0;	C00025	HMDB03339	68.1792	29.1415	39.8784	33.807	36.7477	23.8682	44.6808	42.0552	31.6259	48.5758	30.8486	27.5748	27.3054	20.5444	17.4386	54.7904	42.3747	88.7759	23.8756	40.9068	39.9834	75.2743	33.4095	42.7301
Amino acids & amines	Glycine	Amino acid	Glycine, serine and threonine metabolism	LC-MS	56-40-6;	C00037	HMDB00123	333.217	288.42	245.102	295.627	291.909	238.402	215.209	311.926	266.787	273.941	271.844	234.446	247.502	218.435	273.799	242.111	257.657	328.611	213.275	291.891	330.28	307.962	246.973	217.454
Amino acids & amines	Histidine	Amino acid	Histidine metabolism	LC-MS	5934-29-2;	C00135	HMDB00177	86.0259	60.1614	51.593	57.1135	48.1139	48.2156	48.7513	66.3074	52.514	59.2202	64.1489	43.1505	66.1972	43.6725	49.8889	64.0777	56.0692	73.8794	68.3039	60.2392	71.2865	55.26	46.84	55.795
Amino acids & amines	homoserine	Amino acid	Glycine, serine and threonine metabolism	LC-MS	672-15-1	C00263	HMDB00719	1.23964	1.00292	0.894279	0.929281	0.866783	0.930945	0.70569	1.04666	0.762608	0.877754	0.74126	0.446039	1.14184	0.848425	0.949666	1.26917	1.04022	1.0041	1.09828	0.700595	0.987642	0.646017	0.623489	0.690497
Amino acids & amines	Isoleucine	Amino acid	Valine, leucine and isoleucine metabolism	LC-MS	73-32-5;	C00407	HMDB00172	111.121	81.6351	61.4536	66.6321	92.8451	87.3126	88.5406	90.7556	85.8592	89.9886	98.5969	71.0172	73.4273	60.8227	69.5856	104.336	68.2092	97.479	62.8401	90.5579	85.2648	94.0595	68.6041	51.2533
Amino acids & amines	Kynurenine	Amino acid	Tryptophan metabolism	LC-MS	2922-83-0;	C00328	HMDB00684	0.792285	0.400313	0.471887	0.954688	0.423897	0.351173	0.579268	0.507568	0.414203	0.470031	0.499679	0.38439	0.529166	0.499553	0.449469	0.569258	0.454569	0.57708	0.566281	0.452212	0.4533	0.498744	0.358141	0.467401
Amino acids & amines	Leucine	Amino acid	Valine, leucine and isoleucine metabolism	LC-MS	61-90-5;	C00123	HMDB00687	182.245	125.577	185.438	176.964	142.385	140.598	136.606	153.556	130.938	137.914	154.555	118.37	118.937	101.899	110.844	176.245	96.8395	142.012	97.8715	142.925	137.191	134.647	101.761	70.0656
Amino acids & amines	Lysine	Amino acid	Lysine metabolism	LC-MS	56-87-1;	C00047	HMDB00182	304.768	185.475	253.617	283.97	228.536	251.478	121.154	264.024	197.935	185.217	165.539	161.632	215.351	178.777	221.568	316.041	208.76	248.209	140.813	208.881	228.976	221.753	148.595	162.8
Amino acids & amines	Methionine	Amino acid	Cysteine, methionine, SAM, taurine metabolism	LC-MS	63-68-3;	C00073	HMDB00696	75.5519	48.537	72.8252	67.8394	58.1474	59.8352	42.3936	61.2217	48.448	56.105	49.8595	45.354	52.9372	40.701	50.4607	74.9695	62.0958	72.0136	35.0048	53.8866	55.0401	62.8556	42.0699	56.9886
Amino acids & amines	Ornithine	Amino acid	Urea cycle; arginine-, proline-, metabolism	LC-MS	3184-13-2;	C00077	HMDB03374	118.2	46.726	89.6968	109.496	54.7354	54.0933	37.9358	92.1126	37.3392	59.2045	61.3273	28.4687	84.6416	42.4826	41.6699	101.1	70.0618	74.3924	48.7196	45.1109	68.1358	45.8805	42.7713	61.6206
Amino acids & amines	Phenylalanine	Amino acid	Phenylalanine & tyrosine metabolism	LC-MS	63-91-2;	C00079	HMDB00159	100.178	63.5532	87.0425	101.664	70.7888	71.8449	74.4706	87.8169	64.141	82.4621	84.9153	56.5145	89.5047	50.4015	52.6859	97.5547	78.5911	108.447	57.7127	74.8453	78.2049	73.5961	54.4476	69.0656
Amino acids & amines	Proline	Amino acid	Urea cycle; arginine-, proline-, metabolism	LC-MS	147-85-3;	C00148	HMDB00162	222.915	91.4165	99.0391	248.606	85.4114	88.5363	61.9609	157.82	75.6144	130.812	114.996	54.8926	145.158	61.1007	73.0744	204.561	93.5112	132.916	77.8201	70.414	119.855	77.4283	59.64	88.735
Amino acids & amines	Putrescine	Amino acid	Methionine metabolism; Spermidine and Spermine Biosynthesis	LC-MS	110-60-1	C00134	HMDB01414	0.767602	0.309548	0.276179	0.437288	0.315279	0.360515	0.382264	0.724086	0.39821	0.665689	0.35275	0.302637	0.733217	0.341541	0.485059	0.669294	0.37533	0.592134	0.572972	0.3498	0.718751	0.362267	0.330815	0.61646
Amino acids & amines	sarcosine (N-Methylglycine)	Amino acid	Glycine, serine and threonine metabolism	LC-MS	107-97-1;	C00213	HMDB00271	3.32928	2.25709	2.21184	2.80805	1.41925	2.00888	3.32676	1.24332	1.51962	1.84701	2.3777	0.842558	1.89444	1.21916	1.714	3.96821	2.47344	2.06422	1.57605	1.41024	1.96822	1.59307	1.25153	1.25279
Amino acids & amines	Serine	Amino acid	Glycine, serine and threonine metabolism	LC-MS	56-45-1;	C00065	HMDB03406	202.837	145.982	137.01	174.116	137.685	124.691	86.0314	162.872	118.014	134.487	106.352	93.9667	133.574	90.9603	123.144	162.511	137.905	177.254	126.881	118.811	154.479	117.451	116.345	117.28
Amino acids & amines	Serotonin	Amino acid	Tryptophan metabolism	LC-MS	50-67-9	C00780	HMDB00259	20.6992	19.8107	3.31004	18.9891	7.4846	2.47789	24.135	19.0113	2.8357	21.188	22.9569	19.1788	18.1559	5.55068	20.5459	17.3036	0.982799	16.5208	23.2019	15.2427	29.6665	16.0019	20.972	26.9319
Amino acids & amines	Threonine	Amino acid	Glycine, serine and threonine metabolism	LC-MS	72-19-5;	C00188	HMDB00167	208.644	118.201	166.642	189.907	143.855	130.262	75.9164	175.858	100.802	163.478	151.999	82.2668	124.034	66.0497	102.746	199.971	137.526	173.495	73.2156	106.57	151.233	137.316	100.938	86.6255
Amino acids & amines	Tryptophan	Amino acid	Tryptophan metabolism	LC-MS	73-22-3;	C00078	HMDB00929	78.5915	43.549	57.4478	75.4266	39.8419	49.8416	47.2003	58.2406	48.613	62.5318	55.7166	38.9209	43.3089	32.7238	35.8733	67.3052	34.6843	58.8968	28.9598	39.0501	47.9754	52.421	40.5167	52.0966
Amino acids & amines	Tyrosine	Amino acid	Phenylalanine & tyrosine metabolism	LC-MS	60-18-4;	C00082	HMDB00158	161.383	55.4645	90.504	163.077	60.2564	71.0138	49.4946	110.221	57.5335	76.4304	64.9131	54.369	115.225	57.7918	46.7235	143.075	115.766	141.688	68.1759	67.711	72.2086	69.0239	53.298	116.082
Amino acids & amines	Valine	Amino acid	Valine, leucine and isoleucine metabolism	LC-MS	72-18-4;	C00183	HMDB00883	229.145	162.644	219.612	223.411	181.749	171.89	166.083	183.391	167.586	201.074	214.484	138.55	148.842	126.798	141.702	218.711	144.668	201.278	127.369	162.826	176.424	182.569	142.563	113.731
								Relative values
Organic acids and fatty acids	3-Amino-2-piperidone	Amino acid	Urea cycle; arginine-, proline-, metabolism	GC-MS Untargeted	1892-22-4		HMDB00323	0.0365345	0.0132608	0.0141189	0.0273349	0.0171206	0.0249466	0.00194408	0.0250523	0.00937405	0.0176303	0.0136569	0.015348	0.0137783	0.0173649	0.0129681	0.0168968	0.0322008	0.0263861	0.0217189	0.0060381	0.00413647	0.0213597	0.00680065	0.0107702
Organic acids and fatty acids	2-aminobutyric acid/2-aminobutyrate	Amino acid	Butanoate metabolism	GC-MS Untargeted	1492-24-6;	C02261	HMDB00650	0.00938752	0.00766462	0.00960635	0.0108564	0.012031	0.00914279	0.00306939	0.00879485	0.00528844	0.00563555	0.00549951	0.00493302	0.00756649	0.0127814	0.0113657	0.00614894	0.0276695	0.0129212	0.0152883	0.00515379	0.00397203	0.00804556	0.00769258	0.0142876
Organic acids and fatty acids	2-Aminomalonic acid	Amino acid	Alpha Amino Acids and Derivatives	GC-MS Untargeted	1068-84-4	C00872	HMDB01147	0.233524	0.0256822	0.0376929	0.0248527	0.0258482	0.021337	0.124784	0.037802	0.169697	0.0321455	0.041429	0.0768056	0.0907979	0.0709672	0.0292198	0.356839	0.0330499	0.0579697	0.302228	0.275625	0.0519777	0.0460157	0.0314018	0.112914
Organic acids and fatty acids	2,4-dihydroxybutanoic acid			GC-MS Untargeted	1518-62-3		HMDB00360	0.00853615	0.00658975	0.00775763	0.00842093	0.008851	0.00864182	0.00612384	0.00817185	0.00687224	0.00906867	0.00779591	0.00557761	0.0126905	0.00947304	0.00695723	0.0107428	0.00578507	0.00555088	0.00789946	0.00927272	0.00642104	0.00829172	0.00628209	0.00585226
Organic acids and fatty acids	3-hydroxybenzoic acid/3-Hydroxybenzoate	Aromatic Homomonocyclic Compounds	Benzoate metabolism	GC-MS Untargeted	99-06-0	C00587	HMDB02466	0.00447499	0.00232636	0.0101369	0.00185785	0.00185364	0.00508575	0.00221397	0.00205353	0.00191653	0.00216042	0.00810864	0.00270635	0.00225664	0.0152561	0.00285354	0.00361374	0.0325423	0.00594735	0.00391406	0.00281566	0.00392976	0.00268483	0.00262373	0.0121014
Organic acids and fatty acids	4-hydroxybenzoic acid	Aromatic Homomonocyclic Compounds	Benzoate metabolism	GC-MS Untargeted	99-96-7	C00156	HMDB00500	0.00222904	0.00186859	0.00580343	0.0026728	0.00136391	0.00400133	0.00178527	0.00125955	0.001385	0.00127148	0.00431337	0.00131516	0.00181693	0.00990283	0.00189013	0.00202671	0.0207563	0.00219412	0.00220372	0.00207709	0.00296228	0.00161616	0.00225743	0.00609005
Organic acids and fatty acids	4-hydroxybutyric acid (GHB)	Organic Acids and Derivatives	Butanoate metabolism	GC-MS Untargeted	591-81-1	C00989	HMDB00710	0.00387077	0.00467017	0.00469438	0.00160185	0.00523414	0.0023609	0.00288729	0.00031375	0.00225234	0.00159956	0.00265664	0.00311981	0.00219426	0.00793349	0.00316778	0.00221044	0.00627331	0.00734194	0.00405056	0.00378838	0.00342854	0.00162917	0.00272647	0.00388803
Organic acids and fatty acids	2-Keto-L-gluconic acid/2-keto-L-gluconate	Carbohydrate	Pentose Phosphate	GC-MS Untargeted	91538-32-2	C15673	HMDB11732	0.01007	0.0233368	0.0229558	0.0203204	0.0275935	0.0242676	0.139699	0.0136317	0.0365407	0.0144265	0.0200295	0.015126	0.00335711	0.0240185	0.0252603	0.014858	0.020515	0.0186544	0.023299	0.217346	0.0777687	0.0200662	0.0371456	0.038771
Organic acids and fatty acids	2-oxoglutaric acid/Oxoglutaric acid/Alpha-ketoglutaric acid	Organic Acids and Derivatives	Gamma Keto-Acids and Derivatives	GC-MS Untargeted	328-50-7	C00026	HMDB02812	0.0209313	0.000770263	0.00897443	0.00907877	0.0021881	0.00690072	0.00182428	0.00273659	0.00401363	0.00326591	0.00474642	0.0017833	0.00339283	0.0107704	0.00152672	0.0157142	0.0118193	0.0180952	0.00138428	0.00661378	0.00205218	0.00189711	0.000158723	0.00505103
Organic acids and fatty acids	Citrate	Energy	Krebs cycle	GC-MS Untargeted	77-92-9;	C00158	HMDB00094	0.200085	0.125642	0.195468	0.170286	0.161658	0.222473	0.10848	0.114649	0.0995596	0.111757	0.151092	0.132266	0.128668	0.157799	0.11037	0.162447	0.20469	0.243829	0.114695	0.114265	0.0605802	0.124492	0.108818	0.128336
Organic acids and fatty acids	Fumarate	Energy	Krebs cycle	GC-MS Untargeted	100-17-8;	C00122	HMDB00134	0.0578466	0.0136507	0.0400211	0.0557526	0.0225462	0.0207483	0.0100666	0.0153623	0.0101028	0.0327328	0.0157764	0.0089924	0.0321533	0.0190104	0.0125136	0.0586135	0.0329263	0.0564551	0.0121461	0.0180488	0.0178824	0.0153573	0.0114036	0.013735
Organic acids and fatty acids	Galactonic acid	Carbohydrate	Galactose	GC-MS Untargeted	576-36-3	C00880	HMDB00565	0.0146253	0.00981759	0.0194988	0.0114783	0.0153321	0.0150359	0.00318169	0.00597324	0.00541703	0.00142561	0.00682576	0.0063574	0.00897365	0.0123606	0.00997915	0.0154867	0.00710541	0.010719	0.00749536	0.0220606	0.00481477	0.00623225	0.00716767	0.00283332
Organic acids and fatty acids	Gluconic acid/gluconate	Carbohydrate	Nucleotide sugars, pentose metabolism	GC-MS Untargeted	527-07-1;	C00257	HMDB00625	0.00792395	0.0098699	0.0110158	0.0103169	0.0157285	0.0118089	0.0138834	0.01152	0.0133115	0.0192562	0.00818919	0.0117042	0.00562681	0.0135498	0.0105502	0.00833257	0.0141772	0.00813829	0.0131154	0.0270189	0.00670735	0.0147619	0.00755292	0.00641357
Organic acids and fatty acids	Gluconic acid-1,4-lactone/D-Glucono-1,4-lactone	Carbohydrate	Nucleotide sugars, pentose metabolism	GC-MS Untargeted		C03107		0.0189129	0.0116614	0.0192504	0.016643	0.0109252	0.0210463	0.00918037	0.0101163	0.00906933	0.00785635	0.0159642	0.0138583	0.0250917	0.0119049	0.00978565	0.00790622	0.00963253	0.0176042	0.00387148	0.00351603	0.00436964	0.00883108	0.013802	0.0150183
Organic acids and fatty acids	Glutaric acid/pentanedioic acid	Lipid	Fatty acid; Lysine degradation	GC-MS Untargeted	110-94-1	C00489	HMDB00661	0.00306681	0.000860203	0.00174575	0.00129987	0.00102295	0.000982244	0.001188	0.000974682	0.000718242	0.00139551	0.00180002	0.00115847	0.00103914	0.00311392	0.000699935	0.00213665	0.00467243	0.00275458	0.000847497	0.0011499	0.00136263	0.000615679	0.000701154	0.000833118
Organic acids and fatty acids	Glycerate	Carbohydrate	Glycolysis, gluconeogenesis, pyruvate metabolism	GC-MS Untargeted	600-19-1;	C00258	HMDB00139	0.0188847	0.0626254	0.0181049	0.0527243	0.0438991	0.0263672	0.199601	0.0460856	0.0770288	0.0409168	0.0215222	0.0233847	0.985092	0.0179924	0.0425133	0.0274764	0.0154031	0.0250791	0.0276906	0.211327	0.100722	0.0379719	0.0771759	0.0875972
Organic acids and fatty acids	Glycolate/Glycolic acid	Organic Acids and Derivatives	Glyoxylate and dicarboxylate metabolism	GC-MS Untargeted	79-14-1	C00160	HMDB00115	0.0184188	0.0168398	0.0189624	0.0185518	0.0171587	0.014356	0.0223525	0.0129123	0.0102944	0.012581	0.01085	0.010762	0.0226628	0.0131774	0.0112316	0.0141571	0.0180576	0.0169943	0.00963124	0.0233899	0.0150486	0.0126201	0.01231	0.013311
Organic acids and fatty acids	Gulonic acid	Carbohydrate	Pentose and glucuronate interconversion	GC-MS Untargeted	20246-53-1	C00800	HMDB03290	0.100731	0.0458852	0.116102	0.06765	0.101135	0.0627268	0.00783221	0.0242413	0.0170823	0.0214938	0.0325317	0.0358823	0.0265484	0.0405599	0.0327095	0.0849685	0.0260047	0.0579255	0.0270342	0.0228938	0.0006624	0.011483	0.0261775	0.00537192
Organic acids and fatty acids	Itaconate/Itaconic acid	Organic Acids and Derivatives	C5-Branced dibasic acid metbaolism	GC-MS Untargeted	97-654	C00490	HMDB02092	0.000811897	0.000515693	0.000812536	0.000543819	0.000406259	0.000748543	0.000384555	0.000520877	0.000428948	0.000701641	0.000851235	0.00045606	0.000613987	0.000995699	0.000573267	0.000717421	0.00173236	0.000792515	0.00051973	0.000549122	0.000581414	0.000594328	0.000540718	0.000866771
Organic acids and fatty acids	Lactate	Carbohydrate	Glycolysis, gluconeogenesis, pyruvate metabolism	GC-MS Untargeted	79-33-4;	C00186	HMDB00190	0.818769	0.511501	1.6059	0.637324	1.32682	0.484999	0.111603	1.50618	1.5401	0.553823	0.584375	1.45745	1.06599	1.19977	1.31732	0.910548	0.491538	1.63481	0.482236	0.562991	0.477349	1.33179	1.48635	0.380743
Organic acids and fatty acids	Malate	Energy	Krebs cycle	GC-MS Untargeted	6915-15-7;	C00149	HMDB00156	0.174317	0.0434812	0.11895	0.173731	0.0672313	0.0619961	0.0348142	0.0412698	0.0287831	0.0908149	0.0403618	0.0233387	0.0896926	0.0510786	0.0352843	0.155668	0.0850463	0.155191	0.0324086	0.0477268	0.0506873	0.0388267	0.0321033	0.0365729
Organic acids and fatty acids	Pipecolate/Pipecolic acid	Amino acid	Lysine metabolism	GC-MS Untargeted	535-75-1	C00408	HMDB0070	0.0167765	0.012043	0.0160085	0.0188843	0.0182791	0.0152223	0.0246327	0.0177302	0.0996402	0.0457524	0.0134917	0.0167405	0.0223946	0.0429754	0.0154469	0.00821804	0.0547886	0.0312827	0.0411499	0.00833786	0.0133246	0.0214911	0.0147682	0.0459322
Organic acids and fatty acids	Pyroglutamate	Amino acid	Glutamate metabolism	GC-MS Untargeted	98-79-3	C01879	HMDB00267	1.87063	0.964726	1.08274	1.45931	1.84803	1.45367	1.14846	1.04785	0.801374	1.36478	1.08607	1.27858	1.51515	0.870173	0.775385	1.36337	1.29919	1.19058	0.989358	1.44049	0.808349	0.889693	0.806946	1.43705
Organic acids and fatty acids	Succinate	Energy	Krebs cycle	GC-MS Untargeted	110-15-6;	C00042	HMDB00254	0.250831	0.0753954	0.118372	0.0978559	0.0928482	0.0464665	0.064	0.046036	0.0321853	0.0584457	0.0709622	0.0302817	0.107305	0.0786687	0.045284	0.210666	0.0892519	0.215196	0.0598199	0.123591	0.0847615	0.0374085	0.0443808	0.0523845
Organic acids and fatty acids	Threonate/threonic acid	Carbohydrate	Ascorbate and aldarate metabolism	GC-MS Untargeted	3909-12-4	C01620	HMDB00943	0.132573	0.0731124	0.124062	0.134206	0.143917	0.086866	0.0575741	0.0938362	0.0805989	0.0801657	0.112073	0.115683	0.138034	0.0973432	0.0822248	0.149245	0.0496316	0.134473	0.0942601	0.0965444	0.0626284	0.105264	0.0634183	0.030469
Organic acids and fatty acids	Triethanolamine	Amine	Glycerophospholipid metabolism	GC-MS Untargeted	102-71-6	C06771	HMDB32538	0.000983703	0.000934425	0.000269392	0.00114819	0.000499407	0.00063123	6.19595e-05	0.000177096	0.00133967	0.000654158	0.000293789	0.000367336	0.000246427	0.00028037	0.000637194	0.00954536	0.000645437	0.000926121	0.000869705	0.00418331	0.00252119	9.25025e-05	0.000203488	0.000221347
Organic acids and fatty acids	trans-caffeic acid	Aromatic Homomonocyclic Compounds	Phenulpropanoid biosynthesis	GC-MS Untargeted	501-16-6	C01197	HMDB03501	0.00164523	0.000361717	0.0046163	0.000430853	0.000677462	0.00300157	0.000310699	0.000461601	0.000283519	0.00049388	0.00319714	0.00108675	0.000350636	0.0087401	0.000578895	0.00117866	0.0212963	0.0019676	0.00127242	0.000920519	0.000824074	0.00066392	0.000604108	0.00601533
Organic acids and fatty acids	Urate/Uric acid	Amino acid	Urea cycle; arginine-, proline-, metabolism	GC-MS Untargeted	69-93-2		HMDB00289	0.0894255	0.0519357	0.0927707	0.0768123	0.0633428	0.0597035	0.199223	0.0373787	0.0320109	0.0539251	0.0872978	0.0540286	0.0720855	0.0619682	0.0411114	0.0878897	0.0501676	0.0755648	0.0801449	0.037931	0.108561	0.0475322	0.0820755	0.0597503
Organic acids and fatty acids	caprate (C10:0)	Lipid	Fatty acid	GC-MS Targeted	112-37-8;	C01571	HMDB00511	0.0165265	0.0112648	0.218824	0.497189	0.0079697	0.0268215	0.017621	0.0116056	0.00998068	0.00470261	0.162811	0.0400848	0.0353349	0.00886138	0.00941998	0.00941998	0.0218164	0.00481539	0.0171056	0.0340785	0.0110903	0.012873	0.031322	0.0167808
Organic acids and fatty acids	undecanoate (C11:0)	Lipid	Medium chain fatty acid	GC-MS Targeted	334-48-5;		HMDB00947	0	0	0	0	0.00130732	0	0	0	0	0	0.00717578	0	0.00275126	0	0.00199485	0.00199485	0	0.00313665	0	0	0.00262297	0	0	0.00430424
Organic acids and fatty acids	laurate (C12:0)	Lipid	Medium chain fatty acid	GC-MS Targeted	143-07-7;	C02679	HMDB00638	0.0299951	0.035731	0.0164973	0.019611	0.0426742	0.0462285	0.0745285	0.0328126	0.0746173	0.0425655	0.0365413	0.0688007	0.0522612	0.0342091	0.0348786	0.0348786	0.0811702	0.128295	0.0507931	0.0336093	0.0649708	0.0640658	0.0485797	0.0838086
Organic acids and fatty acids	Tridecanoic acid (C13:0)	Lipid	Short-chain fatty acid	GC-MS Targeted	638-53-9	C17076	HMDB00910	0.0251477	0.0230163	0	0	0.022075	0.0124625	0.00804766	0.070848	0.0616225	0.0211076	0	0.0419181	0.0730008	0.0459642	0.0303037	0.0303037	0.0676815	0.0637712	0.0765664	0	0.0357281	0.0379871	0.0311325	0.0777862
Organic acids and fatty acids	myristate (C14:0)	Lipid	Fatty acid	GC-MS Targeted	544-63-8;	C06424	HMDB00806	0.419497	0.607492	0.449232	0.227217	0.478669	0.456918	0.704602	0.634646	0.501224	0.602792	0.587615	0.483822	0.559543	0.469813	0.413779	0.413779	0.828072	0.76071	0.723811	0.455554	0.535226	0.593499	0.515796	0.852064
Organic acids and fatty acids	cis-9-Tetradecenoic acid (C14:1, cis-9)	Lipid	Fatty acid	GC-MS Targeted	544-64-9	C08322	HMDB02000	0	0	0	0	0.00394356	0	0	0	0	0.00978871	0	0	0	0	0	0	0	0.00798192	0.00514444	0	0.0103107	0	0	0
Organic acids and fatty acids	pentadecanoate (C15:0)	Lipid	Fatty acid	GC-MS Targeted	1002-84-2;	C16537	HMDB00826	0.112296	0.100478	0.0794509	0.0421058	0.130243	0.0739034	0.0727005	0.0417483	0.0987293	0.102774	0.146454	0.0872168	0.0922748	0.0660559	0.117787	0.117787	0.0492664	0.168505	0.0994013	0.112802	0.0691729	0.116277	0.0893952	0.0650402
Organic acids and fatty acids	Hexadecanoate/palmitate (C16:0)	Lipid	Long chain fatty acid	GC-MS Targeted	57-10-3;	C00249	HMDB00220	21.7909	21.4478	18.7618	17.729	20.924	21.6678	19.0143	22.9507	20.7761	21.7739	21.8784	18.8027	22.0704	22.5009	23.1595	23.1595	23.8951	21.4308	22.2479	19.8139	22.1407	22.094	21.5035	20.9905
Organic acids and fatty acids	Palmitoleic acid (C16:1)	Lipid	Long chain fatty acid	GC-MS Targeted	57-10-3;	C00249	HMDB00220	1.94219	2.54825	1.46749	3.43385	2.64871	2.70908	3.10552	2.78821	2.42534	4.63988	2.9268	3.32557	2.10513	2.36374	2.06222	2.06222	2.60785	1.8135	4.77153	1.40668	2.79642	2.2374	2.55311	2.52676
Organic acids and fatty acids	Heptadecanoic acid (C17:0)	Lipid	Long chain fatty acid	GC-MS Targeted	506-12-7		HMDB02259	0.231693	0.166317	0.168561	0.132499	0.183528	0.203998	0.220496	0.127298	0.167279	0.136402	0.206503	0.140749	0.142057	0.130243	0.199259	0.199259	0.133175	0.293038	0.152251	0.185005	0.168654	0.176585	0.177679	0.210044
Organic acids and fatty acids	cis-10-Heptadecenoic acid (C17:1, cis-10)	Lipid	Long chain fatty acid	GC-MS Untargeted	29743-97-3			0.0606846	0.0488874	0.114291	0.0453365	0.0140406	0.0137218	0	0	0.0131012	0.047502	0.0226955	0	0.036892	0	0	0	0.085426	0.0175574	0.0695531	0.034035	0.00750163	0.00911728	0.02461	0.0147732
Organic acids and fatty acids	stearate (18:0)	Lipid	Long chain fatty acid	GC-MS Targeted	57-11-4;	C01530	HMDB00827	5.83726	5.4309	5.73941	6.27802	4.08715	5.55347	6.70476	7.57993	6.05706	5.56878	6.19949	5.60879	6.24922	5.15453	6.2928	6.2928	6.80944	7.81803	6.1826	6.34361	6.27122	6.70804	6.34507	9.10821
Organic acids and fatty acids	oleate (18:1n9c)	Lipid	Long chain fatty acid	GC-MS Targeted	112-80-1;	C00712	HMDB00207	18.0345	18.3474	14.144	11.7774	18.4348	19.1009	16.7481	14.5761	15.2927	17.7836	21.5657	14.5808	15.181	20.0106	15.9671	15.9671	16.0685	15.3922	19.7283	27.8231	17.0472	15.2546	15.0368	16.5886
Organic acids and fatty acids	Elaidate (C18:1n9t)	Lipid	Long chain fatty acid	GC-MS Targeted	112-79-8	C00712	HMDB00573	1.7765	2.25765	1.18935	1.04419	1.90651	2.06961	3.19877	2.13166	2.39334	3.79128	4.00357	2.29476	2.11508	1.89983	1.95191	1.95191	1.48402	1.68636	3.344	2.13158	3.2437	2.01161	1.91354	2.98935
Organic acids and fatty acids	linoleate (C18:2n6)	Lipid	Essential fatty acid	GC-MS Targeted	60-33-3;	C01595	HMDB00673	26.7902	26.2917	18.8713	16.9396	26.6586	23.6424	24.8611	23.3572	26.3253	23.5153	18.7372	24.0984	23.1746	22.2199	26.8924	26.8924	20.6629	25.9862	18.3237	20.0679	18.2205	26.3803	22.7153	20.8415
Organic acids and fatty acids	C18:2n6t	Lipid	Essential fatty acid	GC-MS Untargeted	506-21-8		HMDB06270	0.294603	0.326296	0.784663	0.326928	0.314936	0.215886	0.536614	0.252217	0.256076	0.292563	0.138242	0.306095	0.268102	0.178015	0.244087	0.244087	0.332969	0.263886	0.364358	0.0470031	0.285804	0.23584	0.179493	0.560609
Organic acids and fatty acids	alpha-linolenate (C18:3n3)	Lipid	Essential fatty acid	GC-MS Targeted	463-40-1	C06427	HMDB01388	0.606985	0.631516	1.30491	1.41948	0.422819	0.641912	0.95534	1.27219	0.669362	0.524651	0.89568	0.485427	0.590518	0.544425	0.553842	0.553842	1.34238	0.850179	0.7986	1.38767	0.74292	0.644863	0.571073	1.215
Organic acids and fatty acids	gamma-linolenate (18:3n 6)	Lipid	Essential fatty acid	GC-MS Targeted	506-26-3	C06427	HMDB03073	0.744812	0.628777	0.399224	0.291874	0.62223	0.551536	0.71469	0.315684	0.338954	0.494578	0.695447	0.337987	0.189592	0.421292	0.594717	0.594717	0.526897	0.585418	0.429601	0.213081	0.218412	0.276041	0.342277	0.515386
Organic acids and fatty acids	Eicosanoic acid (C20:0)	Lipid	Fatty acid	GC-MS Targeted	506-30-9	C06425	HMDB02212	0.0960447	0.093828	0.0897524	0.061282	0.112695	0.0953238	0.0570226	0.136781	0.118338	0.141281	0.159285	0.136119	0.12459	0.104606	0.137534	0.137534	0.0526085	0.214825	0.0843542	0.16518	0.128726	0.140506	0.147962	0.140097
Organic acids and fatty acids	Eicosenoic acid (C20:1)	Lipid	Fatty acid	GC-MS Targeted	26764-41-0	C16526	HMDB02231	0.229142	0.283896	0.247815	0.0925498	0.285761	0.360534	0.300997	0.16217	0.287329	0.249034	0.635469	0.280853	0.233088	0.28025	0.0215002	0.0215002	0.10532	0.314624	0.184753	0.180789	0.367064	0.289612	0.31455	0.267501
Organic acids and fatty acids	eicosadienoic acid (C20:2)	Lipid	Fatty acid	GC-MS Targeted	2091-39-6	C16525	HMDB05060	0.0307735	0.0256046	0.023403	0.0140718	0.110082	0.0255481	0.0803954	0.0221652	0.0294657	0.0646593	0.092636	0.0229057	0.0746515	0.0180213	0.0698961	0.0698961	0.00818407	0.088261	0.0230268	0.0229005	0.0490758	0.0395956	0.0665128	0
Organic acids and fatty acids	eicosatrienoic acid (ETA; C20:3n3)	Lipid	Essential fatty acid	GC-MS Targeted	17046-59-2	C16522	HMDB60039	1.27132	1.26455	2.49041	2.64209	1.70103	1.78057	0.994558	1.04622	1.42302	1.69183	1.56565	1.99593	1.43774	1.55585	1.59067	1.59067	1.033	1.43835	1.17802	0.982708	2.0274	1.44569	1.86714	1.8093
Organic acids and fatty acids	cis-8,11,14=Eicosatrienoic acid (C20:3n6)	Lipid	Essential fatty acid	GC-MS Untargeted	1783-84-2	C03242	HMDB02925	1.30552	1.29856	0	0	1.74678	1.82846	1.0213	1.07436	1.46129	1.73734	0.713189	2.04962	1.47641	1.5977	1.63346	1.63346	1.06078	1.47703	1.20971	0	2.08192	1.48458	1.91737	1.85796
Organic acids and fatty acids	arachidonate (C20:4n6)	Lipid	Long chain fatty acid	GC-MS Targeted	506-32-1;	C00219	HMDB01043	10.9428	10.6428	23.8294	27.6445	11.4764	10.4919	12.4694	12.6342	12.4056	9.6101	10.3506	14.8443	14.2602	11.4084	9.92157	9.92157	13.2745	11.1188	10.8821	10.2461	13.847	11.0603	12.7666	12.0589
Organic acids and fatty acids	eicosapentaenoate (EPA; C20:5n3)	Lipid	Essential fatty acid	GC-MS Targeted	10417-94-4	C06428	HMDB01999	0.579541	0.60613	0.377207	0.462119	0.707013	0.701519	1.11822	0.917233	0.92007	1.12676	0.582047	1.19338	0.696102	0.659	0.747568	0.747568	0.514194	0.395053	1.39418	0.522206	0.781253	0.863863	0.964932	0.692776
Organic acids and fatty acids	Heneicosanoic acid (HEA; C21:0)	Lipid	Long chain fatty acid	GC-MS Targeted	2363-71-5		HMDB02345	0	0.000605636	0.00205413	0.00191359	0	0	0	0	0	0	0.00181863	0	0.00198073	0	0.0018491	0.0018491	0	0.0271707	0.000740264	0.0120358	0.00367757	0.00203197	0.00352977	0.00937758
Organic acids and fatty acids	Behenic acid (C22:0)	Lipid	Fatty acid	GC-MS Targeted	112-85-6	C08281	HMDB00944	0.0306489	0.0366619	0.0240391	0.021588	0.0273589	0.017714	0.014715	0.0382566	0.0333907	0.0299833	0.0365449	0.0305325	0.0430071	0.0327068	0.0346696	0.0346696	0.0345259	0.14725	0.0332506	0.0568226	0.0339823	0.0363271	0.0392962	0.0855277
Organic acids and fatty acids	Erucic acid (C22:1n9)	Lipid	Fatty acid	GC-MS Untargeted	112-86-7	C08316	HMDB02068	0.0186801	0.00945415	0.00748574	0.00198112	0.0141325	0.00289598	0.0154044	0	0.0319345	0.0409365	0.0356867	0.0207185	0.0344867	0.00916887	0.037629	0.037629	0.00646379	0.0258687	0.00476026	0.00573368	0.0493054	0.0317913	0.0240107	0.00586102
Organic acids and fatty acids	docosahexaenoate (DHA; 22:6n3)	Lipid	Essential fatty acid	GC-MS Targeted	6217-54-5;	C06429	HMDB02183	6.76274	6.8209	9.18244	8.84309	6.88226	7.69983	6.97925	7.81083	7.79852	5.92912	7.58829	8.70296	8.65178	8.27924	7.2552	7.2552	8.87336	7.12784	7.57932	7.66139	8.74957	7.72949	9.77591	6.35374
Organic acids and fatty acids	Tricosanoic acid (C23:0)	Lipid		GC-MS Targeted	2433-96-7		HMDB01160	0.000998329	0.000686238	0.00235669	0.000852837	0.00117515	0.000985012	0	0.00100022	0.000777116	0.000855012	0.00508756	0	0.00118929	0.00108986	0.000806882	0.000806882	0.00087267	0.0803216	0	0.0101242	0.00135583	0.00138396	0.000762299	0.0032096
Organic acids and fatty acids	Tetracosanoic acid (C24:0)	Lipid	Very long chain fatty acid	GC-MS Targeted	557-59-5	C08320	HMDB02003	0.00902082	0.00294507	0.0122318	0.00829635	0.0111334	0.0025616	0.00590324	0.00613935	0.00657755	0.00682599	0.0211873	0.00891341	0.0141078	0.0023161	0.0101659	0.0101659	0.00713082	0.199239	0.00889108	0.0444383	0.0017173	0.0116153	0.0151557	0.040305
Organic acids and fatty acids	Nervonic acid (C24:1)	Lipid		GC-MS Targeted	506-37-6	C08323	HMDB02368	0.00899323	0.00995235	0.00236467	0.00128323	0.0172792	0.00549251	0.00570213	0.00772382	0.0229009	0.0191588	0.00215767	0.0107519	0.0129271	0.00326101	0.0115503	0.0115503	0.0322788	0.0709617	0.0316609	0	0.00576715	0.0101144	0.0176601	0.0149788
Sugarsand sugar phosphates	Arabinose	Carbohydrate	Pentose	GC-MS Untargeted	147-81-9		HMDB29942	0.0127243	0.00053706	0.0116239	0.0110432	0.00596751	0.0146158	0.00063087	0.00662151	0.000314656	0.00506121	0.00998824	0.0087018	0.0167419	0.00709881	0.00627264	0.00490157	0.00593629	0.00207123	0.000799596	0.00209565	0.00748313	0.00133198	0.00908732	0.00970744
Sugarsand sugar phosphates	Arabitol	Carbohydrate	Sugar Alcohols	GC-MS Untargeted	7643-75-6	C00532	HMDB01851	0.0106233	0.00722778	0.0177903	0.00687121	0.00767234	0.0161391	0.00355503	0.00666771	0.00487994	0.00589089	0.0139805	0.00703104	0.00693837	0.0175503	0.00622394	0.00760038	0.0151254	0.0113386	0.006717	0.00493522	0.00363693	0.00783915	0.0047141	0.0100949
Sugarsand sugar phosphates	Fructose	Carbohydrate	Fructose, mannose, galactose, starch, and sucrose metabolism	GC-MS Untargeted	57-48-7;	C00095	HMDB00660	0.28781	0.796189	0.54881	0.657278	1.28641	0.393385	1.26793	0.482838	0.540733	0.508953	0.444491	0.475786	0.872849	0.522087	0.7964	0.260236	0.466077	0.360638	0.379891	0.542428	0.266009	0.933641	0.750946	0.454824
Sugarsand sugar phosphates	Glucose	Carbohydrate	Glycolysis, gluconeogenesis, pyruvate metabolism	GC-MS Untargeted	50-99-7;	C00293	HMDB00122	16.4617	22.3696	16.5016	18.6078	19.9762	14.0712	14.1765	15.9315	16.2597	13.233	14.0507	15.1804	13.6494	13.8209	19.2706	12.8619	13.0229	16.1792	12.9716	9.07142	5.51008	15.6351	14.9833	9.28061
Sugarsand sugar phosphates	Glycerol	Lipid	Glycerolipid metabolism	GC-MS Untargeted	56-81-5;	C00116	HMDB00131	0.518521	0.536671	0.777542	0.391233	0.907878	0.574734	0.607643	0.441576	0.525433	0.607207	0.633258	0.733512	0.800085	0.741503	0.505843	0.447922	0.86762	0.771465	0.345938	1.011	0.711314	0.525435	0.590949	0.634256
Sugarsand sugar phosphates	Glycerol 3-phosphate (G3P)	Lipid	Glycerolipid metabolism	GC-MS Untargeted	29849-82-9;	C00093	HMDB00126	0.26305	0.201641	0.216701	0.216495	0.323818	0.247881	0.348552	0.122232	0.279829	0.264999	0.213531	0.157071	0.347164	0.25001	0.238068	0.270901	0.2135	0.118254	0.210624	1.30969	0.749558	0.222022	0.343441	0.426066
Sugarsand sugar phosphates	Mannose-6-Phosphate	Carbohydrate	Fructose, mannose, galactose, starch, and sucrose metabolism	GC-MS Untargeted	3672-15-9	C00275	HMDB01078	0.0455398	0.0240808	0.0658617	0.0483928	0.0313297	0.0408485	0.02122	0.0215864	0.0187975	0.0169836	0.0342501	0.0244009	0.0369178	0.0210082	0.0183177	0.0246353	0.0155819	0.0422712	0.00984641	0.0110215	0.00570363	0.0179508	0.0207582	0.0159625
Sugarsand sugar phosphates	Sucrose	Carbohydrate	Fructose, mannose, galactose, starch, and sucrose metabolism	GC-MS Untargeted	57-50-1	C00089	HMDB00258	0.00127014	0.00165675	0.00128494	0.00435373	0.00121987	0.000715748	0.00104249	0.00183374	0.000603895	0.0100012	0.00330873	0.000603649	0.00229938	0.00112002	0.000556559	0.000546677	0.000600158	0.000919613	0.000195994	0.000294881	0.000167501	0.00180611	0.00099058	0.00240581
Sugarsand sugar phosphates	Trehalose	Carbohydrate	Fructose, mannose, galactose, starch, and sucrose metabolism	GC-MS Untargeted	99-20-7	C01083	HMDB00975	0.0426656	0.00160614	0.0117777	0.0194292	0.0186473	0.0272022	0.0015385	0.00669073	0.00562668	0.00162008	0.00375157	0.00743383	0.00193199	0.0053422	0.00364892	0.0247582	0.0103679	0.0129455	0.00491063	0.00249029	0.00168775	0.00544823	0.00105132	0.00095527
Sugarsand sugar phosphates	L-chiro-inositol/Levoinositol			GC-MS Untargeted	551-72-4		HMDB34220	0.0430344	0.0132908	0.00819945	0.0246823	0.00910735	0.0402667	0.0198292	0.0241493	0.0136771	0.0433394	0.0149323	0.0036434	0.0409717	0.0126666	0.00569647	0.0333288	0.00775405	0.0335371	0.0197248	0.00999749	0.00743098	0.00949371	0.00413724	0.00960245
Sugarsand sugar phosphates	Inositol/Myo-inositol	Lipid	Inositol metabolism	GC-MS Untargeted	87-89-8;	C00137	HMDB00211	0.284192	0.167142	0.241415	0.290214	0.25663	0.242796	0.16371	0.135671	0.207946	0.219866	0.217463	0.16449	0.265222	0.18333	0.14487	0.25341	0.195656	0.226464	0.15353	0.229958	0.135945	0.140425	0.1408	0.16851
Sugarsand sugar phosphates	Inositol 1-phosphate (I1P)	Lipid	Inositol metabolism	GC-MS Untargeted	87-89-8;	C00137	HMDB00211	0.0356291	0.0122474	0.0417254	0.0161317	0.0229057	0.0376176	0.0140053	0.0092373	0.0164972	0.0207706	0.0321379	0.0289442	0.0456137	0.0634166	0.0179829	0.0326611	0.0788296	0.0301447	0.0259902	0.0243567	0.028644	0.0195904	0.0195411	0.0594909
Other compounds	Adenine	Nucleotide	Purine metabolism, adenine containing	GC-MS Untargeted	73-24-5;	C00147	HMDB00034	0.103323	0.137313	0.0989998	0.114112	0.132134	0.0913099	0.256286	0.0975898	0.102529	0.115678	0.0985757	0.101247	0.156996	0.116166	0.146544	0.0478127	0.104209	0.0784115	0.0713466	0.124682	0.0669585	0.188729	0.150515	0.113225
Other compounds	Adenosine	Nucleotide	Purine metabolism, adenine containing	GC-MS Untargeted	58-61-7;	C00212	HMDB00050	0.0624759	0.0417948	0.016547	0.0490412	0.0186246	0.0651884	0.0103926	0.022673	0.0108647	0.0375167	0.0167355	0.0239908	0.104484	0.0606864	0.0378429	0.0674437	0.0296263	0.0425485	0.0514323	0.0228303	0.0345841	0.0133507	0.0592381	0.0581661
Other compounds	adenosine 5'-monophosphate (AMP)	Nucleotide	Purine metabolism, adenine containing	GC-MS Untargeted	149022-20-8;	C00020	HMDB00045	0.129587	0.0746997	0.128261	0.124612	0.207758	0.112066	0.180605	0.0994421	0.154902	0.181617	0.0911577	0.192749	0.118692	0.061075	0.0638206	0.124624	0.0161987	0.0139973	0.211053	0.305212	0.101778	0.0009645	0.114374	0.143493
Other compounds	beta-Sitosterol	Lipid	Sterol/Steroid	GC-MS Untargeted	83-46-5	C01753	HMDB00852	0.00141326	0.00237943	0.00531571	0.00156217	0.00386914	0.00345783	0.000660581	0.000744902	0.00083901	0.00260579	0.00244243	0.00190244	0.000815669	0.000113131	0.00198019	0.00349359	0.00289422	0.00680157	0.000215893	0.00736018	0.000859332	0.00397583	0.00204168	0.00233335
Other compounds	Cholesterol	Lipid	Sterol/Steroid	GC-MS Untargeted	57-88-5;	C00187	HMDB00067	0.421778	0.319118	0.479511	0.379112	0.398335	0.440342	0.431797	0.288034	0.421429	0.452143	0.471246	0.404046	0.672617	0.490875	0.418137	0.437636	0.458979	0.426593	0.543719	0.726044	0.951512	0.543697	0.403516	0.500703
Other compounds	Inosine	Nucleotide	Purine metabolism, (hypo)xanthine/inosine containing	GC-MS Untargeted	58-63-9		HMDB00195	0.00413259	0.00249521	0.004416	0.00230296	0.00186118	0.00426607	0.00173768	0.00138104	0.00120946	0.00223364	0.00224964	0.00164996	0.0019606	0.00354271	0.00106146	0.00344969	0.00335003	0.00393326	0.00302652	0.0025499	0.00251163	0.00486628	0.00243384	0.000913846
Other compounds	Monohexadecanoylglycerol/Glycerol 1-hexadecanoate	Lipid	Glycerolipid metabolism	GC-MS Untargeted	542-44-9		HMDB31074	0.0726293	0.0460838	0.0827785	0.0627992	0.0742333	0.0790191	0.0480708	0.0595038	0.0630368	0.0637781	0.0837318	0.0763597	0.0731407	0.0764506	0.0573084	0.0640153	0.0779139	0.0804957	0.0700202	0.183199	0.114601	0.0675426	0.0596134	0.0762336
Other compounds	Phosphate/Phosphoric acid	Energy	Oxidative phosphorylation	GC-MS Untargeted	7664-38-2 ;	C00009	HMDB01429	2.01646	3.44868	2.2024	1.33222	1.64705	2.59913	2.70668	2.24033	1.55425	0.589468	2.71668	1.6411	1.18886	2.24581	1.73537	0.917664	2.75952	2.18983	2.80336	1.22233	3.85896	1.64048	1.69018	2.07468
Other compounds	Uracil	Nucleotide	Pyrimidine metabolism, uracil containing	GC-MS Untargeted	66-22-8;	C00106	HMDB00300	0.00957577	0.00494894	0.011285	0.00603719	0.0059124	0.00681304	0.0055295	0.00373388	0.00369919	0.00349502	0.00581848	0.00499007	0.00460917	0.0101365	0.00389805	0.00737329	0.0169333	0.0218985	0.00570239	0.00674431	0.00766989	0.00577613	0.00471299	0.0124472
Other compounds	Urea	Amino acid	Urea cycle; arginine-, proline-, metabolism	GC-MS Untargeted	57-13-6;	C00086	HMDB00294	0.907288	1.93127	1.78429	1.00603	1.35362	0.065153	0.0034823	0.014173	0.0102561	0.0198798	0.0136915	1.53411	0.701453	0.00160877	1.51956	0.354787	0.805022	0.00317493	0.00474788	1.13637	1.13482	1.15632	0.0324724	0.0164292
Unknown compounds	UN10_342_16.55	unknown		GC-MS Untargeted				0.00136244	0.00105723	0.00236501	0.000864879	0.000820412	0.00148278	0.000780836	0.000914935	0.0010819	0.000883805	0.0021042	0.00108851	0.000941336	0.00311142	0.00116988	0.000853321	0.00569054	0.00161224	0.00138871	0.00076355	0.001859	0.00105593	0.00116588	0.00291606
Unknown compounds	UN11_319_16.63	unknown		GC-MS Untargeted				0.000973847	0.00234791	0.00183989	0.000512049	0.000672993	0.00156525	0.00315717	0.00124281	0.00207724	0.0016364	0.00170355	0.00208296	0.000239773	0.00212926	0.00211811	0.000829585	0.00320082	0.00228494	0.00184431	0.00146704	0.00253484	0.00203678	0.00231944	0.00180514
Unknown compounds	UN12_217_16.66	unknown		GC-MS Untargeted				0.00674121	0.00509826	0.0182533	0.00375377	0.00396989	0.010297	0.00315142	0.00348479	0.00366503	0.00295111	0.0118633	0.00503257	0.00385766	0.0214118	0.00413349	0.00495123	0.0242965	0.00968156	0.0051857	0.00415771	0.00400294	0.00432745	0.00359414	0.0113066
Unknown compounds	UN14_326_17.66	unknown		GC-MS Untargeted				0.122409	0.0544786	0.149698	0.0676444	0.114349	0.139894	0.115706	0.0639145	0.0601074	0.070403	0.111741	0.256061	0.041121	0.110424	0.0404507	0.0423984	0.135593	0.194203	0.0754996	0.0417826	0.0306112	0.0933568	0.0567716	0.377423
Unknown compounds	UN15_374_18.50	unknown		GC-MS Untargeted				0.0189489	0.00869859	0.0124643	0.0118606	0.013434	0.0230413	0.0127156	0.0100167	0.00710212	0.0155423	0.0266693	0.0258925	0.004525	0.0232709	0.00708431	0.00140027	0.0475312	0.018407	0.008614	0.000824656	0.000730941	0.00863753	0.00981295	0.031901
Unknown compounds	UN17_361_21.94	unknown		GC-MS Untargeted				0.119773	0.0854051	0.175018	0.130268	0.138348	0.114021	0.0602163	0.0803362	0.0551388	0.0616799	0.111974	0.0926721	0.153343	0.111699	0.0857775	0.0800832	0.0869342	0.122518	0.0512874	0.0428647	0.0256725	0.0837185	0.0687938	0.0550829
Unknown compounds	UN18_191_22.23	unknown		GC-MS Untargeted				1.40569	1.10969	1.11574	0.684521	0.933802	0.686933	0.87949	0.649148	0.991904	0.437851	0.797371	0.632252	0.44224	1.03707	1.00196	2.09718	0.543475	0.900465	1.33694	2.21733	3.14423	0.567548	0.650918	0.522762
Unknown compounds	UN19_449_22.83	unknown		GC-MS Untargeted				0.0157545	0.010662	0.0135732	0.0112195	0.0160014	0.0157353	0.00738755	0.00434123	0.00903247	0.00625493	0.00922595	0.0115458	0.00283603	0.0111279	0.00478728	0.0207869	0.0132931	0.00962216	0.0116981	0.0243873	0.007126	0.00794865	0.00811597	0.00742555
Unknown compounds	UN20_319_22.89	unknown		GC-MS Untargeted				0.0283746	0.0343401	0.0708172	0.0422475	0.0449484	0.0294856	0.0357949	0.0337647	0.023956	0.0220287	0.0429348	0.037762	0.0787624	0.0464415	0.0333129	0.0202239	0.039492	0.0469262	0.0210018	0.0141912	0.0101814	0.0331776	0.0275032	0.0217391
Unknown compounds	UN21_523_24.88	unknown		GC-MS Untargeted				0.0773384	0.0339182	0.0539625	0.0700222	0.036728	0.048447	0.00645173	0.0376684	0.016462	0.0241813	0.0382798	0.0245289	0.0698556	0.0233762	0.0260367	0.0267431	0.0116022	0.0599568	0.00865704	0.00537489	0.00646953	0.0180825	0.0145712	0.0168742
Unknown compounds	UN22_342_25.28	unknown		GC-MS Untargeted				0.0247582	0.0196197	0.0306937	0.0221214	0.0100019	0.0231767	0.0179693	0.024235	0.0212453	0.0314802	0.041317	0.0134892	0.0184913	0.038243	0.0256689	0.0197161	0.0252774	0.0391768	0.0235133	0.00780084	0.0341476	0.033573	0.0271773	0.0380895
Unknown compounds	UN23_547_25.60	unknown		GC-MS Untargeted				0.0551492	0.0361514	0.053814	0.0593751	0.037919	0.0500292	0.0248855	0.0302375	0.0260835	0.0239056	0.042713	0.0385628	0.0503369	0.0342147	0.031142	0.0333052	0.0210448	0.0482961	0.0191648	0.000253536	0.0273792	0.0226814	0.0374619	0.0189001
Unknown compounds	UN24_547_25.82	unknown		GC-MS Untargeted				0.176105	0.157745	0.18756	0.196055	0.153353	0.181644	0.108304	0.129064	0.108575	0.10355	0.159091	0.157604	0.202235	0.13825	0.140154	0.11007	0.0916573	0.176476	0.0713281	0.000253536	0.0273792	0.0983871	0.154534	0.0969489
Unknown compounds	UN25_325_28.12	unknown		GC-MS Untargeted				0.0420775	0.0217516	0.0653754	0.019198	0.016499	0.0314098	0.0183471	0.0123097	0.0184761	0.00644227	0.043171	0.0500994	0.00552364	0.0382833	0.0106499	0.0369805	0.0256602	0.0581625	0.0310553	0.0223116	0.0165221	0.00611501	0.0212015	0.0420975
Unknown compounds	UN26_446_28.65	unknown		GC-MS Untargeted				0.299871	0.138077	0.194856	0.263863	0.212291	0.22011	0.069489	0.115983	0.0600381	0.0939831	0.162285	0.130354	0.359426	0.0811968	0.113264	0.102585	0.0739526	0.231099	0.0321174	0.0340632	0.0255679	0.0586259	0.102585	0.0781023
Unknown compounds	UN4_233_8.68	unknown		GC-MS Untargeted				0.069494	0.086437	0.260058	0.0740843	0.118192	0.124745	0.142323	0.0318838	0.0453146	0.046329	0.050831	0.138668	0.0561614	0.509738	0.267835	0.0612356	0.36316	0.286263	0.0623333	0.0847162	0.0417925	0.0647314	0.102815	0.0980553
Unknown compounds	UN5_369_8.72	unknown		GC-MS Untargeted				0.0294594	0.0422363	0.044844	0.0403016	0.0417646	0.0444968	0.0500281	0.0385694	0.0367417	0.0373891	0.0436592	0.0325237	0.0596197	0.0353559	0.0353651	0.0250066	0.0421356	0.0382234	0.0247385	0.0260888	0.053481	0.0435343	0.0441782	0.0463447
Unknown compounds	UN6_243_13.84	unknown		GC-MS Untargeted				0.00164841	0.0013909	0.00385477	0.00172393	0.000727015	0.00209231	0.00136349	0.000791779	0.000693851	0.000841256	0.00294467	0.00105669	0.00368257	0.00611582	0.00114879	0.00136051	0.0125584	0.00230021	0.00150398	0.00150302	0.00169694	0.00116483	0.00112128	0.00469734
Unknown compounds	UN7_365_13.98	unknown		GC-MS Untargeted				0.157804	0.0671623	0.085043	0.0570295	0.0749678	0.0726879	0.102683	0.122089	0.133265	0.0712909	0.112011	0.110046	0.0450675	0.144429	0.0658068	0.124475	0.0714188	0.135429	0.15008	0.113342	0.0337679	0.103938	0.109837	0.112984
Unknown compounds	UN8_307_14.90	unknown		GC-MS Untargeted				0.0102671	0.00664735	0.00941307	0.0103545	0.00877533	0.00984273	0.00600105	0.00978763	0.00695421	0.00943798	0.00885409	0.00683305	0.0142215	0.00909831	0.00744062	0.0083733	0.00645981	0.00812282	0.00783549	0.0077875	0.00856339	0.0064962	0.00768998	0.00737071
Unknown compounds	UN9_288_16.29	unknown		GC-MS Untargeted				0.0308179	0.00209246	0.00397944	0.00508307	0.00257246	0.00294892	0.00262958	0.00414912	0.00562932	0.00251239	0.00394947	0.00298083	0.00723103	0.00468871	0.00153738	0.0525849	0.00371635	0.00431958	0.0143503	0.0185423	0.0082038	0.00173905	0.00160204	0.00746375
Unknown compounds	UN9_355_15.93	unknown		GC-MS Untargeted				0.0182918	0.00629837	0.0227052	0.0108098	0.0225634	0.0191321	0.0108161	0.00807841	0.0103308	0.0154353	0.0183395	0.0159922	0.0163892	0.0151016	0.013243	0.013737	0.0200663	0.0200473	0.00882231	0.0128947	0.0192565	0.0168365	0.0169657	0.0106152

## Sheet: Differential Serum Metabolites
Global metabolomics of serum during ageing of WT and Casp2-/- mice, differentially abundant metabolites
							Average Fold-Change				Fold-Change Individul Young Casp2-/- (KY) versus Young WT (WY)						Fold-Change Individul Aged Casp2-/- (KA) versus Aged WT (WA)						Fold-Change Individul Aged WT (WA) versus Young WT (WY)						Fold-Change Individul Aged Casp2-/- (KA) versus Young Casp2-/- (KY)
BIOCHEMICAL	SUPER_PATHWAY	SUB_PATHWAY	PLATFORM	CAS	KEGG	ID HMDB_ID	Aged WT vs Young WT	Aged Casp2-/- vs Young Casp2-/-	Young Casp2-/- vs Young WT	Aged Casp2-/- vs Aged WT	1-KY vs WY	2-KY vs WY	3-KY vs WY	4-KY vs WY	5-KY vs WY	6-KY vs WY	1-KA vs WA	2-KA vs WA	3-KA vs WA	4-KA vs WA	5-KA vs WA	6-KA vs WA	1-WA vs WY	2-WA vs WY	3-WA vs WY	4-WA vs WY	5-WA vs WY	6-WA vs WY	1-KA vs KY	2-KA vs KY	3-KA vs KY	4-KA vs KY	5-KA vs KY	6-KA vs KY
2-aminobutyric acid/2-aminobutyrate	Amino acid	Butanoate metabolism	GC-MS	1492-24-6;	C02261	HMDB00650	0.566051	0.693914	1.33677	1.63873	0.773555	1.3067	1.16197	0.628633	2.82878	1.32099	2.76122	0.930825	0.717388	1.45311	1.38936	2.58048	0.313797	0.899136	0.54066	0.576147	0.562239	0.504325	1.16923	0.394154	0.303775	0.615313	0.588318	1.09269
3-Amino-2-piperidone	Amino acid	Urea cycle; arginine-, proline-, metabolism	GC-MS	1892-22-4		HMDB00323	0.622622	0.592199	0.897076	0.853243	0.620101	0.781519	0.58364	0.760454	1.44922	1.18752	1.56993	0.43646	0.299001	1.54397	0.49158	0.778519	0.0874949	1.1275	0.421886	0.793466	0.614639	0.690747	1.08962	0.302928	0.207524	1.0716	0.341184	0.540336
4-Hydroxyproline	Amino acid	Urea cycle; arginine-, proline-, metabolism	LC-MS	51-35-4;	C01157	HMDB00725	0.374699	0.447273	1.01743	1.2145	1.04699	1.0719	1.10564	0.872453	1.10343	0.904183	1.3388	1.09004	1.37337	1.09072	1.3838	1.01025	0.237054	0.566119	0.383851	0.426441	0.321006	0.313723	0.493051	0.40144	0.505782	0.401689	0.509623	0.372054
Alanine	Amino acid	Alanine and aspartate metabolism	LC-MS	56-41-7;	C00041	HMDB00161	0.701027	0.853939	0.779827	0.949928	0.781182	0.567569	0.6365	1.13102	0.634708	0.92798	0.901277	0.904165	1.36982	0.907789	0.799586	0.816929	0.358859	1.04951	0.705638	0.819151	0.733393	0.539611	0.810205	0.8128	1.2314	0.816058	0.718789	0.73438
beta-alanine	Amino acid	Alanine and aspartate metabolism	LC-MS	56-41-7;107-95-9;	C00099	HMDB00056	0.645579	1.02255	1.03704	1.64259	1.02188	0.798298	0.942872	0.960891	0.97773	1.52055	2.06424	1.31761	1.84196	1.38241	1.46118	1.78816	0.387208	0.66955	0.910557	0.602603	0.465593	0.83796	1.28504	0.820239	1.14666	0.860581	0.909619	1.11317
citrulline	Amino acid	Urea cycle; arginine-, proline-, metabolism	LC-MS	372-75-8;	C00327	HMDB00904	0.683723	0.911347	1.02862	1.37107	1.08015	0.90873	0.959335	0.941505	1.03423	1.2478	1.9929	1.20963	1.52658	1.33774	0.939474	1.22011	0.582246	0.86826	0.799408	0.580152	0.789834	0.482441	1.32467	0.804034	1.01471	0.88919	0.624466	0.811005
Cysteine	Amino acid	Cysteine, methionine, SAM, taurine metabolism	LC-MS	52-90-4;56-89-3;	C00097	HMDB00574	0.805337	1.00985	0.694839	0.871293	0.624818	0.633692	0.807475	0.813478	0.543151	0.746422	0.753781	1.09396	1.13149	0.812252	0.770788	0.665488	0.756846	0.869874	0.738899	0.764975	0.945986	0.755441	0.873652	1.26792	1.31143	0.941422	0.893364	0.771318
gamma-aminobutyrate (GABA)	Amino acid	Glutamate metabolism	LC-MS	56-12-2;	C00334	HMDB00112	0.894678	0.507329	3.45137	1.95711	1.62484	0.77307	0.712506	2.02149	8.92376	6.65257	1.44707	1.35	2.11391	1.21907	1.36359	4.24901	1.00659	0.876091	1.13623	1.00391	0.737199	0.608049	0.375115	0.349952	0.547975	0.316012	0.353474	1.10144
homoserine	Amino acid	Glycine, serine and threonine metabolism	LC-MS	672-15-1	C00263	HMDB00719	0.78106	0.759028	1.06644	1.03636	1.16835	0.868126	0.971717	1.29864	1.06437	1.02742	1.43879	0.917809	1.29385	0.846309	0.816796	0.904579	0.722076	1.07096	0.780316	0.898136	0.758473	0.456396	1.05377	0.672204	0.947618	0.619838	0.598222	0.662515
Lysine	Amino acid	Lysine metabolism	LC-MS	56-87-1;	C00047	HMDB00182	0.726535	0.800615	0.920988	1.0149	0.856924	0.711388	0.881661	1.25759	0.830697	0.987671	0.771224	1.14403	1.25409	1.21453	0.813849	0.891646	0.482096	1.0506	0.78762	0.737015	0.65871	0.643165	0.608391	0.902486	0.989308	0.9581	0.642017	0.703388
Methionine	Amino acid	Cysteine, methionine, SAM, taurine metabolism	LC-MS	63-68-3;	C00073	HMDB00696	0.792666	0.865982	0.922771	1.00812	0.829875	0.638053	0.791052	1.17527	0.973451	1.12893	0.692292	1.06572	1.08853	1.2431	0.832018	1.12707	0.664588	0.959749	0.759499	0.879536	0.781628	0.710997	0.594683	0.915458	0.935055	1.06783	0.714708	0.968157
Pyroglutamate	Amino acid	Glutamate metabolism	GC-MS	98-79-3	C01879	HMDB00267	0.775092	0.908471	0.808131	0.947195	1.04745	0.601564	0.536036	0.942519	0.898153	0.823069	0.882422	1.28479	0.720978	0.79353	0.719726	1.28173	0.793948	0.724392	0.554002	0.943493	0.750818	0.883901	0.846346	1.23226	0.691502	0.761087	0.690302	1.22932
Serine	Amino acid	Glycine, serine and threonine metabolism	LC-MS	56-45-1;	C00065	HMDB03406	0.760823	0.910217	0.894861	1.07057	0.868942	0.591726	0.801092	1.05719	0.89712	1.1531	1.08488	1.01588	1.32085	1.00425	0.994794	1.00279	0.559662	1.05954	0.767717	0.874883	0.691855	0.611284	0.922382	0.863711	1.12301	0.853829	0.845788	0.852587
Serotonin	Amino acid	Tryptophan metabolism	LC-MS	50-67-9	C00780	HMDB00259	1.50204	1.66984	1.08641	1.20778	1.49695	0.457652	1.69401	1.42667	0.0810315	1.36213	1.27359	0.836702	1.62845	0.878376	1.15119	1.47834	1.98992	1.56748	0.233803	1.74695	1.89279	1.58128	1.76084	1.1568	2.25145	1.21442	1.59161	2.04392
Urea	Amino acid	Urea cycle; arginine-, proline-, metabolism	GC-MS Untargeted	57-13-6;	C00086	HMDB00294	0.2264	1.02822	0.480388	2.18174	0.59718	0.00136962	1.29368	0.302047	0.685353	0.00270297	0.0178538	4.27315	4.26735	4.34819	0.122108	0.0617799	0.00296465	0.0120662	0.00873148	0.0169247	0.0116562	1.30606	0.00841423	2.01388	2.01114	2.04924	0.0575479	0.029116
Arabitol	Carbohydrate	Sugar Alcohols	GC-MS Untargeted	7643-75-6	C00532	HMDB01851	0.633332	0.58566	0.976674	0.903158	0.627679	1.58769	0.563048	0.687568	1.36832	1.02575	0.959454	0.704944	0.519497	1.11974	0.67336	1.44195	0.321606	0.603194	0.441464	0.532919	1.26475	0.636063	0.622165	0.457127	0.336872	0.726105	0.436645	0.935044
Galactonic acid	Carbohydrate	Galactose	GC-MS Untargeted	576-36-3	C00880	HMDB00565	0.340149	0.783046	0.753305	1.73416	0.627616	0.864495	0.69794	1.08314	0.496951	0.749685	1.54116	4.53599	0.989989	1.28144	1.47378	0.582573	0.222527	0.417767	0.378866	0.0997067	0.477392	0.444636	0.6959	2.0482	0.447022	0.578627	0.665475	0.263057
Gluconic acid-1,4-lactone/D-Glucono-1,4-lactone	Carbohydrate	Nucleotide sugars, pentose metabolism	GC-MS Untargeted		C03107	HMDB32331	0.670921	0.603093	0.832242	0.748105	1.52937	0.725619	0.596448	0.481895	0.587115	1.073	0.351713	0.319422	0.39697	0.80228	1.25387	1.36437	0.559556	0.616602	0.552788	0.478855	0.97304	0.844685	0.283537	0.257506	0.320022	0.646767	1.01082	1.0999
Glucose	Carbohydrate	Glycolysis, gluconeogenesis, pyruvate metabolism	GC-MS Untargeted	50-99-7;	C00293	HMDB00122	0.822606	0.759553	0.822358	0.759324	0.758383	0.767912	1.07071	0.714629	0.723575	0.898945	0.876145	0.612714	0.372169	1.05605	1.01202	0.626843	0.787668	0.885179	0.903417	0.735246	0.780679	0.843448	0.876409	0.612899	0.372281	1.05637	1.01233	0.627032
Gulonic acid	Carbohydrate	Pentose and glucuronate interconversion	GC-MS Untargeted	20246-53-1	C00800	HMDB03290	0.281375	0.348407	0.543708	0.673237	0.322301	0.492402	0.397097	1.03153	0.3157	0.703223	1.16641	0.987769	0.0285797	0.495442	1.12945	0.231776	0.0950838	0.294292	0.207381	0.260937	0.394939	0.435615	0.603628	0.511181	0.0147903	0.256397	0.584501	0.119946
Mannose-6-Phosphate	Carbohydrate	Fructose, mannose, galactose, starch, and sucrose metabolism	GC-MS Untargeted	3672-15-9	C00275	HMDB01078	0.535977	0.511825	0.619918	0.591984	0.865081	0.492277	0.429232	0.57727	0.365124	0.990526	0.43048	0.481856	0.24936	0.784798	0.907537	0.697874	0.497241	0.505826	0.440476	0.39797	0.80257	0.571777	0.37219	0.416609	0.215595	0.67853	0.78465	0.603377
Trehalose	Carbohydrate	Fructose, mannose, galactose, starch, and sucrose metabolism	GC-MS Untargeted	99-20-7	C01083	HMDB00975	0.219746	0.280424	0.48624	0.620504	0.0955421	0.264186	0.180449	1.22436	0.512719	0.64019	1.10511	0.560426	0.379819	1.2261	0.236593	0.214978	0.0760829	0.330874	0.278254	0.0801173	0.185525	0.367622	0.499431	0.253273	0.171651	0.554108	0.106923	0.0971549
Citrate	Energy	Krebs cycle	GC-MS Untargeted	77-92-9;	C00158	HMDB00094	0.667345	0.646145	0.936957	0.907192	0.717739	0.880237	0.615669	0.906162	1.1418	1.36013	0.958715	0.955118	0.506379	1.04061	0.90959	1.07274	0.605127	0.639538	0.555365	0.623405	0.842825	0.737807	0.682841	0.68028	0.360667	0.741171	0.647853	0.764057
Fumarate	Energy	Krebs cycle	GC-MS Untargeted	100-17-8;	C00122	HMDB00134	0.441826	0.418445	1.00526	0.952059	0.916198	0.541695	0.356572	1.67017	0.938224	1.60867	0.783336	1.16402	1.15329	0.990438	0.735453	0.885814	0.286846	0.437743	0.287877	0.932712	0.449544	0.256236	0.344289	0.511607	0.50689	0.435314	0.323243	0.389329
Malate	Energy	Krebs cycle	GC-MS Untargeted	6915-15-7;	C00149	HMDB00156	0.40547	0.416682	0.894098	0.91882	0.841253	0.479081	0.330942	1.46006	0.797674	1.45558	0.749672	1.10401	1.17249	0.898135	0.742609	0.846	0.326532	0.387081	0.269965	0.851779	0.378565	0.2189	0.339974	0.500666	0.531722	0.407301	0.336771	0.383658
Succinate	Energy	Krebs cycle	GC-MS Untargeted	110-15-6;	C00042	HMDB00254	0.442835	0.53907	1.09476	1.33267	0.944354	0.692335	0.398528	1.85399	0.785474	1.89387	1.18883	2.45618	1.6845	0.743434	0.881998	1.04106	0.563241	0.405146	0.283251	0.514359	0.624512	0.266498	0.480885	0.993538	0.681388	0.300723	0.356772	0.421113
beta-Sitosterol	Lipid	Sterol/Steroid	GC-MS Untargeted	83-46-5	C01753	HMDB00852	0.510912	1.04273	0.894476	1.82556	0.271927	0.0377155	0.660153	1.16469	0.96487	2.2675	0.140874	4.80264	0.560729	2.5943	1.33223	1.52255	0.220224	0.248335	0.279708	0.868715	0.814255	0.634234	0.0804651	2.7432	0.32028	1.48183	0.76095	0.869662
Cholesterol	Lipid	Sterol/Steroid	GC-MS Untargeted	57-88-5;	C00187	HMDB00067	1.01251	1.26313	1.19139	1.48629	1.6552	1.20796	1.02897	1.07695	1.12947	1.04977	1.32147	1.7646	2.31259	1.32142	0.980718	1.21693	1.06258	0.708805	1.03707	1.11265	1.15966	0.99429	1.12306	1.49966	1.96537	1.12302	0.83347	1.03421
cis-10-Heptadecenoic acid (C17:1, cis-10)	Lipid	Long chain fatty acid	GC-MS Untargeted	29743-97-3		HMD60038	0.561005	1.14095	0.942042	1.91588	0.745389	0	0	0	1.726	0.35474	5.00991	2.45154	0.540342	0.656717	1.77266	1.06411	0	0	0.264704	0.959758	0.458554	0	2.9835	1.45994	0.321785	0.391088	1.05565	0.6337
Eicosanoic acid (C20:0)	Lipid	Fatty acid	GC-MS Targeted	506-30-9	C06425	HMDB02212	1.36417	1.04552	1.40583	1.07745	1.36182	1.14339	1.50331	1.50331	0.575033	2.34813	0.67589	1.32351	1.03142	1.12581	1.18555	1.12253	0.623281	1.49508	1.29349	1.54426	1.74105	1.48784	0.655859	1.28428	1.00085	1.09244	1.15041	1.08926
eicosapentaenoate (EPA; C20:5n3)	Lipid	Essential fatty acid	GC-MS Targeted	10417-94-4	C06428	HMDB01999	1.70603	1.38828	1.09493	0.890998	1.21642	1.15159	1.30636	1.30636	0.89854	0.690345	1.42805	0.534891	0.80023	0.884847	0.988371	0.709605	1.95406	1.60284	1.6078	1.96898	1.01711	2.0854	2.22506	0.833421	1.24685	1.37869	1.54	1.10565
Elaidate (C18:1n9t)	Lipid	Long chain fatty acid	GC-MS Targeted	112-79-8	C00712	HMDB00573	1.73894	1.40983	1.08252	0.877643	1.23885	1.11277	1.14327	1.14327	0.869222	0.987734	1.12634	0.71797	1.09256	0.677563	0.64453	1.00689	1.87359	1.24855	1.40183	2.22063	2.34497	1.34408	1.80934	1.15333	1.75507	1.08843	1.03536	1.61745
Erucic acid (C22:1n9)	Lipid	Fatty acid	GC-MS Untargeted	112-86-7	C08316	HMDB02068	3.17807	0.803077	2.76857	0.83952	3.78769	1.00702	4.13281	4.13281	0.709921	2.84117	0.197411	0.237779	2.04473	1.31841	0.995737	0.24306	1.69188	0	3.50739	4.49607	3.91948	2.27552	0.188842	0.227458	1.95596	1.26118	0.952513	0.232509
Glutaric acid/pentanedioic acid	Lipid	Fatty acid; Lysine degradation	GC-MS Untargeted	110-94-1	C00489	HMDB00661	0.805867	0.382195	1.60581	0.761579	0.694472	2.08108	0.467776	1.42795	3.12265	1.84092	0.702837	0.953625	1.13004	0.510589	0.581474	0.690912	0.793954	0.651393	0.48001	0.932641	1.20298	0.774223	0.352715	0.478572	0.567104	0.256236	0.29181	0.346731
Hexadecanoate/palmitate (C16:0)	Lipid	Long chain fatty acid	GC-MS Targeted	57-10-3;	C00249	HMDB00220	1.0235	0.945486	1.11359	1.02871	1.08258	1.10369	1.136	1.136	1.17208	1.05121	1.06623	0.949579	1.06109	1.05885	1.03055	1.00597	0.932671	1.12576	1.01909	1.06803	1.07316	0.922294	0.979968	0.872756	0.975245	0.973188	0.947177	0.924582
Inositol/Myo-inositol	Lipid	Inositol metabolism	GC-MS Untargeted	87-89-8;	C00137	HMDB00211	0.748215	0.763754	0.856018	0.873795	1.07349	0.74203	0.586363	1.02568	0.791924	0.916616	0.830529	1.24397	0.735402	0.759637	0.761667	0.911565	0.662618	0.549131	0.841666	0.889914	0.880187	0.665777	0.725936	1.08731	0.642789	0.663972	0.665747	0.796767
laurate (C12:0)	Lipid	Medium chain fatty acid	GC-MS Targeted	143-07-7;	C02679	HMDB00638	1.72943	0.945677	1.91726	1.04839	1.64398	1.07611	1.09717	1.09717	2.55336	4.03577	0.923885	0.611327	1.18177	1.16531	0.883627	1.52441	2.34444	1.03218	2.34723	1.33898	1.14948	2.16426	0.833372	0.551435	1.06599	1.05114	0.797058	1.37507
myristate (C14:0)	Lipid	Fatty acid	GC-MS Targeted	544-63-8;	C06424	HMDB00806	1.33182	1.06682	1.30567	1.04588	1.27216	1.06815	0.940753	0.940753	1.88268	1.72952	1.23563	0.777683	0.913692	1.01317	0.880524	1.45457	1.60196	1.44291	1.13957	1.37049	1.33598	1.1	1.26037	0.793257	0.931991	1.03346	0.898158	1.4837
stearate (18:0)	Lipid	Long chain fatty acid	GC-MS Targeted	57-11-4;	C01530	HMDB00827	1.14556	1.06065	1.17283	1.0859	1.13877	0.939287	1.14671	1.14671	1.24086	1.42464	0.983477	1.00909	0.997574	1.06706	1.00932	1.44886	1.22178	1.38126	1.10375	1.01477	1.12971	1.02207	0.960607	0.985625	0.974377	1.04225	0.985851	1.41517
Tetracosanoic acid (C24:0)	Lipid	Very long chain fatty acid	GC-MS Targeted	557-59-5	C08320	HMDB02003	1.2026	0.502304	5.26371	2.19855	1.83262	0.300864	1.32056	1.32056	0.926301	25.8813	0.960388	4.80009	0.185498	1.25465	1.63707	4.35362	0.766838	0.797508	0.854431	0.886704	2.75226	1.15786	0.21942	1.09668	0.0423807	0.286651	0.374022	0.994673
Tridecanoic acid (C13:0)	Lipid	Short-chain fatty acid	GC-MS Targeted	638-53-9	C17076	HMDB00910	2.95343	1.00005	3.76082	1.52812	5.29622	3.33471	2.19854	2.19854	4.9103	4.62661	2.257	0	1.05318	1.11977	0.917713	2.29296	0.583859	5.14004	4.47072	1.53136	0	3.04117	1.47705	0	0.689232	0.73281	0.600578	1.50058
Adenosine	Nucleotide	Purine metabolism, adenine containing	GC-MS Untargeted	58-61-7;	C00212	HMDB00050	0.481619	0.699297	1.35069	1.96116	2.47133	1.43539	0.895083	1.59522	0.70074	1.00638	2.52587	1.12121	1.69845	0.655663	2.90922	2.85657	0.245812	0.536274	0.256978	0.887368	0.395838	0.567444	0.900657	0.399793	0.605619	0.233791	1.03735	1.01857
adenosine 5'-monophosphate (AMP)	Nucleotide	Purine metabolism, adenine containing	GC-MS Untargeted	149022-20-8;	C00020	HMDB00045	1.15893	2.20095	0.512761	0.973794	0.916558	0.471631	0.492833	0.962365	0.125089	0.108089	1.40628	2.03368	0.678162	0.00642663	0.762095	0.956118	1.39466	0.767908	1.19618	1.40247	0.703935	1.48844	3.17846	4.59648	1.53277	0.0145253	1.72247	2.161
Inosine	Nucleotide	Purine metabolism, (hypo)xanthine/inosine containing	GC-MS Untargeted	58-63-9		HMDB00195	0.5372	0.942435	0.888248	1.5583	0.604067	1.09152	0.327038	1.06286	1.03216	1.21185	1.73581	1.46246	1.44051	2.79098	1.39589	0.524123	0.535386	0.425501	0.372639	0.688193	0.693121	0.508359	1.0498	0.884475	0.871198	1.68794	0.844216	0.316982
Uracil	Nucleotide	Pyrimidine metabolism, uracil containing	GC-MS Untargeted	66-22-8;	C00106	HMDB00300	0.611727	0.663898	1.45491	1.57899	0.620451	1.36449	0.524726	0.992537	2.27943	2.94781	1.25483	1.48411	1.68778	1.27106	1.03711	2.73905	0.74434	0.502627	0.497957	0.470473	0.78324	0.671727	0.527602	0.624004	0.709642	0.534426	0.43606	1.15165
2-oxoglutaric acid/Oxoglutaric acid/Alpha-ketoglutaric acid	Organic Acids and Derivatives	Gamma Keto-Acids and Derivatives	GC-MS Untargeted	328-50-7	C00026	HMDB02812	0.376101	0.279802	1.25541	0.933967	0.41678	1.32305	0.187544	1.93036	1.4519	2.22284	0.45213	2.16017	0.670279	0.619628	0.0518416	1.64975	0.224097	0.336166	0.493039	0.401188	0.583055	0.219063	0.135451	0.647154	0.200805	0.185631	0.0155309	0.49424
4-hydroxybutyric acid (GHB)	Organic Acids and Derivatives	Butanoate metabolism	GC-MS Untargeted	591-81-1	C00989	HMDB00710	0.571918	0.669998	1.29819	1.52082	0.586904	2.12199	0.847294	0.591233	1.67794	1.96377	1.89435	1.77173	1.60344	0.761925	1.27511	1.81834	0.77227	0.0839196	0.60244	0.427839	0.710578	0.834463	0.834559	0.78054	0.7064	0.335667	0.561749	0.801072
Glycolate/Glycolic acid	Organic Acids and Derivatives	Glyoxylate and dicarboxylate metabolism	GC-MS Untargeted	79-14-1	C00160	HMDB00115	0.764734	0.89645	0.923223	1.08224	1.30386	0.758136	0.646187	0.814504	1.03891	0.977739	0.724588	1.75969	1.13215	0.949447	0.926116	1.00143	1.28601	0.742884	0.592272	0.723824	0.624237	0.619173	0.600198	1.45761	0.937797	0.786455	0.76713	0.829513
