# Supplementary material for: Age-related proteostasis and metabolic alterations in Caspase-2-deficient mice
Source: Cell Death Dis. 2015 Jan 22;6(1):e1597–. doi: 10.1038/cddis.2014.567 (PMC4669765; doi:10.1038/cddis.2014.567)
Supplement: Supplementary Table S4 [file cddis2014567x5.xls]

## Sheet: AgedWT-YoungWT
Enriched PANTHER Biological Processes, increased and decreased proteins in Aged WT versus Young WT
PANTHER Term	Biological Process	Count (number of proteins)	%	PValue	UniProt Accession	List Total	Pop Hits	Pop Total	Fold Enrichment	Benjamini p-value
BP00076	Electron transport	57	10.3074	1.41164e-27	Q9CQ75, P51174, Q91W64, Q9CQM9, P56391, Q64458, Q9DCJ5, Q91YT0, P56593, P45952, P50285, P50544, Q9D3D9, Q8K3J1, Q91WD5, Q60936, P52503, Q91X77, P97450, P56480, Q7TMF3, P12787, Q9D855, Q9CZB0, O70475, Q9CQC7, Q9CQZ5, O88833, Q9D6J5, Q9DCT2, Q9DBT9, Q9CPP6, P19783, Q9D0M3, P56135, Q9DB77, P19536, Q9EP75, Q9CZ13, Q9DC69, P24456, Q9DC61, P24270, Q921G7, O35728, Q9DBW0, Q8K0C4, P20852, Q9CR68, Q6XVG2,…	483	285	14343	5.93913	2.24451e-25
BP00077	Oxidative phosphorylation	26	4.70163	2.59854e-19	Q9CPP6, P19783, Q9CQ75, P56135, Q9D0M3, P19536, P56391, Q9DCJ5, Q91YT0, Q9DC69, Q8K3J1, Q91WD5, Q60936, P52503, P97450, Q7TMF3, P12787, Q9D855, Q9CR68, Q9CQC7, Q9CQZ5, P48771, Q9D6J5, Q8R1I1, Q9DCT2, Q9DC70	483	72	14343	10.7234	2.06584e-17
BP00061	Protein biosynthesis	61	11.0307	1.52692e-17	P62270, P60229, P62751, P35980, P61358, P12970, P63325, P14576, P35979, P47911, P14131, Q9D0J8, P47915, P62855, P62264, P62717, Q9D8E6, P67984, P62911, Q9CZM2, P14115, P97351, Q8BFR5, Q6ZWX6, P62918, P19253, Q8BP67, P61255, P51410, O09167, Q9CXW4, P27659, Q6NZJ6, Q8JZQ9, Q8R2Y8, P62900, Q6ZWV3, Q91V04, P14869, Q6ZWN5, Q9CR57, P84099, Q6ZWU9, P14148, P62830, P62245, P62242, P63276, P62908, P62702,…	483	515	14343	3.51735	8.09266e-16
BP00020	Fatty acid metabolism	30	5.42495	1.00469e-11	P51174, Q91W64, Q9DBM2, Q8BMS1, Q9EP75, Q64458, Q9QXD1, O35488, O35386, P56593, P38060, P45952, Q91XF0, P50544, Q3TLP5, Q4LDG0, Q91X77, O35728, P41216, P20852, Q9R0H0, Q9JLZ3, Q9D7J9, Q99KP3, Q6XVG2, P33267, O88833, P00186, P56657, P97742	483	192	14343	4.63995	3.99367e-10
BP00001	Carbohydrate metabolism	50	9.04159	4.77182e-10	Q8BMS1, A2ATU0, Q9CYR6, Q3UNZ8, Q9D0F9, P17717, Q3TLP5, Q91Y97, Q9D6Y9, Q9Z2I8, Q64442, P17751, Q03249, P17182, Q9CZB0, Q05920, O70475, Q9JLZ3, P06801, P09411, Q8QZY2, Q9D7J9, Q8K157, Q9CZU6, Q9Z2I9, P28474, Q8JZZ0, Q9DCD0, P52480, Q9DBM2, Q9D051, Q9WUM5, Q922H4, O88844, Q8BHN3, P47199, Q8VCB3, Q8CFX1, Q9CQ60, Q9QWR8, Q62452, P06151, P05064, Q99KP3, Q93092, Q9QXD6, P40142, P16332, Q64516	483	552	14343	2.68982	1.51744e-08
BP00292	Other carbon metabolism	17	3.07414	6.32924e-09	Q9CPU0, Q8BW75, Q64442, O35945, Q8VDK1, Q8CHT0, Q62425, P06801, P47740, Q3UNZ8, P24549, P16015, Q8BH00, P28474, Q8VC97, P47738, P47199	483	79	14343	6.3902	1.67725e-07
BP00289	Other metabolism	47	8.4991	2.1308e-08	Q9QYF1, Q8BW75, O35945, Q8VDK1, Q8R2Y8, Q8VCR7, Q62425, P34914, O35488, P24549, Q3UNZ8, P47740, Q8R164, P16015, O88668, P32020, P50285, Q920E5, Q922D8, Q8VC97, P47199, Q4LDG0, Q91V64, Q9CPU0, Q8BK64, Q64442, Q8CFA2, Q8VC28, Q9JII6, P17751, Q8CHT0, Q9QXE0, Q9DCG6, Q9CZB0, P06801, Q9DBF1, Q9CXN7, Q80XN0, Q924Z4, Q8CG76, Q64FW2, Q8BH00, Q91YQ5, Q9DBT9, Q64105, P28474, P47738	483	562	14343	2.48344	4.83995e-07
BP00019	Lipid, fatty acid and steroid metabolism	58	10.4882	2.37823e-08	P31786, P51174, Q91W64, Q8BMS1, P70245, Q9Z0M5, Q64458, O35488, O35386, P56593, P48036, P45952, O09174, Q9Z2Z6, P17717, P50544, Q3TLP5, Q4LDG0, P55096, Q91X77, P41216, P26150, O70475, Q9JLZ3, Q9D7J9, Q922E4, Q61207, O88833, Q924Z4, P51660, Q8VCC1, Q8JZZ0, P51658, O08601, Q9DBM2, Q9EP75, Q9QXD1, P38060, Q91XF0, Q99J08, P12710, P24456, Q920E5, O35728, Q8VDJ3, Q9DBW0, Q9QZW0, Q62452, Q8K0C4, P20852,…	483	780	14343	2.20814	4.72673e-07
BP00180	Detoxification	16	2.89331	9.43043e-08	P19157, P24472, P10649, Q8VCT4, Q9WVL0, P30115, P15626, Q8VCR7, P34914, P52430, Q64176, Q8R164, Q9R1S7, O35660, O54984, Q8VCC2	483	83	14343	5.72446	1.66604e-06
BP00013	Amino acid metabolism	25	4.5208	3.57804e-07	Q91YI0, Q9JLI6, Q99JT9, P35505, Q3TC72, Q8R1S0, A2AS89, Q9DBE0, Q8VCZ9, O09173, Q922D8, Q3UEG6, Q8BH69, Q9WUQ2, Q3THS6, Q61176, Q8CFA2, P06801, P48776, Q9Z2Y8, Q8VCN5, Q8BVI4, Q91WT9, Q9CZU6, P97742	483	219	14343	3.38991	5.68908e-06
BP00060	Protein metabolism and modification	143	25.859	1.00152e-06	Q01279, P62270, P61979, P62751, Q8BMS1, Q9Z2U1, P12970, P14576, Q3TMH2, Q9CQN1, P28063, Q922B2, P47911, P14131, Q9QUM9, P47915, P62855, P62264, P18242, P68037, Q9JLV1, Q80UM7, Q8VCH0, Q9CZM2, P14115, P97351, Q8BFR5, P10126, P61255, Q99KV1, O09167, Q9DBT9, Q9CXW4, Q00897, Q9DCM2, Q9DB77, P62900, Q91V04, P62196, P62301, P80315, P84099, P80317, Q9DBG6, Q9ER72, Q9R1P0, Q8BHN3, Q9WUU7, Q8CAY6, Q9R1P4,…	483	2927	14343	1.4508	1.44765e-05
BP00017	Amino acid catabolism	11	1.98915	1.48606e-06	Q3TC72, Q8R1S0, A2AS89, Q8VCZ9, Q61176, Q8CFA2, O09173, Q8BVI4, Q9CZU6, P35505, P06801	483	44	14343	7.42391	1.96901e-05
BP00295	Steroid metabolism	24	4.33996	2.28415e-06	Q91X77, Q8JZZ0, P51658, Q9DBW0, Q91W64, Q62452, P70245, Q8K0C4, P20852, P26150, Q9EP75, Q64458, P56593, Q6XVG2, Q61694, P33267, P51660, P17717, Q99J08, P56657, P00186, P24456, Q920E5, Q8VCC1	483	226	14343	3.15352	2.79366e-05
BP00008	Tricarboxylic acid pathway	9	1.62749	3.53384e-06	O88844, Q9Z2I8, P16332, Q9WUM5, Q9CZB0, Q9CZU6, A2ATU0, Q9Z2I9, P06801	483	29	14343	9.21589	4.01336e-05
BP00081	Coenzyme and prosthetic group metabolism	19	3.4358	3.83525e-06	Q9Z2I8, Q9QWR8, Q91X72, Q9JLI6, P58710, P70697, Q9JLZ3, Q9D7J9, Q9DB20, P10518, P40142, P61458, Q91XF0, Q3TLP5, Q8BVI4, P12710, Q60936, P22907, Q9Z2I9	483	153	14343	3.6877	4.06529e-05
BP00022	Fatty acid beta-oxidation	8	1.44665	9.75494e-06	Q9DBM2, Q8BMS1, Q3TLP5, Q9R0H0, Q9JLZ3, Q9D7J9, Q9QXD1, Q99KP3	483	24	14343	9.89855	9.69355e-05
BP00011	Monosaccharide metabolism	7	1.26582	0.00177449	Q8CFX1, Q9CYR6, Q9D0F9, Q8K157, Q03249, Q922H4	483	39	14343	5.32999	0.0164742
BP00074	Amino acid activation	7	1.26582	0.00177449	Q922B2, Q9DBM2, Q8BMS1, P26638, Q8C0C7, Q68FL6, Q99KP3	483	39	14343	5.32999	0.0164742
BP00007	Pentose-phosphate shunt	4	0.723327	0.00186159	Q93092, Q9CQ60, Q9DCD0, P40142	483	8	14343	14.8478	0.0163247
BP00268	Antioxidation and free radical removal	7	1.26582	0.00202941	O08709, Q61171, P99029, P42925, Q9WVL0, Q9CQM9, P24270	483	40	14343	5.19674	0.0168566
BP00062	Protein folding	13	2.35081	0.00423966	Q9JLV1, Q8BK64, P11499, P35564, Q62446, P17742, P80315, Q8QZY1, Q9CQN1, P80317, P24369, Q99KV1, P45878	483	148	14343	2.6084	0.0332129
BP00005	Glycolysis	7	1.26582	0.00466005	P52480, P17751, P17182, P06151, Q91Y97, P05064, P09411	483	47	14343	4.42276	0.0347477
BP00012	Other carbohydrate metabolism	7	1.26582	0.0100526	Q3UNZ8, Q64442, P28474, P06801, Q8QZY2, P47199, Q922H4	483	55	14343	3.77945	0.0704185
BP00014	Amino acid biosynthesis	6	1.08499	0.0128232	Q91YI0, Q9JLI6, Q91WT9, Q9CZU6, Q922D8, Q8BH69	483	42	14343	4.24224	0.085356
BP00087	Porphyrin metabolism	4	0.723327	0.0152414	Q9QWR8, P22907, P70697, P10518	483	16	14343	7.42391	0.0967461
BP00069	Protein disulfide-isomerase reaction	4	0.723327	0.0180541	P27773, P08003, Q91W90, P09103	483	17	14343	6.98721	0.109412
BP00032	Purine metabolism	7	1.26582	0.0188517	P00493, P56480, Q9CWJ9, P25688, Q9WUZ9, Q91VR2, P50247	483	63	14343	3.29952	0.109868
BP00028	Lipid and fatty acid transport	10	1.80832	0.0188789	P31786, Q8VDJ3, Q9QZW0, Q61207, Q9Z2Z6, O08601, P12710, O35488, Q4LDG0, P55096	483	119	14343	2.49543	0.106169
BP00140	Other protein targeting and localization	4	0.723327	0.0211353	P68254, Q9CQV8, P61982, P63101	483	18	14343	6.59903	0.114236
BP00073	Translational regulation	8	1.44665	0.0214529	P60229, P61979, Q9DCM2, Q6NZJ6, P10126, P14148, Q8JZQ9, Q9CPR4	483	83	14343	2.86223	0.112104
BP00084	Vitamin biosynthesis	4	0.723327	0.0244857	P58710, Q3TLP5, Q9JLZ3, Q9D7J9	483	19	14343	6.25172	0.123124
BP00024	Acyl-CoA metabolism	4	0.723327	0.028105	P38060, P45952, P51174, P50544	483	20	14343	5.93913	0.136029
BP00089	Other coenzyme and prosthetic group metabolism	3	0.542495	0.034692	Q91X72, Q9JLI6, Q60936	483	9	14343	9.89855	0.16091
BP00079	Sulfur redox metabolism	4	0.723327	0.0361445	P97494, P51855, Q9CQM9, Q9QUH0	483	22	14343	5.39921	0.162535
BP00083	Vitamin metabolism	5	0.904159	0.0377697	P40142, P58710, Q3TLP5, Q9JLZ3, Q9D7J9	483	38	14343	3.90732	0.164772
BP00125	Intracellular protein traffic	40	7.23327	0.0606066	P63260, Q9JIF7, P61979, Q8CIE6, Q64310, P51150, P61027, Q01853, Q62186, P35564, Q91V04, P68372, Q9QXY6, P17742, P61161, Q9D0F3, Q68FD5, P68368, Q9JHU4, O35857, O08547, Q91V41, P62827, P53994, O88487, Q9QZE5, Q99JY9, Q9D1D4, P61620, Q8K5B2, O55125, Q9WV55, P24369, O89079, Q9DBH5, Q9D1G1, Q9CWF2, P16675, Q80XL6, P61750	483	900	14343	1.31981	0.247251
BP00026	Cholesterol metabolism	6	1.08499	0.0901656	Q61694, Q8K0C4, Q99J08, P70245, P26150, Q920E5	483	71	14343	2.50949	0.341205
BP00096	Polyphosphate catabolism	2	0.361664	0.0974723	Q91VM9, Q9D819	483	3	14343	19.7971	0.356423
Enriched PANTHER Biological Processes, increased proteins in Aged WT versus Young WT
PANTHER Term	Biological Process	Count (number of proteins)	%	PValue	UniProt Accession	List Total	Pop Hits	Pop Total	Fold Enrichment	Benjamini p-value
BP00001	Carbohydrate metabolism	39	13.1313	1.01691e-12	Q9DCD0, P52480, Q9D051, A2ATU0, Q922H4, Q9CYR6, O88844, Q9D0F9, Q8BHN3, Q3TLP5, Q91Y97, Q9D6Y9, P47199, Q8CFX1, Q9CQ60, Q9QWR8, Q64442, Q61425, Q03249, P17182, P17751, P06151, Q9QYY9, O70475, Q9JLZ3, P06801, Q9D7J9, P05064, P09411, Q99KP3, Q93092, Q9QXD6, Q8K157, P40142, P16332, Q64516, Q9CZU6, P28474	260	552	14343	3.89755	1.35256e-10
BP00292	Other carbon metabolism	15	5.05051	1.20672e-10	Q9CPU0, Q64442, O35945, Q8VDK1, Q8CHT0, Q9QYY9, P06801, P47740, P24549, P16015, Q8BH00, P28474, Q8VC97, P47738, P47199	260	79	14343	10.4744	8.0247e-09
BP00289	Other metabolism	35	11.7845	5.73164e-10	O35945, Q8VDK1, Q8VCR7, P34914, P27612, P24549, P47740, Q8R164, O88668, P16015, P32020, Q920E5, Q8VC97, P47199, Q91V64, Q9CPU0, Q64442, Q8CFA2, Q8VC28, Q9JII6, P17751, Q8CHT0, Q9JLT4, Q9QXE0, Q9QYY9, Q9DCG6, P06801, Q9DBF1, Q9CXN7, Q8CG76, Q8BH00, Q9DBT9, Q64105, P28474, P47738	260	562	14343	3.43557	2.54103e-08
BP00180	Detoxification	14	4.7138	2.76237e-09	P19157, P24472, P10649, Q8VCT4, Q9WVL0, P30115, P15626, Q8VCR7, P34914, Q64176, Q8R164, P23953, O35660, Q8VCC2	260	83	14343	9.305	9.18487e-08
BP00013	Amino acid metabolism	20	6.73401	1.67744e-08	Q91YI0, Q61176, Q8CFA2, Q9JLI6, Q99JT9, P35505, P06801, Q99L13, Q9DBE0, Q3TC72, Q9Z2Y8, P29758, O09173, Q8VCN5, Q91WT9, Q8BVI4, Q9CZU6, Q3UEG6, Q3THS6, Q8BH69	260	219	14343	5.03793	4.46198e-07
BP00081	Coenzyme and prosthetic group metabolism	17	5.72391	1.69351e-08	Q9QWR8, Q91X72, Q9JLI6, P70697, Q05816, Q9JLZ3, Q9D7J9, Q00915, P10518, Q8JZK9, P40142, P61458, Q91XF0, Q3TLP5, Q8BVI4, P12710, P22907	260	153	14343	6.12949	3.75394e-07
BP00017	Amino acid catabolism	9	3.0303	1.02475e-06	Q3TC72, Q61176, Q8CFA2, O09173, Q8BVI4, Q9CZU6, P35505, P06801, Q99L13	260	44	14343	11.2838	1.94701e-05
BP00022	Fatty acid beta-oxidation	7	2.3569	3.35148e-06	Q61425, Q3TLP5, Q9R0H0, Q9JLZ3, Q9D7J9, Q9QXD1, Q99KP3	260	24	14343	16.0899	5.5717e-05
BP00019	Lipid, fatty acid and steroid metabolism	33	11.1111	1.20106e-05	P31786, P51174, O08601, P15392, Q9Z0M5, Q05816, Q9QXD1, P27612, O35386, P48036, P38060, P45952, O09174, Q91XF0, Q99J08, Q3TLP5, P12710, Q920E5, Q9JLJ4, Q61425, Q8VCI5, O70475, Q9R0H0, Q9JLZ3, Q9D7J9, Q99KP3, Q00915, Q922E4, Q8JZK9, Q61207, P51660, Q60991, Q00623	260	780	14343	2.33392	0.000177475
BP00020	Fatty acid metabolism	14	4.7138	4.66194e-05	P51174, Q9JLJ4, P15392, Q61425, Q9R0H0, Q9JLZ3, Q9D7J9, Q99KP3, Q9QXD1, P38060, O35386, P45952, Q91XF0, Q3TLP5	260	192	14343	4.02248	0.000619861
BP00011	Monosaccharide metabolism	7	2.3569	6.47387e-05	Q8CFX1, Q9CYR6, Q9D0F9, Q8K157, Q03249, Q922H4	260	39	14343	9.90148	0.000782469
BP00005	Glycolysis	7	2.3569	0.000188838	P52480, P17751, P17182, P06151, Q91Y97, P09411, P05064	260	47	14343	8.21612	0.00209097
BP00140	Other protein targeting and localization	5	1.6835	0.000260392	P68254, Q9CQV8, P61982, P63101, P68510	260	18	14343	15.3237	0.00266081
BP00007	Pentose-phosphate shunt	4	1.3468	0.000304783	Q93092, Q9CQ60, Q9DCD0, P40142	260	8	14343	27.5827	0.00289169
BP00071	Proteolysis	34	11.4478	0.000521178	P49935, Q00897, O89023, P32261, Q99JI4, Q9Z2U1, Q920A5, P70195, Q61646, Q3TMH2, P28063, Q8R146, Q9R1P0, Q9WUU7, Q9QUM9, Q9R1P1, Q9R1P4, P22599, Q9DC61, P51125, P18242, Q61838, O55234, Q6NSR8, O09061, Q9JKB1, P99026, P70677, Q8VCA8, P97821, P10605, P16675, Q8R317, P49722	260	996	14343	1.88316	0.00461165
BP00268	Antioxidation and free radical removal	6	2.0202	0.000725079	O08709, Q61171, P99029, Q9WVL0, Q9CQM9, P24270	260	40	14343	8.27481	0.00601126
BP00014	Amino acid biosynthesis	6	2.0202	0.000910286	Q91YI0, Q9JLI6, Q91WT9, Q9CZU6, Q8BH69, Q99L13	260	42	14343	7.88077	0.00709957
BP00008	Tricarboxylic acid pathway	5	1.6835	0.0017293	O88844, P16332, Q9CZU6, A2ATU0, P06801	260	29	14343	9.51127	0.0127073
BP00087	Porphyrin metabolism	4	1.3468	0.00273844	Q9QWR8, P22907, P70697, P10518	260	16	14343	13.7913	0.0190123
BP00012	Other carbohydrate metabolism	6	2.0202	0.00307841	Q64442, Q9QYY9, P28474, P06801, P47199, Q922H4	260	55	14343	6.01804	0.0202942
BP00069	Protein disulfide-isomerase reaction	4	1.3468	0.00328123	P27773, P08003, Q91W90, P09103	260	17	14343	12.9801	0.0206002
BP00029	Lipid and fatty acid binding	4	1.3468	0.00528568	P12710, Q8VCI5, Q05816, Q00915	260	20	14343	11.0331	0.0315313
BP00079	Sulfur redox metabolism	4	1.3468	0.00695327	P97494, P51855, Q9CQM9, Q9QUH0	260	22	14343	10.0301	0.0395453
BP00082	Coenzyme metabolism	5	1.6835	0.0162189	Q8JZK9, Q91XF0, Q3TLP5, Q9JLZ3, Q9D7J9	260	54	14343	5.10791	0.0866319
BP00028	Lipid and fatty acid transport	7	2.3569	0.0208973	P31786, Q61207, O08601, P12710, Q05816, Q00623, Q00915	260	119	14343	3.24502	0.10627
BP00088	Vitamin/cofactor transport	4	1.3468	0.0268086	Q91X72, P12710, Q05816, Q00915	260	36	14343	6.12949	0.129779
BP00032	Purine metabolism	5	1.6835	0.0269654	P00493, Q9CWJ9, P25688, Q9WUZ9, P50247	260	63	14343	4.37821	0.125981
BP00083	Vitamin metabolism	4	1.3468	0.0308573	P40142, Q3TLP5, Q9JLZ3, Q9D7J9	260	38	14343	5.80688	0.138329
BP00076	Electron transport	11	3.7037	0.0344533	P45952, P51174, Q61578, P15392, Q60991, Q9JLT4, Q9DBT9, Q9CQM9, O70475, Q9DC61, P24270	260	285	14343	2.12919	0.148534
BP00084	Vitamin biosynthesis	3	1.0101	0.0453926	Q3TLP5, Q9JLZ3, Q9D7J9	260	19	14343	8.71032	0.186127
BP00024	Acyl-CoA metabolism	3	1.0101	0.049849	P38060, P45952, P51174	260	20	14343	8.27481	0.196986
BP00096	Polyphosphate catabolism	2	0.673401	0.0532041	Q91VM9, Q9D819	260	3	14343	36.7769	0.203262
BP00209	Blood circulation and gas exchange	5	1.6835	0.0632239	P02088, Q8VCM7, P01942, O08677, Q61646	260	83	14343	3.32322	0.231429
BP00101	Sulfur metabolism	5	1.6835	0.0958302	P97494, Q9JLI6, P51855, Q9CQM9, Q9QUH0	260	96	14343	2.8732	0.325689
Enriched PANTHER Biological Processes, decreased proteins in Aged WT versus Young WT
PANTHER Term	Biological Process	Count (number of proteins)	%	PValue	UniProt Accession	List Total	Pop Hits	Pop Total	Fold Enrichment	Benjamini p-value
BP00076	Electron transport	57	16.474	6.65873e-39	Q9CQ75, Q91W64, P56391, Q64458, Q9DCJ5, Q91YT0, P56593, Q9DCS9, P50285, P50544, Q9D3D9, Q8K3J1, Q91WD5, Q60936, P52503, Q91X77, P97450, P56480, Q7TMF3, Q9CQJ8, P12787, Q9D855, Q9CZB0, Q9CQC7, P99028, Q9CQZ5, O88833, Q9D6J5, Q9DCT2, O55071, P12791, Q9CPP6, P19783, Q9D0M3, P56135, Q9DB77, Q9CQ54, P19536, Q9EP75, Q9CZ13, Q9CQX2, Q9DC69, P24456, O35728, Q921G7, Q9DBW0, Q8K0C4, P20852, Q9CR68, Q6XVG2,…	299	285	14343	9.59398	8.25682e-37
BP00077	Oxidative phosphorylation	30	8.67052	2.06538e-30	Q9CPP6, P19783, Q9CQ75, P56135, Q9D0M3, Q9CQ54, P19536, P56391, Q9DCJ5, Q91YT0, Q9DCS9, Q9DC69, Q8K3J1, Q91WD5, Q60936, P52503, P97450, Q7TMF3, Q9CQJ8, P12787, Q9D855, Q9CR68, Q9CQC7, P99028, Q9CQZ5, P48771, Q9D6J5, Q8R1I1, Q9DCT2, Q9DC70	299	72	14343	19.9875	1.28054e-28
BP00061	Protein biosynthesis	63	18.2081	2.62666e-30	P62270, P60229, P62751, P35980, P61358, Q99L45, P12970, P63325, P35979, P47911, P14131, P47915, P62855, P62892, P62264, P62717, Q9D8E6, P67984, P62911, Q9CZM2, P14115, P97351, Q8BFR5, Q6ZWX6, P62918, P19253, Q8BP67, P61255, P51410, O09167, Q9CXW4, P27659, Q9DBZ5, Q6NZJ6, Q8JZQ9, Q8R2Y8, P62900, Q6ZWV3, Q91V04, P14869, Q6ZWN5, Q9CR57, P84099, Q6ZWU9, Q05D44, P14148, P62830, P62245, P62242, P63276,…	299	515	14343	5.86816	1.08569e-28
BP00295	Steroid metabolism	26	7.51445	8.73113e-12	Q8JZZ0, P51658, Q91W64, P70245, Q9EP75, Q64458, Q9CQX2, P56593, Q8VCH6, P17717, P24456, Q91X77, Q9DBW0, Q62452, Q8K0C4, P20852, P26150, Q3UP75, Q6XVG2, Q61694, P33267, P56657, P00186, O55071, P12791, Q8VCC1	299	226	14343	5.51866	2.70665e-10
BP00020	Fatty acid metabolism	21	6.06936	3.25712e-09	Q91X77, O35728, Q91W64, Q9DBM2, Q8BMS1, P41216, P20852, Q9EP75, Q64458, O35488, P56593, Q6XVG2, P33267, O88833, P50544, P56657, P00186, O55071, P97742, P12791, Q4LDG0	299	192	14343	5.24671	8.07765e-08
BP00060	Protein metabolism and modification	104	30.0578	6.47096e-09	Q01279, P62270, P61979, P62751, Q8BMS1, P12970, Q9CQN1, P47911, Q922B2, P14131, P47915, P62855, P62264, Q8CHQ9, O88544, Q80UM7, Q9CZM2, P14115, P97351, Q8BFR5, P10126, P61255, Q99KV1, O09167, Q9CXW4, Q00898, Q9DBZ5, Q9DB77, P62900, Q91V04, P62301, P62196, P80315, P84099, Q9JHS4, P80317, Q9DBG6, Q05D44, P62830, P62245, P62702, P63276, P62242, P62908, Q68FL6, P62849, Q8BXZ1, Q8BK64, P47964, Q6PB66,…	299	2927	14343	1.70443	1.33733e-07
BP00019	Lipid, fatty acid and steroid metabolism	42	12.1387	3.75738e-08	Q8JZZ0, P51658, Q91W64, Q9DBM2, Q8BMS1, P70245, Q9EP75, Q64458, Q9CQX2, O35488, P56593, Q8VCH6, Q9Z2Z6, P17717, P50544, P24456, Q4LDG0, P55096, Q91X77, Q3ULJ0, Q8VDJ3, O35728, Q9DBW0, Q9QZW0, Q62452, P41216, Q8K0C4, P26150, P20852, Q3UP75, Q9EP69, Q6XVG2, P33267, Q61694, O88833, Q924Z4, P00186, P56657, O55071, P97742, P12791, Q8VCC1	299	780	14343	2.58299	6.65593e-07
BP00125	Intracellular protein traffic	36	10.4046	0.00025633	Q8JZQ2, Q9JIF7, P61979, Q8CIE6, Q64310, P51150, P61027, Q62186, P35564, Q91V04, P68372, Q9QXY6, Q9WTI7, Q9D0F3, Q68FD5, P68368, Q9JHU4, O35857, O08547, Q91V41, P53994, Q9QZE5, Q3U2P1, Q9D1D4, P61620, Q99KF1, O55125, Q9WV55, P24369, O89079, Q9DBH5, Q9D1G1, Q9CWF2, Q8R1V4, Q80XL6, P61750	299	900	14343	1.9188	0.00396574
BP00276	General vesicle transport	14	4.04624	0.00162114	P51150, P61027, Q9QZE5, Q3U2P1, Q9WTI7, O55125, O89079, Q9WV55, Q9D1G1, Q9JHU4, Q91V41, P53994, P61750, Q80XL6	299	241	14343	2.78663	0.0221058
BP00062	Protein folding	10	2.89017	0.00377977	Q9CQN1, Q9JHS4, P80317, Q8BK64, P24369, P11499, Q99KV1, P35564, P80315, Q8QZY1	299	148	14343	3.24121	0.0458725
BP00073	Translational regulation	7	2.02312	0.00757899	P60229, P61979, Q6NZJ6, P10126, P14148, Q8JZQ9, Q9CPR4	299	83	14343	4.04565	0.0821867
BP00074	Amino acid activation	5	1.44509	0.00847866	Q922B2, Q9DBM2, Q8BMS1, Q8C0C7, Q68FL6	299	39	14343	6.14999	0.0842267
BP00141	Transport	40	11.5607	0.0105646	Q60930, Q8CIE6, Q9WVD5, P56135, Q9JJL3, Q60932, Q99JR1, Q791V5, P09528, O35488, Q9JHS4, Q9Z2Z6, O54984, Q9D3D9, P97379, Q8VEM8, Q9WUQ2, P55096, Q4LDG0, P97450, Q8VDJ3, Q9QXZ6, Q9QZW0, O08583, Q9CR62, Q9QZE5, Q3U2P1, Q9D1D4, P61620, Q9QXX4, Q91VR2, Q9DB20, Q9CQQ7, O55143, Q9R1S7, P53986, Q9QY30, P51881, Q61102, Q8VDN2	299	1286	14343	1.49207	0.096344
BP00008	Tricarboxylic acid pathway	4	1.15607	0.0217713	Q9Z2I8, Q9WUM5, Q9CZB0, Q9Z2I9	299	29	14343	6.61654	0.177134
BP00026	Cholesterol metabolism	5	1.44509	0.0601347	Q61694, Q8VCH6, Q8K0C4, P70245, P26150	299	71	14343	3.37816	0.401116
BP00299	Steroid hormone metabolism	4	1.15607	0.081387	Q8JZZ0, Q62452, P17717, Q3UP75	299	49	14343	3.91591	0.482062

## Sheet: AgedKO-YoungKO
Enriched PANTHER Biological Processes, increased and decreased proteins in Aged Casp2-/- versus Young Casp2-/-
PANTHER Term	Biological Process	Count (number of proteins)	%	PValue	UniProt Accession	List Total	Pop Hits	Pop Total	Fold Enrichment	Benjamini p-value
BP00076	Electron transport	22	10.8374	3.21779e-11	P97450, O35728, Q91W64, Q7TNG8, P56135, Q9CQ54, P12787, P20852, Q9CQM9, Q9CZ13, O70475, P56391, Q9DCJ5, Q91YT0, P33267, O88833, Q8R1I1, Q60991, P50544, P50285, Q60936, Q9DBT9	174	285	14343	6.3631	3.73264e-09
BP00292	Other carbon metabolism	12	5.91133	2.53942e-09	Q9CPU0, Q8BW75, P24549, P16015, O35945, Q64442, Q9CZS1, Q9QYY9, Q62425, P47738, P06801, P47199	174	79	14343	12.5212	1.47286e-07
BP00289	Other metabolism	26	12.8079	1.61813e-08	Q8BW75, O35945, Q8VCR7, Q62425, P48758, P34914, P24549, Q9D826, O88668, P16015, P32020, P50285, Q9CZS1, Q91YP0, P47199, Q9CPU0, Q64442, Q8VC28, Q9JII6, Q9QYY9, P06801, Q9DBF1, Q924Z4, Q64FW2, Q9DBT9, P47738	174	562	14343	3.81354	6.25677e-07
BP00180	Detoxification	10	4.92611	6.70762e-07	P24472, Q9R1S7, Q8VCT4, Q9WVL0, O35660, P30115, Q8VCR7, P34914, Q64176, Q8VCC2	174	83	14343	9.93145	1.94519e-05
BP00077	Oxidative phosphorylation	9	4.4335	2.36392e-06	P97450, P56135, Q8R1I1, Q9CQ54, P12787, Q60936, P56391, Q9DCJ5, Q91YT0	174	72	14343	10.3039	5.48415e-05
BP00001	Carbohydrate metabolism	22	10.8374	3.14331e-06	Q9ET01, P52480, P45700, Q7TNG8, Q64442, Q62452, Q9DBM2, Q9QYY9, Q9D051, O70475, A2ATU0, P06801, Q99KP3, Q64435, Q922H4, P53657, Q9D0F9, Q8K157, P40142, Q9D6Y9, Q8BMF4, P47199	174	552	14343	3.28529	6.07688e-05
BP00020	Fatty acid metabolism	11	5.41872	0.00011252	O35386, O35728, P33267, Q91W64, O88833, Q9DBM2, P50544, P20852, P97742, P24527, Q99KP3	174	192	14343	4.72261	0.00186299
BP00019	Lipid, fatty acid and steroid metabolism	23	11.33	0.000176641	Q8VDJ3, O35728, P51658, P20918, Q91W64, Q62452, Q9DBM2, P20852, Q9Z0M5, O70475, O88451, Q99KP3, Q64435, O35386, P48036, P33267, P52843, Q61207, O88833, Q924Z4, Q60991, P50544, P97742, P24527	174	780	14343	2.43066	0.00255824
BP00012	Other carbohydrate metabolism	6	2.95567	0.000514734	Q7TNG8, Q64442, Q9QYY9, P06801, P47199, Q922H4	174	55	14343	8.99248	0.00661409
BP00268	Antioxidation and free radical removal	5	2.46305	0.00133148	O08709, Q61171, Q9WVL0, Q9CQM9, P09671	174	40	14343	10.3039	0.0153366
BP00061	Protein biosynthesis	15	7.38916	0.0038649	P62849, P47963, Q8JZQ9, P61358, Q9QZD9, Q8BFR5, Q9CZX8, P84099, Q6ZWU9, P62918, Q6ZWX6, P19253, P61255, O09167, P62843	174	515	14343	2.4009	0.0400135
BP00011	Monosaccharide metabolism	4	1.97044	0.0114651	Q9D0F9, Q8K157, Q922H4	174	39	14343	8.45447	0.105481
BP00074	Amino acid activation	4	1.97044	0.0114651	Q9Z1Q9, Q9DBM2, Q68FL6, Q99KP3	174	39	14343	8.45447	0.105481
BP00295	Steroid metabolism	8	3.94089	0.0197539	P33267, P52843, P51658, Q91W64, Q62452, Q60991, P20852, O88451, Q64435	174	226	14343	2.91791	0.163083
BP00060	Protein metabolism and modification	46	22.6601	0.0433748	Q01279, Q8JZQ2, Q9DBM2, Q8JZQ9, P61358, P63017, Q920A5, P49443, Q9CYN2, P62301, Q9CZ13, Q9QZD9, Q3TMH2, P84099, Q6ZWU9, P51125, P24527, Q68FL6, P18242, P46978, P62849, P45700, P20918, P47963, Q8VCH0, Q6NSR8, Q8BG32, Q9QUR6, Q9QYC0, Q9CZX8, Q8BFR5, Q8QZY1, Q99KP3, Q6ZWX6, P62918, P10605, P19253, P24369, Q9Z1Q9, P61255, P62843, O09167, Q9DBT9, P16675, Q64514	174	2927	14343	1.29547	0.30748
BP00017	Amino acid catabolism	3	1.47783	0.0985271	Q6P3A8, P06801, Q99L13	174	44	14343	5.6203	0.551633
Enriched PANTHER Biological Processes, increased proteins in Aged Casp2-/- versus Young Casp2-/-
PANTHER Term	Biological Process	Count (number of proteins)	%	PValue	UniProt Accession	List Total	Pop Hits	Pop Total	Fold Enrichment	Benjamini p-value
BP00001	Carbohydrate metabolism	20	18.1818	3.44529e-09	Q9ET01, P52480, Q64442, Q7TNG8, Q9QYY9, Q9D051, O70475, A2ATU0, P06801, Q99KP3, Q64435, Q922H4, P53657, Q9D0F9, Q8K157, P40142, Q8BMF4, Q9D6Y9, P47199	97	552	14343	5.35746	2.82514e-07
BP00289	Other metabolism	19	17.2727	2.87122e-08	Q9CPU0, Q64442, O35945, Q8VC28, Q9JII6, Q9QYY9, Q8VCR7, P06801, P34914, Q9DBF1, P24549, O88668, Q9D826, P16015, P32020, Q91YP0, Q9DBT9, P47738, P47199	97	562	14343	4.99903	1.1772e-06
BP00292	Other carbon metabolism	9	8.18182	5.29146e-08	Q9CPU0, P24549, P16015, O35945, Q64442, Q9QYY9, P47738, P06801, P47199	97	79	14343	16.8455	1.44633e-06
BP00180	Detoxification	9	8.18182	7.827e-08	P24472, Q8VCT4, Q9WVL0, O35660, P30115, Q8VCR7, P34914, Q64176, Q8VCC2	97	83	14343	16.0337	1.60453e-06
BP00012	Other carbohydrate metabolism	6	5.45455	3.22877e-05	Q7TNG8, Q64442, Q9QYY9, P06801, P47199, Q922H4	97	55	14343	16.1308	0.000529387
BP00268	Antioxidation and free radical removal	5	4.54545	0.000143184	O08709, Q61171, Q9WVL0, Q9CQM9, P09671	97	40	14343	18.4832	0.00195508
BP00011	Monosaccharide metabolism	4	3.63636	0.00223012	Q9D0F9, Q8K157, Q922H4	97	39	14343	15.1657	0.0258144
BP00017	Amino acid catabolism	3	2.72727	0.034961	Q6P3A8, P06801, Q99L13	97	44	14343	10.0818	0.30564
BP00019	Lipid, fatty acid and steroid metabolism	11	10	0.0355885	O35386, P48036, P52843, Q61207, Q60991, Q9Z0M5, O70475, O88451, P24527, Q64435, Q99KP3	97	780	14343	2.08529	0.281192
BP00013	Amino acid metabolism	5	4.54545	0.0593671	Q6P3A8, Q9DBE0, Q99JT9, P06801, Q99L13	97	219	14343	3.37594	0.394596
BP00032	Purine metabolism	3	2.72727	0.0665584	P00493, Q9WUZ9, P50247	97	63	14343	7.04124	0.40157
Enriched PANTHER Biological Processes, decreased proteins in Aged Casp2-/- versus Young Casp2-/-
PANTHER Term	Biological Process	Count (number of proteins)	%	PValue	UniProt Accession	List Total	Pop Hits	Pop Total	Fold Enrichment	Benjamini p-value
BP00076	Electron transport	17	18.0851	1.78688e-12	P97450, O35728, Q91W64, P56135, Q9CQ54, P12787, P20852, Q9CZ13, P56391, Q9DCJ5, Q91YT0, P33267, O88833, Q8R1I1, P50544, P50285, Q60936	78	285	14343	10.9686	1.39379e-10
BP00077	Oxidative phosphorylation	9	9.57447	4.31706e-09	P97450, P56135, Q8R1I1, Q9CQ54, P12787, Q60936, P56391, Q9DCJ5, Q91YT0	78	72	14343	22.9856	1.68365e-07
BP00061	Protein biosynthesis	15	15.9574	5.21213e-07	P62849, P47963, Q8JZQ9, P61358, Q9QZD9, Q8BFR5, Q9CZX8, P84099, Q6ZWU9, P62918, Q6ZWX6, P19253, P61255, O09167, P62843	78	515	14343	5.35586	1.35515e-05
BP00020	Fatty acid metabolism	8	8.51064	7.52701e-05	O35728, P33267, Q91W64, O88833, Q9DBM2, P50544, P20852, P97742	78	192	14343	7.66186	0.00146675
BP00060	Protein metabolism and modification	30	31.9149	0.00035533	Q01279, Q8JZQ2, P61358, Q8JZQ9, Q9DBM2, P63017, Q9CYN2, Q9CZ13, P62301, Q9QZD9, P84099, Q6ZWU9, P51125, Q68FL6, P62849, P46978, P45700, P20918, P47963, Q9QYC0, Q8BFR5, Q8QZY1, Q9CZX8, Q6ZWX6, P62918, P19253, P24369, P61255, O09167, P62843	78	2927	14343	1.88471	0.00552879
BP00019	Lipid, fatty acid and steroid metabolism	13	13.8298	0.000865905	O35728, Q8VDJ3, P51658, P20918, Q91W64, Q62452, Q9DBM2, P20852, P33267, O88833, Q924Z4, P50544, P97742	78	780	14343	3.06474	0.0111985
BP00295	Steroid metabolism	5	5.31915	0.0332595	P33267, P51658, Q91W64, Q62452, P20852	78	226	14343	4.06824	0.314022
BP00072	Protein complex assembly	3	3.19149	0.0412134	Q8JZQ2, P63017, Q9QYC0	78	60	14343	9.19423	0.336579
BP00292	Other carbon metabolism	3	3.19149	0.0672525	Q8BW75, Q9CZS1, Q62425	78	79	14343	6.98296	0.45304
BP00289	Other metabolism	7	7.44681	0.081047	Q8BW75, Q924Z4, Q64FW2, P50285, Q9CZS1, Q62425, P48758	78	562	14343	2.29038	0.482765

## Sheet: YoungKO-YoungWT
Enriched PANTHER Biological Processes, increased and decreased proteins in Young Casp2-/- versus Young WT
PANTHER Term	Biological Process	Count (number of proteins)	%	PValue	UniProt Accession	List Total	Pop Hits	Pop Total	Fold Enrichment	Benjamini p-value
BP00295	Steroid metabolism	11	12.5	1.34261e-07	Q91X77, P56593, Q6XVG2, P51658, Q05421, P17717, P20852, P56657, P00186, Q8VCC1, Q64435	71	226	14343	9.83254	8.86119e-06
BP00020	Fatty acid metabolism	10	11.3636	3.68048e-07	Q91X77, P56593, Q6XVG2, Q05421, P20852, P56657, P00186, Q3TLP5, Q5SWU9, Q9DBK0	71	192	14343	10.5216	1.21455e-05
BP00013	Amino acid metabolism	10	11.3636	1.11001e-06	P49429, Q91YI0, Q61176, Q8VBT2, Q8CFA2, Q8VCN5, P16331, Q91WT9, Q91X83, P97807	71	219	14343	9.22439	2.442e-05
BP00076	Electron transport	10	11.3636	9.57864e-06	Q91X77, P56593, Q6XVG2, Q9DCS9, Q7TNG8, Q9CQJ8, Q05421, P20852, P56657, P00186	71	285	14343	7.08821	0.000158036
BP00019	Lipid, fatty acid and steroid metabolism	15	17.0455	1.97905e-05	P31786, Q91X77, P51658, Q05421, P20852, Q9DBK0, Q64435, P56593, Q6XVG2, P17717, P56657, Q5SWU9, Q3TLP5, P00186, Q8VCC1	71	780	14343	3.88489	0.000261203
BP00001	Carbohydrate metabolism	11	12.5	0.00032579	Q9ET01, P53657, Q7TNG8, Q8VBT2, P17717, P17751, Q3TLP5, Q5SWU9, Q8VCB3, Q922H4, Q64435	71	552	14343	4.02564	0.00357786
BP00209	Blood circulation and gas exchange	4	4.54545	0.00774077	P02088, P01942, O08677, Q61646	71	83	14343	9.73562	0.0706486
BP00017	Amino acid catabolism	3	3.40909	0.0194649	P49429, Q61176, Q8CFA2	71	44	14343	13.7737	0.149702
BP00082	Coenzyme metabolism	3	3.40909	0.0285414	Q8CC86, Q3TLP5, Q5SWU9	71	54	14343	11.223	0.191317
BP00289	Other metabolism	7	7.95455	0.0560281	Q99L04, P24549, Q8CFA2, O88587, Q9DCT1, P17751, Q8CHT0	71	562	14343	2.51619	0.316514
BP00006	Gluconeogenesis	2	2.27273	0.088819	Q8VBT2, Q5SWU9	71	19	14343	21.2646	0.427694
Enriched PANTHER Biological Processes, increased proteins in Young Casp2-/- versus Young WT
PANTHER Term	Biological Process	Count (number of proteins)	%	PValue	UniProt Accession	List Total	Pop Hits	Pop Total	Fold Enrichment	Benjamini p-value
BP00013	Amino acid metabolism	10	26.3158	4.14557e-10	P49429, Q91YI0, Q61176, Q8VBT2, Q8CFA2, Q8VCN5, P16331, Q91WT9, Q91X83, P97807	31	219	14343	21.1268	1.69968e-08
BP00209	Blood circulation and gas exchange	4	10.5263	0.000677726	P02088, P01942, O08677, Q61646	31	83	14343	22.2977	0.013802
BP00017	Amino acid catabolism	3	7.89474	0.00378841	P49429, Q61176, Q8CFA2	31	44	14343	31.5462	0.0505509
BP00062	Protein folding	3	7.89474	0.0380994	P42932, Q9JLV1, P38647	31	148	14343	9.3786	0.32844
BP00018	Other amino acid metabolism	2	5.26316	0.0648743	P16331, Q91X83	31	32	14343	28.9173	0.423055
BP00014	Amino acid biosynthesis	2	5.26316	0.0842994	Q91YI0, Q91WT9	31	42	14343	22.0323	0.452166
Enriched PANTHER Biological Processes, decreased proteins in Young Casp2-/- versus Young WT
PANTHER Term	Biological Process	Count (number of proteins)	%	PValue	UniProt Accession	List Total	Pop Hits	Pop Total	Fold Enrichment	Benjamini p-value
BP00295	Steroid metabolism	11	22	3.29618e-10	Q91X77, P56593, Q6XVG2, P51658, Q05421, P17717, P20852, P56657, P00186, Q8VCC1, Q64435	40	226	14343	17.4528	1.35144e-08
BP00076	Electron transport	10	20	5.3496e-08	Q91X77, P56593, Q6XVG2, Q9DCS9, Q7TNG8, Q9CQJ8, Q05421, P20852, P56657, P00186	40	285	14343	12.5816	1.09667e-06
BP00019	Fatty acid metabolism	8	16	7.39077e-07	Q91X77, P56593, Q6XVG2, Q05421, P20852, P56657, P00186, Q5SWU9	40	192	14343	14.9406	1.01007e-05
BP00020	Lipid, fatty acid and steroid metabolism	12	24	4.72725e-06	Q91X77, P56593, Q6XVG2, P51658, Q05421, P17717, P20852, P56657, P00186, Q5SWU9, Q8VCC1, Q64435	40	780	14343	5.51654	4.84533e-05
BP00001	Carbohydrate metabolism	8	16	0.000633618	Q9ET01, P53657, Q7TNG8, P17717, Q5SWU9, Q8VCB3, Q922H4, Q64435	40	552	14343	5.19674	0.00518384

## Sheet: AgedKO-AgedWT
Enriched PANTHER Biological Processes, increased and decreased proteins in Aged Casp2-/- versus Aged WT
PANTHER Term	Biological Process	Count (number of proteins)	%	PValue	UniProt Accession	List Total	Pop Hits	Pop Total	Fold Enrichment	Benjamini p-value
BP00076	Electron transport	10	12.1951	8.49313e-06	Q6XVG2, P56480, Q9DBW0, Q8R1I1, P50544, Q9D3D9, Q9CZ13, Q64458, Q9DC61, P11714	70	285	14343	7.18947	0.000619809
BP00020	Fatty acid metabolism	8	9.7561	3.69513e-05	Q6XVG2, Q9D2R0, Q91XF0, P50544, Q9R0H0, Q64458, Q4LDG0, Q9QXD1	70	192	14343	8.5375	0.00134784
BP00081	Coenzyme and prosthetic group metabolism	7	8.53659	9.20174e-05	Q9Z2I8, Q91X72, Q9D2R0, Q91XF0, Q8CC86, Q9Z2I9, P10518	70	153	14343	9.37451	0.00223669
BP00019	Lipid, fatty acid and steroid metabolism	13	15.8537	0.000309198	Q9DBW0, Q9D2R0, Q9R0H0, O88451, Q64458, P11714, Q9QXD1, Q6XVG2, Q61694, P51660, Q91XF0, P50544, Q4LDG0	70	780	14343	3.415	0.00562784
BP00295	Steroid metabolism	7	8.53659	0.000750447	Q6XVG2, Q61694, Q9DBW0, P51660, Q64458, O88451, P11714	70	226	14343	6.34646	0.0109008
BP00082	Coenzyme metabolism	3	3.65854	0.0277919	Q9D2R0, Q91XF0, Q8CC86	70	54	14343	11.3833	0.290307
BP00141	Transport	11	13.4146	0.0868785	P02088, Q9CQQ7, Q9WVD5, P01942, Q91X72, P07724, Q921I1, Q60932, Q9D3D9, Q8VEM8, Q4LDG0	70	1286	14343	1.75264	0.612413
BP00013	Amino acid metabolism	4	4.87805	0.0885437	Q571F8, Q8CFA2, Q91WN4, Q922D8	70	219	14343	3.74247	0.570869
Enriched PANTHER Biological Processes, increased proteins in Aged Casp2-/- versus Aged WT
PANTHER Term	Biological Process	Count (number of proteins)	%	PValue	UniProt Accession	List Total	Pop Hits	Pop Total	Fold Enrichment	Benjamini p-value
BP00076	Electron transport	9	19.1489	6.42073e-07	Q6XVG2, P56480, Q9DBW0, Q8R1I1, P50544, Q9D3D9, Q9CZ13, Q64458, P11714	39	285	14343	11.6138	3.0819e-05
BP00295	Steroid metabolism	6	12.766	0.000305239	Q6XVG2, Q61694, Q9DBW0, Q64458, O88451, P11714	39	226	14343	9.76378	0.00730007
BP00019	Lipid, fatty acid and steroid metabolism	8	17.0213	0.00393952	Q6XVG2, Q61694, Q9DBW0, P50544, Q64458, O88451, P11714, Q4LDG0	39	780	14343	3.77199	0.0612038
BP00020	Fatty acid metabolism	4	8.51064	0.0141258	Q6XVG2, P50544, Q64458, Q4LDG0	39	192	14343	7.66186	0.156941
BP00013	Amino acid metabolism	4	8.51064	0.0200044	Q571F8, Q8CFA2, Q91WN4, Q922D8	39	219	14343	6.71725	0.176333
BP00081	Coenzyme and prosthetic group metabolism	3	6.38298	0.0619079	Q9Z2I8, Q8CC86, Q9Z2I9	39	153	14343	7.21116	0.400259
BP00008	Tricarboxylic acid pathway	2	4.25532	0.0741186	Q9Z2I8, Q9Z2I9	39	29	14343	25.3634	0.410254
Enriched PANTHER Biological Processes, decreased proteins in Aged Casp2-/- versus Aged WT
PANTHER Term	Biological Process	Count (number of proteins)	%	PValue	UniProt Accession	List Total	Pop Hits	Pop Total	Fold Enrichment	Benjamini p-value
BP00081	Coenzyme and prosthetic group metabolism	4	11.4286	0.00391231	Q91X72, Q9D2R0, Q91XF0, P10518	31	153	14343	12.0961	0.138396
BP00020	Fatty acid metabolism	4	11.4286	0.00734932	Q9D2R0, Q91XF0, Q9R0H0, Q9QXD1	31	192	14343	9.63911	0.130775
BP00022	Fatty acid beta-oxidation	2	5.71429	0.049048	Q9R0H0, Q9QXD1	31	24	14343	38.5565	0.471138
BP00019	Lipid, fatty acid and steroid metabolism	5	14.2857	0.0775105	Q9D2R0, Q91XF0, P51660, Q9R0H0, Q9QXD1	31	780	14343	2.96588	0.535342
BP00075	Other protein metabolism	2	5.71429	0.0823746	Q8VCH0	31	41	14343	22.5696	0.479696
