# Supplementary material for: Age-related proteostasis and metabolic alterations in Caspase-2-deficient mice
Source: Cell Death Dis. 2015 Jan 22;6(1):e1597–. doi: 10.1038/cddis.2014.567 (PMC4669765; doi:10.1038/cddis.2014.567)
Supplement: Supplementary Table S5 [file cddis2014567x6.xls]

## Sheet: AgedWT-YoungWT
Enriched KEGG biochemical pathway, increased and decreased proteins in Aged WT versus Young WT
KEGG Term	Biochemical Pathway	Count (number of proteins)	%	PValue	UniProt Accession	List Total	Pop Hits	Pop Total	Fold Enrichment	Benjamini p-value
mmu03010	Ribosome	54 (down 54)	9.76492	1.07091e-42	P62270, P62751, P35980, P61358, Q9CPR4, P62754, P12970, P63325, P35979, P47911, P14131, P47915, P62855, P62264, P62717, Q9D8E6, P62852, P67984, P62911, Q9CZM2, P14115, P97351, P62918, P19253, Q8BP67, P61255, P51410, O09167, Q9CXW4, P27659, P62900, Q6ZWV3, P14869, Q6ZWN5, P62301, Q9CR57, Q6ZWU9, P84099, P14148, P62830, P62245, P62242, P63276, P62702, P62908, P62849, P47964, P47963, P47962, P62082,…	350	89	5738	9.94709	1.54211e-40
mmu05012	Parkinson's disease	47	8.4991	6.64653e-24	Q9CPP6, P19783, Q60930, Q9CQ75, Q9D0M3, Q9DB77, Q60932, P19536, Q9CZ13, Q62425, P56391, Q9DCJ5, Q91YT0, Q03265, Q9DC69, P00405, Q9D3D9, Q8BK30, Q91WD5, Q8K3J1, Q3UIU2, Q99LY9, P52503, P68037, P97450, P56480, P12787, Q9CQ69, Q9D855, Q9CPQ1, Q9CR68, Q9CZB0, Q91VR2, Q9DB20, Q9CQC7, P70677, Q9CQQ7, Q9CQZ5, Q9DCX2, P48771, Q99LX0, Q8R1I1, Q91VD9, Q9D6J5, Q9DCT2, P51881, Q9DC70	350	133	5738	5.79347	4.7855e-22
mmu00190	Oxidative phosphorylation	45	8.13743	1.86588e-22	Q9CPP6, P19783, Q9CQ75, Q91VM9, Q9D0M3, P56135, Q9DB77, P19536, Q9CZ13, Q62425, P56391, Q9DCJ5, Q91YT0, Q03265, Q9DC69, P00405, Q9D3D9, Q8BK30, Q91WD5, Q8K3J1, Q3UIU2, Q99LY9, P52503, P97450, P56480, Q9CPQ8, P12787, Q9CQ69, Q9D855, Q9CPQ1, Q9CR68, Q9CZB0, Q91VR2, Q9DB20, Q9CQC7, Q9CQQ7, Q9CQZ5, Q9DCX2, P48771, Q9D819, Q8R1I1, Q91VD9, Q9D6J5, Q9DCT2, Q9DC70	350	130	5738	5.67495	8.95623e-21
mmu05016	Huntington's disease	48	8.67993	2.34701e-18	Q9CPP6, P19783, Q60930, Q9CQ75, Q9D0M3, Q9DB77, Q60932, P19536, Q9CZ13, Q62425, P56391, Q9DCJ5, Q91YT0, Q03265, Q9DC69, P00405, Q68FD5, Q9D3D9, Q8BK30, Q91WD5, Q8K3J1, Q3UIU2, Q99LY9, P52503, P97450, P56480, P84091, P12787, Q9CQ69, Q9D855, Q9CPQ1, Q9CR68, Q9CZB0, Q91VR2, Q9DB20, Q9CQC7, P70677, Q9CQQ7, Q9CQZ5, O88833, Q9DCX2, P48771, Q8R1I1, Q91VD9, Q9D6J5, P51881, Q9DCT2, Q9DC70	350	183	5738	4.30014	8.44925e-17
mmu05010	Alzheimer's disease	44	7.9566	2.40009e-15	Q9CPP6, P19783, Q9CQ75, Q9D0M3, Q9DB77, P19536, Q9CZ13, Q62425, P56391, Q9DCJ5, Q91YT0, Q03265, Q9DC69, P00405, Q9D3D9, Q8BK30, P62204, Q91WD5, Q8K3J1, Q3UIU2, Q99LY9, P52503, P97450, P56480, P12787, Q9CQ69, Q9D855, Q9CPQ1, Q9CR68, Q9CZB0, Q91VR2, Q9DB20, Q9CQC7, P70677, Q9CQQ7, O55143, Q9CQZ5, Q9DCX2, P48771, Q8R1I1, Q91VD9, Q9D6J5, Q9DCT2, Q9DC70	350	182	5738	3.96345	7.03881e-14
mmu00982	Drug metabolism	23	4.15913	2.45104e-10	Q91X77, P19157, P24472, Q8BW75, Q91W64, P10649, Q9DCM2, Q62452, Q9WVL0, P20852, P30115, P15626, Q64458, P56593, Q6XVG2, Q91VS7, O35660, P50285, P17717, P56657, P00186, P24456, P28474	350	75	5738	5.02758	5.88249e-09
mmu00071	Fatty acid metabolism	17	3.07414	3.1933e-09	P51174, O35728, Q9DBM2, Q8BMS1, P41216, Q8VCH0, Q9R0H0, Q9DBF1, P47740, P45952, O88833, P50544, Q8CAY6, P97742, P28474, P47738	350	45	5738	6.1934	6.56908e-08
mmu00980	Metabolism of xenobiotics by cytochrome P450	19	3.4358	3.90584e-08	P19157, Q91X77, P24472, Q91W64, P10649, Q9DCM2, Q62452, Q9WVL0, P30115, P15626, Q64458, Q6XVG2, P33267, Q91VS7, O35660, P17717, P56657, P00186, P28474	350	66	5738	4.71957	7.03051e-07
mmu00640	Propanoate metabolism	12	2.16998	6.90725e-07	Q9DBF1, P45952, P47740, Q9Z2I8, Q9DBM2, Q8BMS1, P16332, Q8CAY6, P06151, Q9WUM5, Q9Z2I9, P47738	350	30	5738	6.55771	1.10515e-05
mmu03320	PPAR signaling pathway	19	3.4358	7.55085e-07	P31786, P51174, O35728, Q9Z0R9, Q9DBM2, P41216, Q8VCH0, Q9R0H0, P06801, Q9QXD1, O35488, P45952, O88833, P32020, P12710, Q64516, P97742, Q4LDG0	350	79	5738	3.94293	1.08732e-05
mmu00010	Glycolysis / Gluconeogenesis	17	3.07414	1.99355e-06	P52480, Q9JII6, P17182, P17751, P06151, Q9D051, P05064, P09411, Q9DBF1, Q9QXD6, P47740, Q9D0F9, Q8K157, Q91Y97, P28474, P47738	350	68	5738	4.09857	2.60971e-05
mmu00830	Retinol metabolism	17	3.07414	1.99355e-06	Q9QYF1, Q91X77, O35728, Q91W64, O35945, Q62452, P20852, Q64458, P56593, Q6XVG2, P24549, O88833, Q64FW2, P17717, P56657, P00186, P28474	350	68	5738	4.09857	2.60971e-05
mmu04260	Cardiac muscle contraction	18	3.25497	2.97436e-06	P19783, Q9D0M3, Q9DB77, P12787, P21107, Q9CQ69, Q9D855, P19536, Q9CPQ1, Q9CZ13, Q9CR68, P56391, P58771, O55143, P00405, P48771, Q8R1I1, Q8VDN2	350	78	5738	3.7833	3.56917e-05
mmu00030	Pentose phosphate pathway	10	1.80832	1.27388e-05	Q8CFX1, Q93092, Q9CQ60, Q9QXD6, Q9DCD0, Q9D0F9, P40142, Q91Y97, P05064	350	26	5738	6.30549	0.000141097
mmu00480	Glutathione metabolism	13	2.35081	4.77819e-05	P19157, P24472, Q9DCD0, Q9DCM2, P10649, P97494, Q9WVL0, P30115, P15626, O88844, Q91VS7, O35660, P51855	350	52	5738	4.09857	0.000491362
mmu00280	Valine, leucine and isoleucine degradation	12	2.16998	6.97612e-05	P38060, Q9DBF1, P45952, P47740, Q9DBM2, Q8BMS1, P16332, Q8CAY6, Q8VCH0, P47738, Q9JLZ3	350	46	5738	4.27677	0.000669507
mmu00380	Tryptophan metabolism	11	1.98915	9.97783e-05	Q9DBF1, Q8BW75, P48776, P47740, Q78JT3, Q9DBM2, Q8BMS1, Q8CAY6, P00186, P24270, P47738	350	40	5738	4.50843	0.000897646
mmu00053	Ascorbate and aldarate metabolism	7	1.26582	0.000151778	Q9DBF1, P47740, Q62452, P17717, P58710, O70475, P47738	350	15	5738	7.65067	0.00128492
mmu00410	beta-Alanine metabolism	8	1.44665	0.000222913	Q9DBF1, P45952, P47740, Q8CHR6, Q9DBM2, Q8BMS1, P47738, Q8VC97	350	22	5738	5.96156	0.00178191
mmu00650	Butanoate metabolism	10	1.80832	0.000279088	P38060, Q9DBF1, P47740, Q80XN0, Q8VC28, Q9DBM2, Q8BMS1, Q8CAY6, Q9D051, P47738	350	37	5738	4.43089	0.00211325
mmu00620	Pyruvate metabolism	10	1.80832	0.0006331	Q9CPU0, Q9DBF1, P47740, P52480, Q8CAY6, P06151, Q05920, Q9D051, P47738, P06801	350	41	5738	3.99861	0.00454939
mmu01040	Biosynthesis of unsaturated fatty acids	8	1.44665	0.000891028	Q91X34, Q9Z0R9, O55137, Q8BMS1, Q8BWN8, Q8VCH0, Q9R0H0	350	27	5738	4.85757	0.00609398
mmu00120	Primary bile acid biosynthesis	6	1.08499	0.00146151	Q91X34, O09174, P32020, P51660, Q4LDG0, Q9QXD1	350	15	5738	6.55771	0.00952759
mmu03050	Proteasome	10	1.80832	0.00178202	P99026, P28063, Q9R1P0, Q99JI4, Q9Z2U1, Q9QUM9, O55234, Q9R1P4, P62196, P49722	350	47	5738	3.48815	0.0111048
mmu00450	Selenoamino acid metabolism	7	1.26582	0.00202035	Q9JLI6, Q8VCN5, Q91WT9, Q8BH69, Q3THS6, P50247, Q68FL6	350	23	5738	4.98957	0.012061
mmu00983	Drug metabolism	10	1.80832	0.00207843	P56593, P00493, Q8CHR6, Q8VCT4, Q62452, P17717, P20852, O55060, Q8VC97, Q64176	350	48	5738	3.41548	0.0119127
mmu00020	Citrate cycle (TCA cycle)	8	1.44665	0.00213732	O88844, Q9Z2I8, Q9WUM5, Q05920, Q9CZB0, Q9CZU6, Q9D051, Q9Z2I9	350	31	5738	4.23078	0.0117802
mmu00260	Glycine, serine and threonine metabolism	8	1.44665	0.00259577	Q8BW75, Q8CFA2, Q8VCN5, Q91WT9, Q9DBT9, Q3UEG6, Q9QXF8, Q8QZY2	350	32	5738	4.09857	0.0137665
mmu00330	Arginine and proline metabolism	10	1.80832	0.0041996	Q9DBF1, Q8BW75, P47740, A2AS89, Q8VCZ9, Q91YI0, Q8C196, Q61176, Q8CHT0, P47738	350	53	5738	3.09326	0.0214109
mmu00903	Limonene and pinene degradation	5	0.904159	0.0107436	Q9DBF1, P47740, Q9DBM2, Q8BMS1, P47738	350	15	5738	5.46476	0.0522229
mmu00232	Caffeine metabolism	4	0.723327	0.0142314	P56593, P20852, P00186, P25688	350	9	5738	7.28635	0.0664881
mmu00500	Starch and sucrose metabolism	7	1.26582	0.0200204	Q9D0F9, Q62452, P17717, Q9D6Y9, O70475, Q8VCB3	350	36	5738	3.18778	0.0896639
mmu00860	Porphyrin and chlorophyll metabolism	6	1.08499	0.0327861	Q923D2, Q62452, P17717, P22907, P70697, P10518	350	30	5738	3.27886	0.139301
mmu00270	Cysteine and methionine metabolism	6	1.08499	0.0471196	Q8VCN5, Q91WT9, P06151, Q99JT9, Q3THS6, P50247	350	33	5738	2.98078	0.189914
mmu00591	Linoleic acid metabolism	7	1.26582	0.0581525	Q91X77, Q6XVG2, Q91W64, Q8VC28, P56657, P00186, Q64458	350	46	5738	2.49478	0.22411
mmu00680	Methane metabolism	3	0.542495	0.0632021	O08709, P28474, P24270	350	7	5738	7.02612	0.23556
mmu00561	Glycerolipid metabolism	7	1.26582	0.063413	Q9DBF1, P47740, Q9JII6, Q8VC30, Q64516, P47738, Q8QZY2	350	47	5738	2.4417	0.230529
mmu00051	Fructose and mannose metabolism	6	1.08499	0.0711967	Q9QXD6, Q64442, Q8VC28, P17751, Q91Y97, P05064	350	37	5738	2.65853	0.249825
mmu00040	Pentose and glucuronate interconversions	4	0.723327	0.080458	Q62452, P17717, O70475, Q99KP3	350	17	5738	3.85748	0.272295
Enriched KEGG biochemical pathway, increased proteins in Aged WT versus Young WT
KEGG Term	Biochemical Pathway	Count (number of proteins)	%	PValue	UniProt Accession	List Total	Pop Hits	Pop Total	Fold Enrichment	Benjamini p-value
mmu00010	Glycolysis / Gluconeogenesis	17	6.58915	3.86991e-11	P52480, Q9JII6, P17182, P17751, P06151, Q9D051, P09411, P05064, Q9DBF1, Q9QXD6, P47740, Q9D0F9, Q8K157, Q91Y97, P28474, P47738	165	68	5738	8.69394	4.4117e-09
mmu00030	Pentose phosphate pathway	10	3.87597	2.10565e-08	Q8CFX1, Q93092, Q9CQ60, Q9QXD6, Q9DCD0, Q9D0F9, P40142, Q91Y97, P05064	165	26	5738	13.3753	1.20022e-06
mmu00480	Glutathione metabolism	12	4.65116	1.62935e-07	P19157, P24472, Q9DCD0, O88844, P10649, Q9DCM2, P97494, Q9WVL0, O35660, P30115, P15626, P51855	165	52	5738	8.02517	6.19152e-06
mmu00071	Fatty acid metabolism	10	3.87597	3.74356e-06	Q9DBF1, P45952, P51174, P47740, Q8CAY6, Q8VCH0, Q9R0H0, P28474, P47738	165	45	5738	7.72795	0.000106686
mmu00280	Valine, leucine and isoleucine degradation	10	3.87597	4.54129e-06	P38060, Q9DBF1, P45952, P47740, P16332, Q8CAY6, Q8VCH0, P47738, Q9JLZ3	165	46	5738	7.55995	0.000103536
mmu00620	Pyruvate metabolism	9	3.48837	1.60535e-05	Q9CPU0, Q9DBF1, P47740, P52480, Q8CAY6, P06151, Q9D051, P47738, P06801	165	41	5738	7.6337	0.000304973
mmu03050	Proteasome	9	3.48837	4.56548e-05	P99026, P28063, Q9R1P0, Q99JI4, Q9Z2U1, Q9QUM9, O55234, Q9R1P4, P49722	165	47	5738	6.65919	0.000743261
mmu03320	PPAR signaling pathway	11	4.26357	7.27015e-05	P31786, P45952, P51174, P32020, Q8VCH0, P12710, Q64516, Q9R0H0, P06801, Q9QXD1	165	79	5738	4.84219	0.0010355
mmu00640	Propanoate metabolism	7	2.71318	0.000167087	Q9DBF1, P45952, P47740, P16332, Q8CAY6, P06151, P47738	165	30	5738	8.11434	0.00211437
mmu00410	beta-Alanine metabolism	6	2.32558	0.000318485	Q9DBF1, P45952, P47740, Q8CHR6, P47738, Q8VC97	165	22	5738	9.4843	0.00362472
mmu00450	Selenoamino acid metabolism	6	2.32558	0.000397636	Q9JLI6, Q8VCN5, Q91WT9, Q8BH69, Q3THS6, P50247	165	23	5738	9.07194	0.0041133
mmu00980	Metabolism of xenobiotics by cytochrome P450	9	3.48837	0.000525815	P19157, P24472, P10649, Q9DCM2, Q9WVL0, O35660, P30115, P15626, P28474	165	66	5738	4.74215	0.00498409
mmu00650	Butanoate metabolism	7	2.71318	0.000554351	P38060, Q9DBF1, P47740, Q8VC28, Q8CAY6, Q9D051, P47738	165	37	5738	6.5792	0.00485078
mmu00120	Primary bile acid biosynthesis	5	1.93798	0.000686302	Q91X34, O09174, P32020, P51660, Q9QXD1	165	15	5738	11.5919	0.00557478
mmu01040	Biosynthesis of unsaturated fatty acids	6	2.32558	0.000869719	Q91X34, O55137, Q8BWN8, Q8VCH0, Q9R0H0	165	27	5738	7.72795	0.00659092
mmu00982	Drug metabolism	9	3.48837	0.00124238	P19157, P24472, P10649, Q9DCM2, Q9WVL0, O35660, P30115, P15626, P28474	165	75	5738	4.17309	0.00881836
mmu00260	Glycine, serine and threonine metabolism	6	2.32558	0.00193321	Q8CFA2, Q8VCN5, Q91WT9, Q9DBT9, Q3UEG6, Q9QXF8	165	32	5738	6.52045	0.0128926
mmu00270	Cysteine and methionine metabolism	6	2.32558	0.00222659	Q8VCN5, Q91WT9, P06151, Q99JT9, Q3THS6, P50247	165	33	5738	6.32287	0.0140183
mmu00051	Fructose and mannose metabolism	6	2.32558	0.00373031	Q9QXD6, Q64442, Q8VC28, P17751, Q91Y97, P05064	165	37	5738	5.63931	0.0221742
mmu00380	Tryptophan metabolism	6	2.32558	0.00525686	Q9DBF1, P47740, Q78JT3, Q8CAY6, P24270, P47738	165	40	5738	5.21636	0.0295963
mmu00053	Ascorbate and aldarate metabolism	4	1.55039	0.00809874	Q9DBF1, P47740, O70475, P47738	165	15	5738	9.27354	0.0431835
mmu00983	Drug metabolism	6	2.32558	0.0113955	P00493, Q8CHR6, Q8VCT4, O55060, Q8VC97, Q64176	165	48	5738	4.34697	0.0576593
mmu00680	Methane metabolism	3	1.16279	0.0155139	O08709, P28474, P24270	165	7	5738	14.9039	0.0745707
mmu00330	Arginine and proline metabolism	6	2.32558	0.0170462	Q9DBF1, P47740, Q91YI0, Q61176, Q8CHT0, P47738	165	53	5738	3.93688	0.0784218
mmu04142	Lysosome	9	3.48837	0.0200921	Q05117, O89023, P10605, Q9QWR8, Q61207, Q9WUU7, Q9Z0M5, P16675, P18242	165	119	5738	2.6301	0.0883989
mmu00520	Amino sugar and nucleotide sugar metabolism	5	1.93798	0.0359847	Q9CYR6, Q9D0F9, Q03249, O70475	165	44	5738	3.95179	0.148442
mmu00561	Glycerolipid metabolism	5	1.93798	0.0442984	Q9DBF1, P47740, Q9JII6, Q64516, P47738	165	47	5738	3.69955	0.174121
mmu00860	Porphyrin and chlorophyll metabolism	4	1.55039	0.0529604	Q923D2, P22907, P70697, P10518	165	30	5738	4.63677	0.198719
mmu00903	Limonene and pinene degradation	3	1.16279	0.0668281	Q9DBF1, P47740, P47738	165	15	5738	6.95515	0.238064
mmu00500	Starch and sucrose metabolism	4	1.55039	0.0824134	Q9D0F9, Q9D6Y9, O70475	165	36	5738	3.86397	0.278795
mmu00350	Tyrosine metabolism	4	1.55039	0.0992725	O09173, Q9WVL0, P35505, P28474	165	39	5738	3.56674	0.319198
Enriched KEGG biochemical pathway, decreased proteins in Aged WT versus Young WT
KEGG Term	Biochemical Pathway	Count (number of proteins)	%	PValue	UniProt Accession	List Total	Pop Hits	Pop Total	Fold Enrichment	Benjamini p-value
mmu03010	Ribosome	54	18.3051	9.13992e-59	P62270, P62751, P35980, P61358, Q9CPR4, P62754, P12970, P63325, P35979, P47911, P14131, P47915, P62855, P62264, P62717, Q9D8E6, P62852, P67984, P62911, Q9CZM2, P14115, P97351, P62918, P19253, Q8BP67, P61255, P51410, O09167, Q9CXW4, P27659, P62900, Q6ZWV3, P14869, Q6ZWN5, P62301, Q9CR57, Q6ZWU9, P84099, P14148, P62830, P62245, P62242, P62702, P63276, P62908, P62849, P47964, P47963, P47962, P62082,…	185	89	5738	18.8188	9.77971e-57
mmu05012	Parkinson's disease	44	14.9153	5.53397e-33	Q9CPP6, P19783, Q60930, Q9CQ75, Q9D0M3, Q9DB77, Q60932, P19536, Q9CZ13, Q62425, P56391, Q9DCJ5, Q91YT0, Q03265, Q9DC69, P00405, Q9D3D9, Q8BK30, Q91WD5, Q8K3J1, Q3UIU2, Q99LY9, P52503, P97450, P56480, P12787, Q9CQ69, Q9D855, Q9CPQ1, Q9CR68, Q9CZB0, Q91VR2, Q9DB20, Q9CQC7, Q9CQQ7, Q9CQZ5, Q9DCX2, P48771, Q8R1I1, Q91VD9, Q9D6J5, Q9DCT2, P51881, Q9DC70	185	133	5738	10.261	2.96067e-31
mmu00190	Oxidative phosphorylation	43	14.5763	3.44417e-32	Q9CPP6, P19783, Q9CQ75, Q9D0M3, P56135, Q9DB77, P19536, Q9CZ13, Q62425, P56391, Q9DCJ5, Q91YT0, Q03265, Q9DC69, P00405, Q9D3D9, Q8BK30, Q91WD5, Q8K3J1, Q3UIU2, Q99LY9, P52503, P97450, P56480, Q9CPQ8, P12787, Q9CQ69, Q9D855, Q9CPQ1, Q9CR68, Q9CZB0, Q91VR2, Q9DB20, Q9CQC7, Q9CQQ7, Q9CQZ5, Q9DCX2, P48771, Q8R1I1, Q91VD9, Q9D6J5, Q9DCT2, Q9DC70	185	130	5738	10.2592	1.22842e-30
mmu05016	Huntington's disease	47	15.9322	7.04465e-30	Q9CPP6, P19783, Q60930, Q9CQ75, Q9D0M3, Q9DB77, Q60932, P19536, Q9CZ13, Q62425, P56391, Q9DCJ5, Q91YT0, Q03265, Q9DC69, P00405, Q68FD5, Q9D3D9, Q8BK30, Q91WD5, Q8K3J1, Q3UIU2, Q99LY9, P52503, P97450, P56480, P84091, P12787, Q9CQ69, Q9D855, Q9CPQ1, Q9CR68, Q9CZB0, Q91VR2, Q9DB20, Q9CQC7, Q9CQQ7, Q9CQZ5, O88833, Q9DCX2, P48771, Q8R1I1, Q91VD9, Q9D6J5, P51881, Q9DCT2, Q9DC70	185	183	5738	7.96591	1.88444e-28
mmu05010	Alzheimer's disease	42	14.2373	1.43429e-24	Q9CPP6, P19783, Q9CQ75, Q9D0M3, Q9DB77, P19536, Q9CZ13, Q62425, P56391, Q9DCJ5, Q91YT0, Q03265, Q9DC69, P00405, Q9D3D9, Q8BK30, Q91WD5, Q8K3J1, Q3UIU2, Q99LY9, P52503, P97450, P56480, P12787, Q9CQ69, Q9D855, Q9CPQ1, Q9CR68, Q9CZB0, Q91VR2, Q9DB20, Q9CQC7, Q9CQQ7, O55143, Q9CQZ5, Q9DCX2, P48771, Q8R1I1, Q91VD9, Q9D6J5, Q9DCT2, Q9DC70	185	182	5738	7.15759	3.06939e-23
mmu04260	Cardiac muscle contraction	16	5.42373	1.64161e-08	P19783, Q9D0M3, Q9DB77, P12787, Q9CQ69, Q9D855, P19536, Q9CPQ1, Q9CZ13, Q9CR68, P56391, O55143, P48771, P00405, Q8R1I1, Q8VDN2	185	78	5738	6.3623	2.92753e-07
mmu00830	Retinol metabolism	14	4.74576	1.66252e-07	Q9QYF1, Q91X77, O35728, Q91W64, Q62452, P20852, Q64458, P56593, Q6XVG2, O88833, Q64FW2, P17717, P00186, P56657	185	68	5738	6.38569	2.54128e-06
mmu00982	Drug metabolism	14	4.74576	5.51067e-07	Q91X77, Q8BW75, Q91W64, Q62452, P20852, Q64458, P56593, Q6XVG2, Q91VS7, P50285, P17717, P00186, P56657, P24456	185	75	5738	5.78969	7.37049e-06
mmu00980	Metabolism of xenobiotics by cytochrome P450	10	3.38983	0.000225037	Q91X77, Q6XVG2, P33267, Q91W64, Q62452, Q91VS7, P17717, P56657, P00186, Q64458	185	66	5738	4.69943	0.00267217
mmu00071	Fatty acid metabolism	7	2.37288	0.00288217	O35728, O88833, Q9DBM2, Q8BMS1, P41216, P50544, P97742	185	45	5738	4.82474	0.0304117
mmu03320	PPAR signaling pathway	8	2.71186	0.0128866	O35728, O88833, Q9Z0R9, Q9DBM2, P41216, P97742, O35488, Q4LDG0	185	79	5738	3.14088	0.118531
mmu00640	Propanoate metabolism	5	1.69492	0.0146097	Q9Z2I8, Q9DBM2, Q8BMS1, Q9WUM5, Q9Z2I9	185	30	5738	5.16937	0.122985
mmu00591	Linoleic acid metabolism	6	2.0339	0.0151781	Q91X77, Q6XVG2, Q91W64, P56657, P00186, Q64458	185	46	5738	4.04559	0.118284
mmu00020	Citrate cycle (TCA cycle)	5	1.69492	0.016364	Q9Z2I8, Q9WUM5, Q05920, Q9CZB0, Q9Z2I9	185	31	5738	5.00262	0.118475
mmu00590	Arachidonic acid metabolism	8	2.71186	0.0165941	Q91X77, Q6XVG2, O35728, Q91W64, O88833, P56657, Q9EP75, Q64458	185	83	5738	2.98951	0.112516
mmu00232	Caffeine metabolism	3	1.01695	0.0317425	P56593, P20852, P00186	185	9	5738	10.3387	0.194039
mmu00380	Tryptophan metabolism	5	1.69492	0.0380864	Q8BW75, P48776, Q9DBM2, Q8BMS1, P00186	185	40	5738	3.87703	0.216829
mmu00510	N-Glycan biosynthesis	5	1.69492	0.0587505	P46978, Q9DBG6, O54734, Q80UM7, Q91YQ5	185	46	5738	3.37133	0.302267
mmu00053	Ascorbate and aldarate metabolism	3	1.01695	0.0817	Q62452, P17717, P58710	185	15	5738	6.20324	0.381208
mmu00150	Androgen and estrogen metabolism	4	1.35593	0.0877476	Q61694, P51658, Q62452, P17717	185	33	5738	3.75954	0.388192

## Sheet: AgedKO-YoungKO
Enriched KEGG biochemical pathway, increased and decreased proteins in Aged Casp2-/- versus Young Casp2-/-
KEGG Term	Biochemical Pathway	Count (number of proteins)	%	PValue	UniProt Accession	List Total	Pop Hits	Pop Total	Fold Enrichment	Benjamini p-value
mmu00190	Oxidative phosphorylation	17	8.37438	3.26e-08	P97450, P56135, Q9CPQ8, Q9CQ54, P12787, Q9CPQ1, Q9CZ13, Q62425, P56391, Q9DCJ5, Q91YT0, Q9CQQ7, Q9DCX2, P00405, Q8R1I1, Q8BK30, Q99LY9	133	130	5738	5.64176	3.48e-06
mmu00071	Fatty acid metabolism	11	5.41872	4.75e-08	Q9DBF1, O35728, O88833, Q9DBM2, P50544, Q8VCH0, Q9CZS1, Q9QYY9, P97742, P47738	133	45	5738	10.546	2.54e-06
mmu00620	Pyruvate metabolism	10	4.92611	2.58e-07	Q9CPU0, Q9DBF1, P52480, P53657, Q7TNG8, Q9CZS1, Q8BMF4, Q9D051, P47738, P06801	133	41	5738	10.5226	9.2e-06
mmu05012	Parkinson's disease	16	7.88177	2.92e-07	P97450, P12787, Q9CQ54, Q9CPQ1, Q9CZ13, Q62425, P56391, Q9DCJ5, Q91YT0, Q9CQQ7, Q9DCX2, P00405, Q8R1I1, Q99LX0, Q8BK30, Q99LY9	133	133	5738	5.19012	7.81e-06
mmu00010	Glycolysis / Gluconeogenesis	12	5.91133	3.16e-07	Q9DBF1, P52480, P53657, Q9D0F9, Q8K157, Q9JII6, Q9CZS1, Q8BMF4, Q9QYY9, Q9D051, P47738	133	68	5738	7.61345	6.76e-06
mmu03010	Ribosome	13	6.40394	6.99e-07	P62849, P47963, P61358, P62754, P62301, Q9CZX8, Q6ZWU9, P62918, P84099, P19253, P61255, O09167, P62843	133	89	5738	6.30177	1.25e-05
mmu05016	Huntington's disease	17	8.37438	3.67e-06	P97450, Q9CQ54, P12787, Q9CPQ1, Q9CZ13, Q62425, P56391, Q9DCJ5, Q91YT0, Q9CQQ7, O88833, Q9DCX2, P00405, Q8R1I1, Q8BK30, Q99LY9, P09671	133	183	5738	4.00781	5.61e-05
mmu00982	Drug metabolism	11	5.41872	6.87e-06	Q8BW75, P24472, Q91W64, Q62452, Q9WVL0, O35660, P50285, P20852, P30115, Q9QYY9, O54754, Q64435	133	75	5738	6.32762	9.18e-05
mmu00280	Valine, leucine and isoleucine degradation	9	4.4335	7.93e-06	Q9DBF1, Q6P3A8, Q9DBM2, Q8VCH0, Q9CZS1, O54754, P47738, Q99L13	133	46	5738	8.44099	9.43e-05
mmu05010	Alzheimer's disease	15	7.38916	6.53e-05	P97450, P12787, Q9CQ54, Q9CPQ1, Q9CZ13, P56391, Q62425, Q9DCJ5, Q91YT0, Q9CQQ7, Q9DCX2, P00405, Q8R1I1, Q8BK30, Q99LY9	133	182	5738	3.55573	0.000699
mmu00830	Retinol metabolism	9	4.4335	0.000147	O35728, P24549, Q91W64, O88833, O35945, Q62452, Q64FW2, P20852, Q9QYY9, Q64435	133	68	5738	5.71008	0.00142783
mmu00650	Butanoate metabolism	7	3.44828	0.000171	Q9DBF1, Q8VC28, Q9DBM2, Q9CZS1, Q91YP0, Q9D051, P47738	133	37	5738	8.16216	0.00152474
mmu00380	Tryptophan metabolism	7	3.44828	0.000267	Q9DBF1, Q8BW75, Q8R0V5, Q9DBM2, Q9CZS1, O54754, P47738	133	40	5738	7.55	0.00219539
mmu00053	Ascorbate and aldarate metabolism	5	2.46305	0.0003	Q9DBF1, Q62452, Q9CZS1, O70475, P47738, Q64435	133	15	5738	14.381	0.00229051
mmu03320	PPAR signaling pathway	9	4.4335	0.000419	O35728, O88833, Q9Z0R9, P32020, Q9DBM2, Q8VCH0, P97742, P06801	133	79	5738	4.91501	0.00298769
mmu00980	Metabolism of xenobiotics by cytochrome P450	8	3.94089	0.000732	P24472, P33267, Q91W64, Q62452, Q9WVL0, O35660, P30115, Q9QYY9, Q64435	133	66	5738	5.22944	0.00488265
mmu00983	Drug metabolism	7	3.44828	0.000734	P00493, Q8CHR6, Q8VCT4, Q62452, P20852, Q00519, Q64176, Q64435	133	48	5738	6.29167	0.0046126
mmu00500	Starch and sucrose metabolism	6	2.95567	0.00126935	Q9ET01, Q9D0F9, Q62452, Q9D6Y9, O70475, Q64435	133	36	5738	7.19048	0.00752197
mmu00410	beta-Alanine metabolism	5	2.46305	0.00141874	Q9DBF1, Q8CHR6, Q9DBM2, Q9CZS1, P47738	133	22	5738	9.80519	0.00796352
mmu00903	Limonene and pinene degradation	4	1.97044	0.0044216	Q9DBF1, Q9DBM2, Q9CZS1, P47738	133	15	5738	11.5048	0.0234292
mmu04260	Cardiac muscle contraction	7	3.44828	0.00877113	P00405, Q8R1I1, P12787, Q9CPQ1, Q9CZ13, P56391, Q8VDN2	133	78	5738	3.87179	0.0438956
mmu00310	Lysine degradation	5	2.46305	0.0140331	Q9DBF1, Q9D826, Q9DBM2, Q9CZS1, P47738	133	41	5738	5.26132	0.0664263
mmu00340	Histidine metabolism	4	1.97044	0.01891	Q9DBF1, Q8BW75, Q9CZS1, P47738	133	25	5738	6.90286	0.084985
mmu00030	Pentose phosphate pathway	4	1.97044	0.0210243	Q9D0F9, P40142, Q9D7G0	133	26	5738	6.63736	0.0903838
mmu01040	Biosynthesis of unsaturated fatty acids	4	1.97044	0.023263	Q91X34, Q9Z0R9, Q8VCH0	133	27	5738	6.39153	0.0958338
mmu00230	Purine metabolism	9	4.4335	0.0276753	P00493, P52480, P53657, O88833, Q9D7G0, P55264, P46664, Q9WUZ9, Q00519	133	157	5738	2.47316	0.10908
mmu00640	Propanoate metabolism	4	1.97044	0.0307252	Q9DBF1, Q9DBM2, Q9CZS1, P47738	133	30	5738	5.75238	0.116331
mmu00590	Arachidonic acid metabolism	6	2.95567	0.0416279	O35728, Q91W64, O88833, P48758, P34914, P24527	133	83	5738	3.11876	0.14997
mmu00120	Primary bile acid biosynthesis	3	1.47783	0.0453499	Q91X34, P32020, Q60991	133	15	5738	8.62857	0.157379
mmu00040	Pentose and glucuronate interconversions	3	1.47783	0.0570205	Q62452, O70475, Q64435, Q99KP3	133	17	5738	7.61345	0.188931
mmu00350	Tyrosine metabolism	4	1.97044	0.0596508	Q8BW75, Q9WVL0, Q9QYY9, O54754	133	39	5738	4.42491	0.191268
mmu00561	Glycerolipid metabolism	4	1.97044	0.0929227	Q9DBF1, Q9JII6, Q9CZS1, P47738	133	47	5738	3.67173	0.278273
Enriched KEGG biochemical pathway, increased proteins in Aged Casp2-/- versus Young Casp2-/-
KEGG Term	Biochemical Pathway	Count (number of proteins)	%	PValue	UniProt Accession	List Total	Pop Hits	Pop Total	Fold Enrichment	Benjamini p-value
mmu00010	Glycolysis / Gluconeogenesis	11	10	9.52252e-09	Q9DBF1, P52480, P53657, Q9D0F9, Q8K157, Q9JII6, Q9QYY9, Q8BMF4, Q9D051, P47738	74	68	5738	12.5433	6.85621e-07
mmu00620	Pyruvate metabolism	9	8.18182	3.16912e-08	Q9CPU0, Q9DBF1, P52480, P53657, Q7TNG8, Q8BMF4, Q9D051, P47738, P06801	74	41	5738	17.0211	1.14088e-06
mmu00280	Valine, leucine and isoleucine degradation	7	6.36364	2.15692e-05	Q9DBF1, Q6P3A8, Q8VCH0, O54754, P47738, Q99L13	74	46	5738	11.7996	0.000517531
mmu00500	Starch and sucrose metabolism	6	5.45455	8.04824e-05	Q9ET01, Q9D0F9, Q9D6Y9, O70475, Q64435	74	36	5738	12.9234	0.00144769
mmu00983	Drug metabolism	6	5.45455	0.000324687	P00493, Q8CHR6, Q8VCT4, Q00519, Q64176, Q64435	74	48	5738	9.69257	0.00466534
mmu00982	Drug metabolism	7	6.36364	0.000346655	P24472, Q9WVL0, O35660, P30115, Q9QYY9, O54754, Q64435	74	75	5738	7.23712	0.00415193
mmu00053	Ascorbate and aldarate metabolism	4	3.63636	0.000805509	Q9DBF1, O70475, P47738, Q64435	74	15	5738	20.6775	0.00825432
mmu00650	Butanoate metabolism	5	4.54545	0.0011594	Q9DBF1, Q8VC28, Q91YP0, Q9D051, P47738	74	37	5738	10.4785	0.0103863
mmu00980	Metabolism of xenobiotics by cytochrome P450	6	5.45455	0.00141921	P24472, Q9WVL0, O35660, P30115, Q9QYY9, Q64435	74	66	5738	7.04914	0.0112974
mmu00071	Fatty acid metabolism	5	4.54545	0.0024227	Q9DBF1, Q8VCH0, Q9QYY9, P47738	74	45	5738	8.61562	0.017313
mmu00230	Purine metabolism	8	7.27273	0.00359935	P00493, P52480, P53657, Q9D7G0, P55264, P46664, Q9WUZ9, Q00519	74	157	5738	3.95111	0.0233255
mmu00030	Pentose phosphate pathway	4	3.63636	0.00416358	Q9D0F9, P40142, Q9D7G0	74	26	5738	11.9293	0.0247229
mmu00380	Tryptophan metabolism	4	3.63636	0.0139369	Q9DBF1, Q8R0V5, O54754, P47738	74	40	5738	7.75405	0.0747874
mmu00120	Primary bile acid biosynthesis	3	2.72727	0.0150618	Q91X34, P32020, Q60991	74	15	5738	15.5081	0.0750816
mmu04142	Lysosome	6	5.45455	0.0172677	Q05117, P10605, Q61207, Q9Z0M5, P16675, P18242	74	119	5738	3.90961	0.0802092
mmu00040	Pentose and glucuronate interconversions	3	2.72727	0.0191919	O70475, Q64435, Q99KP3	74	17	5738	13.6836	0.083509
mmu00480	Glutathione metabolism	4	3.63636	0.0279846	P24472, Q9WVL0, O35660, P30115	74	52	5738	5.96466	0.113269
mmu00410	beta-Alanine metabolism	3	2.72727	0.0312956	Q9DBF1, Q8CHR6, P47738	74	22	5738	10.5737	0.119427
mmu01040	Biosynthesis of unsaturated fatty acids	3	2.72727	0.0456621	Q91X34, Q8VCH0	74	27	5738	8.61562	0.162313
mmu00830	Retinol metabolism	4	3.63636	0.0550173	P24549, O35945, Q9QYY9, Q64435	74	68	5738	4.56121	0.184309
mmu03320	PPAR signaling pathway	4	3.63636	0.0787596	P32020, Q8VCH0, P06801	74	79	5738	3.9261	0.245168
mmu00350	Tyrosine metabolism	3	2.72727	0.0875249	Q9WVL0, Q9QYY9, O54754	74	39	5738	5.96466	0.259007
mmu00310	Lysine degradation	3	2.72727	0.0953209	Q9DBF1, Q9D826, P47738	74	41	5738	5.6737	0.269182
Enriched KEGG biochemical pathway, decreased proteins in Aged Casp2-/- versus Young Casp2-/-
KEGG Term	Biochemical Pathway	Count (number of proteins)	%	PValue	UniProt Accession	List Total	Pop Hits	Pop Total	Fold Enrichment	Benjamini p-value
mmu00190	Oxidative phosphorylation	17	18.0851	9.12029e-14	P97450, P56135, Q9CPQ8, Q9CQ54, P12787, Q9CPQ1, Q9CZ13, Q62425, P56391, Q9DCJ5, Q91YT0, Q9CQQ7, Q9DCX2, P00405, Q8R1I1, Q8BK30, Q99LY9	60	130	5738	12.5059	7.10965e-12
mmu05012	Parkinson's disease	15	15.9574	3.55366e-11	P97450, P12787, Q9CQ54, Q9CZ13, Q9CPQ1, Q62425, P56391, Q9DCJ5, Q91YT0, Q9CQQ7, Q9DCX2, P00405, Q8R1I1, Q8BK30, Q99LY9	60	133	5738	10.7857	1.38593e-09
mmu03010	Ribosome	13	13.8298	5.61316e-11	P62849, P47963, P61358, P62754, P62301, Q9CZX8, Q6ZWU9, P62918, P84099, P19253, P61255, O09167, P62843	60	89	5738	13.9689	1.45942e-09
mmu05016	Huntington's disease	16	17.0213	2.368e-10	P97450, P12787, Q9CQ54, Q9CPQ1, Q9CZ13, Q62425, P56391, Q9DCJ5, Q91YT0, Q9CQQ7, O88833, Q9DCX2, P00405, Q8R1I1, Q8BK30, Q99LY9	60	183	5738	8.36138	4.6176e-09
mmu05010	Alzheimer's disease	15	15.9574	2.41615e-09	P97450, P12787, Q9CQ54, Q9CZ13, Q9CPQ1, Q62425, P56391, Q9DCJ5, Q91YT0, Q9CQQ7, Q9DCX2, P00405, Q8R1I1, Q8BK30, Q99LY9	60	182	5738	7.88187	3.76919e-08
mmu00071	Fatty acid metabolism	6	6.38298	8.62927e-05	O35728, O88833, Q9DBM2, P50544, Q9CZS1, P97742	60	45	5738	12.7511	0.00112122
mmu04260	Cardiac muscle contraction	7	7.44681	0.000132051	P00405, Q8R1I1, P12787, Q9CPQ1, Q9CZ13, P56391, Q8VDN2	60	78	5738	8.58248	0.00147044
mmu00830	Retinol metabolism	6	6.38298	0.000614717	O35728, Q91W64, O88833, Q62452, Q64FW2, P20852	60	68	5738	8.43824	0.0059774
mmu00982	Drug metabolism	5	5.31915	0.0071218	Q8BW75, Q91W64, Q62452, P50285, P20852	60	75	5738	6.37556	0.0600637
mmu03320	PPAR signaling pathway	5	5.31915	0.00854053	O35728, O88833, Q9Z0R9, Q9DBM2, P97742	60	79	5738	6.05274	0.0647134
mmu00590	Arachidonic acid metabolism	4	4.25532	0.0531881	O35728, Q91W64, O88833, P48758	60	83	5738	4.60884	0.321284
mmu00380	Tryptophan metabolism	3	3.19149	0.0631982	Q8BW75, Q9DBM2, Q9CZS1	60	40	5738	7.1725	0.345801

## Sheet: YoungKO-YoungWT
Enriched KEGG biochemical pathway, increased and decreased proteins in Young Casp2-/- versus Young WT
KEGG Term	Biochemical Pathway	Count (number of proteins)	%	PValue	UniProt Accession	List Total	Pop Hits	Pop Total	Fold Enrichment	Bonferroni	Benjamini p-value
mmu00982	Drug metabolism	10	11.3636	1.59778e-08	Q91X77, P56593, Q6XVG2, Q91VS7, Q05421, P17717, P20852, P56657, P00186, Q64435	53	75	5738	14.4352	1.1504e-06	1.1504e-06
mmu00830	Retinol metabolism	9	10.2273	1.27061e-07	Q91X77, P56593, Q6XVG2, P24549, P17717, P20852, P56657, P00186, Q64435	53	68	5738	14.3291	9.14838e-06	4.5742e-06
mmu00980	Metabolism of xenobiotics by cytochrome P450	8	9.09091	1.71259e-06	Q91X77, Q6XVG2, Q91VS7, Q05421, P17717, P56657, P00186, Q64435	53	66	5738	13.1229	0.000123299	4.11015e-05
mmu00591	Linoleic acid metabolism	6	6.81818	5.19946e-05	Q91X77, Q6XVG2, Q05421, Q9DCT1, P56657, P00186	53	46	5738	14.1214	0.00373671	0.000935488
mmu00260	Glycine, serine and threonine metabolism	5	5.68182	0.000178821	Q8VBT2, Q8CFA2, Q8VCN5, Q91WT9, Q9QXF8	53	32	5738	16.9163	0.0127937	0.00257193
mmu00232	Caffeine metabolism	3	3.40909	0.00278448	P56593, P20852, P00186	53	9	5738	36.0881	0.181893	0.0329068
mmu00270	Cysteine and methionine metabolism	4	4.54545	0.00316206	Q8VBT2, Q8VCN5, Q91WT9, Q91X83	53	33	5738	13.1229	0.203899	0.0320507
mmu00500	Starch and sucrose metabolism	4	4.54545	0.00405973	Q9ET01, P17717, Q8VCB3, Q64435	53	36	5738	12.0294	0.2539	0.0359498
mmu00620	Pyruvate metabolism	4	4.54545	0.00587146	P53657, Q7TNG8, Q5SWU9, Q9DBK0	53	41	5738	10.5624	0.34557	0.0460177
mmu00140	Steroid hormone biosynthesis	4	4.54545	0.00761974	P51658, O88587, P17717, Q64435	53	45	5738	9.62348	0.423467	0.0535832
mmu00983	Drug metabolism	4	4.54545	0.00911254	P56593, P17717, P20852, Q64435	53	48	5738	9.02201	0.482689	0.0581593
mmu00910	Nitrogen metabolism	3	3.40909	0.0180476	P35492, Q8CFA2, Q8VCN5	53	23	5738	14.1214	0.730529	0.103516
mmu00450	Selenoamino acid metabolism	3	3.40909	0.0180476	Q8VCN5, Q91WT9, Q91X83	53	23	5738	14.1214	0.730529	0.103516
mmu00150	Androgen and estrogen metabolism	3	3.40909	0.0355647	P51658, P17717, Q64435	53	33	5738	9.8422	0.926267	0.181729
mmu00590	Arachidonic acid metabolism	4	4.54545	0.0388275	Q91X77, Q6XVG2, Q05421, P56657	53	83	5738	5.21755	0.942231	0.184264
mmu00330	Arginine and proline metabolism	3	3.40909	0.082851	Q91YI0, Q61176, Q8CHT0	53	53	5738	6.12816	0.998025	0.339745
Enriched KEGG biochemical pathway, increased proteins in Young Casp2-/- versus Young WT
KEGG Term	Biochemical Pathway	Count (number of proteins)	%	PValue	UniProt Accession	List Total	Pop Hits	Pop Total	Fold Enrichment	Bonferroni	Benjamini p-value
mmu00260	Glycine, serine and threonine metabolism	5	13.1579	7.83107e-06	Q8VBT2, Q8CFA2, Q8VCN5, Q91WT9, Q9QXF8	25	32	5738	35.8625	0.000258393	0.000258393
mmu00270	Cysteine and methionine metabolism	4	10.5263	0.000323129	Q8VBT2, Q8VCN5, Q91WT9, Q91X83	25	33	5738	27.8206	0.0106083	0.00531829
mmu00450	Selenoamino acid metabolism	3	7.89474	0.00402077	Q8VCN5, Q91WT9, Q91X83	25	23	5738	29.9374	0.124494	0.04335
mmu00910	Nitrogen metabolism	3	7.89474	0.00402077	P35492, Q8CFA2, Q8VCN5	25	23	5738	29.9374	0.124494	0.04335
mmu00330	Arginine and proline metabolism	3	7.89474	0.0202915	Q91YI0, Q61176, Q8CHT0	25	53	5738	12.9917	0.49161	0.155598
mmu00360	Phenylalanine metabolism	2	5.26316	0.0882419	P49429, P16331	25	22	5738	20.8655	0.952573	0.456493
Enriched KEGG biochemical pathway, decreased proteins in Young Casp2-/- versus Young WT
KEGG Term	Biochemical Pathway	Count (number of proteins)	%	PValue	UniProt Accession	List Total	Pop Hits	Pop Total	Fold Enrichment	Bonferroni	Benjamini p-value
mmu00982	Drug metabolism	10	20	2.64232e-11	Q91X77, P56593, Q6XVG2, Q91VS7, Q05421, P17717, P20852, P56657, P00186, Q64435	28	75	5738	27.3238	1.24189e-09	1.24189e-09
mmu00830	Retinol metabolism	9	18	4.73693e-10	Q91X77, P56593, Q6XVG2, P24549, P17717, P20852, P56657, P00186, Q64435	28	68	5738	27.1229	2.22635e-08	1.11318e-08
mmu00980	Metabolism of xenobiotics by cytochrome P450	8	16	1.42541e-08	Q91X77, Q6XVG2, Q91VS7, Q05421, P17717, P56657, P00186, Q64435	28	66	5738	24.8398	6.69944e-07	2.23315e-07
mmu00591	Linoleic acid metabolism	5	10	5.54554e-05	Q91X77, Q6XVG2, Q05421, P56657, P00186	28	46	5738	22.2748	0.00260308	0.000651406
mmu00500	Starch and sucrose metabolism	4	8	0.000598303	Q9ET01, P17717, Q8VCB3, Q64435	28	36	5738	22.7698	0.0277367	0.00560993
mmu00232	Caffeine metabolism	3	6	0.000752236	P56593, P20852, P00186	28	9	5738	68.3095	0.0347503	0.0058774
mmu00140	Steroid hormone biosynthesis	4	8	0.00115599	P51658, O88587, P17717, Q64435	28	45	5738	18.2159	0.0529115	0.00773603
mmu00983	Drug metabolism	4	8	0.00139583	P56593, P17717, P20852, Q64435	28	48	5738	17.0774	0.0635414	0.00817267
mmu00590	Arachidonic acid metabolism	4	8	0.00664605	Q91X77, Q6XVG2, Q05421, P56657	28	83	5738	9.87608	0.269048	0.0342237
mmu00150	Androgen and estrogen metabolism	3	6	0.0102918	P51658, P17717, Q64435	28	33	5738	18.6299	0.385053	0.0474588
mmu00620	Pyruvate metabolism	3	6	0.0156187	P53657, Q7TNG8, Q5SWU9	28	41	5738	14.9948	0.522824	0.0650488
mmu04910	Insulin signaling pathway	4	8	0.0261168	Q9ET01, P53657, Q5SWU9, Q8VCB3	28	138	5738	5.93996	0.711714	0.0984593
mmu00053	Ascorbate and aldarate metabolism	2	4	0.0683847	P17717, Q64435	28	15	5738	27.3238	0.96418	0.225933
mmu00040	Pentose and glucuronate interconversions	2	4	0.0771551	P17717, Q64435	28	17	5738	24.1092	0.977036	0.236284

## Sheet: AgedKO-AgedWT
Enriched KEGG biochemical pathway, increased and decreased proteins in Aged Casp2-/- versus Aged WT
KEGG Term	Biochemical Pathway	Count (number of proteins)	%	PValue	UniProt Accession	List Total	Pop Hits	Pop Total	Fold Enrichment	Benjamini p-value
mmu00190	Oxidative phosphorylation	10	12.1951	1.13764e-06	Q03265, P56480, Q9CQQ7, Q9DCX2, Q9CPQ8, P00405, Q8R1I1, Q9D3D9, Q9CQ69, Q9CZ13	50	130	5738	8.82769	5.8018e-05
mmu05012	Parkinson's disease	10	12.1951	1.37947e-06	Q03265, P56480, Q9CQQ7, Q9DCX2, P00405, Q8R1I1, Q60932, Q9D3D9, Q9CQ69, Q9CZ13	50	133	5738	8.62857	3.51758e-05
mmu05016	Huntington's disease	11	13.4146	2.37487e-06	Q03265, P56480, Q9CQQ7, Q9DCX2, P00405, Q8R1I1, Q60932, Q9D3D9, Q9CQ69, P08228, Q9CZ13	50	183	5738	6.89814	4.0372e-05
mmu05010	Alzheimer's disease	9	10.9756	0.000129986	Q03265, P56480, Q9CQQ7, Q9DCX2, P00405, Q8R1I1, Q9D3D9, Q9CQ69, Q9CZ13	50	182	5738	5.67495	0.00165605
mmu00910	Nitrogen metabolism	4	4.87805	0.00091923	Q571F8, Q8C196, Q8CFA2, P00920	50	23	5738	19.9583	0.0093366
mmu00982	Drug metabolism	5	6.09756	0.00365702	Q6XVG2, P10649, P15626, Q64458, P11714	50	75	5738	7.65067	0.0306618
mmu03320	PPAR signaling pathway	5	6.09756	0.00440934	Q8VCH0, Q9R0H0, Q4LDG0, Q9QXD1	50	79	5738	7.26329	0.0316834
mmu00071	Fatty acid metabolism	4	4.87805	0.00645691	P50544, Q8VCH0, Q9R0H0	50	45	5738	10.2009	0.0404552
mmu00120	Primary bile acid biosynthesis	3	3.65854	0.00698812	P51660, Q4LDG0, Q9QXD1	50	15	5738	22.952	0.0389591
mmu00980	Metabolism of xenobiotics by cytochrome P450	4	4.87805	0.0183788	Q6XVG2, P10649, P15626, Q64458	50	66	5738	6.95515	0.0902666
mmu01040	Biosynthesis of unsaturated fatty acids	3	3.65854	0.0218893	Q8VCH0, Q9R0H0	50	27	5738	12.7511	0.0975246
mmu00860	Porphyrin and chlorophyll metabolism	3	3.65854	0.0266921	Q923D2, P12265, P10518	50	30	5738	11.476	0.108619
mmu04260	Cardiac muscle contraction	4	4.87805	0.0284617	P00405, Q8R1I1, Q9CQ69, Q9CZ13	50	78	5738	5.88513	0.107097
mmu00480	Glutathione metabolism	3	3.65854	0.0723219	Q9DCD0, P10649, P15626	50	52	5738	6.62077	0.239266
Enriched KEGG biochemical pathway, increased proteins in Aged Casp2-/- versus Aged WT
KEGG Term	Biochemical Pathway	Count (number of proteins)	%	PValue	UniProt Accession	List Total	Pop Hits	Pop Total	Fold Enrichment	Benjamini p-value
mmu00190	Oxidative phosphorylation	10	21.2766	1.14023e-08	Q03265, P56480, Q9CQQ7, Q9DCX2, Q9CPQ8, P00405, Q8R1I1, Q9D3D9, Q9CQ69, Q9CZ13	31	130	5738	14.2382	4.33287e-07
mmu05012	Parkinson's disease	10	21.2766	1.39518e-08	Q03265, P56480, Q9CQQ7, Q9DCX2, P00405, Q8R1I1, Q60932, Q9D3D9, Q9CQ69, Q9CZ13	31	133	5738	13.9171	2.65084e-07
mmu05016	Huntington's disease	11	23.4043	1.47151e-08	Q03265, P56480, Q9CQQ7, Q9DCX2, P00405, Q8R1I1, Q60932, Q9D3D9, Q9CQ69, P08228, Q9CZ13	31	183	5738	11.126	1.86392e-07
mmu05010	Alzheimer's disease	9	19.1489	2.82715e-06	Q03265, P56480, Q9CQQ7, Q9DCX2, P00405, Q8R1I1, Q9D3D9, Q9CQ69, Q9CZ13	31	182	5738	9.15314	2.68576e-05
mmu00910	Nitrogen metabolism	3	6.38298	0.00624525	Q571F8, Q8C196, Q8CFA2	31	23	5738	24.1431	0.046497
mmu04260	Cardiac muscle contraction	4	8.51064	0.00753534	P00405, Q8R1I1, Q9CQ69, Q9CZ13	31	78	5738	9.49214	0.0467752
mmu00982	Drug metabolism	3	6.38298	0.0579526	Q6XVG2, Q64458, P11714	31	75	5738	7.40387	0.276811
mmu00670	One carbon pool by folate	2	4.25532	0.0805526	Q8CFA2, Q922D8	31	16	5738	23.1371	0.328953
Enriched KEGG biochemical pathway, decreased proteins in Aged Casp2-/- versus Aged WT
KEGG Term	Biochemical Pathway	Count (number of proteins)	%	PValue	UniProt Accession	List Total	Pop Hits	Pop Total	Fold Enrichment	Benjamini p-value
mmu03320	PPAR signaling pathway	4	11.4286	0.00176614	Q8VCH0, Q9R0H0, Q9QXD1	19	79	5738	15.2911	0.0381429
mmu01040	Biosynthesis of unsaturated fatty acids	3	8.57143	0.00311458	Q8VCH0, Q9R0H0	19	27	5738	33.5556	0.0337318
mmu00071	Fatty acid metabolism	3	8.57143	0.00849627	Q8VCH0, Q9R0H0	19	45	5738	20.1333	0.0606547
mmu00480	Glutathione metabolism	3	8.57143	0.0112333	Q9DCD0, P10649, P15626	19	52	5738	17.4231	0.0602417
mmu00120	Primary bile acid biosynthesis	2	5.71429	0.0460904	P51660, Q9QXD1	19	15	5738	40.2667	0.187484
mmu00030	Pentose phosphate pathway	2	5.71429	0.0786069	Q9DCD0, P05064	19	26	5738	23.2308	0.259318
mmu00860	Porphyrin and chlorophyll metabolism	2	5.71429	0.0901693	Q923D2, P10518	19	30	5738	20.1333	0.256948
